# Supplementary material for: Crystal structure of serotonin
Source: Acta Crystallogr E Crystallogr Commun. 2022 Mar 10;78(Pt 4):365–8. doi: 10.1107/S2056989022002559 (PMC8983975; doi:10.1107/S2056989022002559)
Supplement: Supplementary file 1 [file e-78-00365-sup1.cif]

##############################################################################
#                                                                            #
# This CIF contains the data in a paper accepted for publication in          #
# Acta Crystallographica Section E. It conforms to the requirements of       #
# Notes for Authors for Acta Crystallographica Section E, and has been       #
# peer reviewed under the auspices of the IUCr Commission on Journals.       #
#                                                                            #
# Full details of the Crystallographic Information File format               #
# are given in the paper "The Crystallographic Information File (CIF):       #
# a New Standard Archive File for Crystallography" by S. R. Hall, F. H.      #
# Allen and I. D. Brown [Acta Cryst. (1991), A47, 655-685].                  #
#                                                                            #
# The current version of the core CIF dictionary is obtainable from          #
# ftp://ftp.iucr.org/pub/cif_core.dic.                                       #
#                                                                            #
# Software is freely available for graphical display of the structure(s)     #
# in this CIF. For information consult the CIF software page                 #
# http://www.iucr.org/resources/cif/software.                                #
#                                                                            #
# This file may be used for bona fide research purposes within the           #
# scientific community so long as proper attribution is given to the journal # 
# article from which it was obtained.                                        #
#                                                                            #
##############################################################################
data_I
_audit_creation_method
;
Olex2 1.3
(compiled 2020.11.12 svn.r5f609507 for OlexSys, GUI svn.r6408)
;
_chemical_name_systematic
;
3-(2-Aminoethyl)-1<i>H</i>-indol-5-ol
;
_chemical_name_common
;
Serotonin or 5-hydroxytryptamine (5-HT)
;
_chemical_formula_moiety     'C10 H12 N2 O'
_chemical_formula_sum     'C10 H12 N2 O'
_chemical_formula_iupac     'C10 H12 N2 O'
_chemical_formula_weight     176.22
_chemical_melting_point     ?
_chemical_absolute_configuration     unk
_space_group_crystal_system     orthorhombic
_space_group_name_H-M_alt     'P 21 21 21'
_space_group_name_Hall     'P 2ac 2ab'
loop_
    _space_group_symop_operation_xyz
    'x, y, z'
    '-x+1/2, -y, z+1/2'
    '-x, y+1/2, -z+1/2'
    'x+1/2, -y+1/2, -z'
_cell_length_a     8.2248(6)
_cell_length_b     8.7542(6)
_cell_length_c     13.0712(10)
_cell_angle_alpha     90
_cell_angle_beta     90
_cell_angle_gamma     90
_cell_volume     941.15(12)
_cell_formula_units_Z     4
_cell_measurement_reflns_used     6263
_cell_measurement_theta_min     3.12
_cell_measurement_theta_max     25.41
_cell_measurement_temperature     297(2)
_exptl_crystal_description     block
_exptl_crystal_colour     colourless
_exptl_crystal_size_max     0.18
_exptl_crystal_size_mid     0.10
_exptl_crystal_size_min     0.02
_exptl_crystal_density_diffrn     1.244
_exptl_crystal_density_meas     ?
_exptl_crystal_density_method     ?
_exptl_crystal_F_000     376
_exptl_absorpt_coefficient_mu     0.083
_exptl_absorpt_correction_type     multi-scan
_exptl_absorpt_process_details
;
(SADABS; Bruker, 2018)
;
_exptl_absorpt_correction_T_min     0.7108
_exptl_absorpt_correction_T_max     0.7453
_diffrn_ambient_temperature     297.15
_diffrn_source     ?
_diffrn_source_power     1.5
_diffrn_source_voltage     50.0
_diffrn_source_current     30.0
_diffrn_radiation_type     MoK\a
_diffrn_radiation_wavelength     0.71073
_diffrn_measurement_device_type     'Bruker D8 Venture CMOS'
_diffrn_measurement_method     '\f and \w scans'
_diffrn_detector_area_resol_mean     ?
_diffrn_reflns_number     25138
_diffrn_reflns_av_R_equivalents     0.0520
_diffrn_reflns_av_unetI/netI     0.0184
_diffrn_reflns_theta_min     2.800
_diffrn_reflns_theta_max     25.691
_diffrn_reflns_theta_full     25.242
_diffrn_measured_fraction_theta_max     0.996
_diffrn_measured_fraction_theta_full     0.996
_diffrn_reflns_limit_h_min     -10
_diffrn_reflns_limit_h_max     10
_diffrn_reflns_limit_k_min     -10
_diffrn_reflns_limit_k_max     10
_diffrn_reflns_limit_l_min     -15
_diffrn_reflns_limit_l_max     15
_diffrn_standards_number     0
_refine_special_details     ?
_reflns_number_total     1783
_reflns_number_gt     1590
_reflns_threshold_expression     'I > 2\s(I)'
_refine_ls_structure_factor_coef     Fsqd
_refine_ls_matrix_type     full
_refine_ls_R_factor_all     0.0364
_refine_ls_R_factor_gt     0.0302
_refine_ls_wR_factor_gt     0.0696
_refine_ls_wR_factor_ref     0.0728
_refine_ls_goodness_of_fit_ref     1.046
_refine_ls_restrained_S_all     1.047
_refine_ls_number_reflns     1783
_refine_ls_number_parameters     134
_refine_ls_number_restraints     4
_refine_ls_hydrogen_treatment     mixed
_refine_ls_weighting_scheme     calc
_refine_ls_weighting_details
              'w=1/[\s^2^(Fo^2^)+(0.0372P)^2^+0.1115P] where P=(Fo^2^+2Fc^2^)/3'
_atom_sites_solution_hydrogens     mixed
_atom_sites_solution_primary     ?
_atom_sites_solution_secondary     ?
_refine_ls_shift/su_max     0.000
_refine_ls_shift/su_mean     0.000
_refine_diff_density_max     0.128
_refine_diff_density_min     -0.131
_refine_ls_extinction_method     none
_refine_ls_extinction_coef     .
_refine_ls_abs_structure_details
;
Flack <i>x</i> determined using 609 quotients
[(<i>I</i>^+^)-(<i>I</i>^-^)]/[(<i>I</i>^+^)+(<i>I</i>^-^)]
(Parsons <i>et al.</i>,  2013)
;
_refine_ls_abs_structure_Flack     -1.2(6)
loop_
    _atom_type_symbol
    _atom_type_description
    _atom_type_scat_dispersion_real
    _atom_type_scat_dispersion_imag
    _atom_type_scat_source
    'C' 'C' 0.0033 0.0016
                         'International Tables Vol C Tables 4.2.6.8 and 6.1.1.4'
    'H' 'H' 0.0000 0.0000
                         'International Tables Vol C Tables 4.2.6.8 and 6.1.1.4'
    'N' 'N' 0.0061 0.0033
                         'International Tables Vol C Tables 4.2.6.8 and 6.1.1.4'
    'O' 'O' 0.0106 0.0060
                         'International Tables Vol C Tables 4.2.6.8 and 6.1.1.4'
_computing_data_collection
;
APEX3 (Bruker, 2018)
;
_computing_cell_refinement
;
SAINT (Bruker, 2018)
;
_computing_data_reduction
;
SAINT (Bruker, 2018)
;
_computing_structure_solution
;
SHELXT2014 (Sheldrick, 2015a)
;
_computing_structure_refinement
;
SHELXL2018 (Sheldrick, 2015b)
;
_computing_molecular_graphics
;
<i>OLEX2</i> (Dolomanov <i>et al.</i>,  2009)
;
_computing_publication_material
;
publCIF (Westrip, 2010)
;
loop_
    _atom_site_type_symbol
    _atom_site_label
    _atom_site_fract_x
    _atom_site_fract_y
    _atom_site_fract_z
    _atom_site_U_iso_or_equiv
    _atom_site_adp_type
    _atom_site_calc_flag
    _atom_site_occupancy
    _atom_site_disorder_assembly
    _atom_site_disorder_group
    O O1 0.91964(18) 0.18734(16) 0.08462(10) 0.0398(4) Uani d 1 . .
    H H1 0.868(3) 0.263(2) 0.054(2) 0.078(9) Uiso d 1 . .
    N N1 0.6390(2) 0.0903(2) 0.45983(14) 0.0445(5) Uani d 1 . .
    H H1A 0.633(3) 0.012(2) 0.5016(15) 0.051(7) Uiso d 1 . .
    N N2 0.7279(2) 0.6020(2) 0.47447(15) 0.0458(5) Uani d 1 . .
    H H2A 0.725(3) 0.5092(18) 0.5030(18) 0.050(7) Uiso d 1 . .
    H H2B 0.8312(19) 0.638(3) 0.465(2) 0.072(9) Uiso d 1 . .
    C C1 0.5533(3) 0.2238(2) 0.47087(16) 0.0433(5) Uani d 1 . .
    H H1B 0.487070 0.246998 0.526412 0.052 Uiso calc 1 . .
    C C2 0.7237(2) 0.0960(2) 0.36910(15) 0.0343(4) Uani d 1 . .
    C C3 0.8303(2) -0.0077(2) 0.32446(16) 0.0388(5) Uani d 1 . .
    H H3 0.856712 -0.098830 0.357097 0.047 Uiso calc 1 . .
    C C4 0.8956(2) 0.0283(2) 0.23057(16) 0.0375(5) Uani d 1 . .
    H H4 0.967797 -0.039127 0.199600 0.045 Uiso calc 1 . .
    C C5 0.8552(2) 0.1654(2) 0.18068(14) 0.0316(4) Uani d 1 . .
    C C6 0.7543(2) 0.27075(19) 0.22632(14) 0.0304(4) Uani d 1 . .
    H H6 0.731045 0.362796 0.193965 0.036 Uiso calc 1 . .
    C C7 0.6874(2) 0.2373(2) 0.32214(14) 0.0300(4) Uani d 1 . .
    C C8 0.5785(2) 0.3173(2) 0.38953(14) 0.0349(4) Uani d 1 . .
    C C9 0.5130(2) 0.4756(2) 0.37352(17) 0.0391(5) Uani d 1 . .
    H H9A 0.434413 0.497950 0.426806 0.047 Uiso calc 1 . .
    H H9B 0.456668 0.479381 0.308368 0.047 Uiso calc 1 . .
    C C10 0.6446(3) 0.5971(2) 0.37477(16) 0.0412(5) Uani d 1 . .
    H H10A 0.723268 0.575700 0.321372 0.049 Uiso calc 1 . .
    H H10B 0.596386 0.696063 0.360712 0.049 Uiso calc 1 . .
loop_
    _atom_site_aniso_label
    _atom_site_aniso_U_11
    _atom_site_aniso_U_22
    _atom_site_aniso_U_33
    _atom_site_aniso_U_12
    _atom_site_aniso_U_13
    _atom_site_aniso_U_23
    O1 0.0473(8) 0.0370(8) 0.0351(7) 0.0049(7) 0.0058(6) -0.0021(6)
    N1 0.0536(11) 0.0411(10) 0.0390(10) 0.0009(9) 0.0040(9) 0.0125(8)
    N2 0.0465(11) 0.0406(10) 0.0502(12) 0.0012(9) -0.0064(9) -0.0055(9)
    C1 0.0441(11) 0.0456(13) 0.0402(11) 0.0009(10) 0.0064(9) 0.0025(9)
    C2 0.0378(10) 0.0309(9) 0.0342(10) -0.0019(8) -0.0068(9) 0.0044(8)
    C3 0.0434(11) 0.0268(9) 0.0461(11) 0.0031(8) -0.0094(10) 0.0058(8)
    C4 0.0366(10) 0.0325(10) 0.0435(11) 0.0061(8) -0.0055(9) -0.0036(9)
    C5 0.0322(9) 0.0299(9) 0.0328(9) -0.0033(7) -0.0037(8) -0.0034(8)
    C6 0.0360(9) 0.0230(8) 0.0323(9) -0.0004(8) -0.0052(8) 0.0010(7)
    C7 0.0304(9) 0.0282(9) 0.0315(9) -0.0012(7) -0.0060(7) 0.0001(7)
    C8 0.0348(9) 0.0347(10) 0.0353(10) 0.0004(8) -0.0024(9) -0.0004(8)
    C9 0.0377(10) 0.0390(11) 0.0406(11) 0.0078(9) -0.0006(9) -0.0009(9)
    C10 0.0493(12) 0.0340(10) 0.0404(11) 0.0045(9) -0.0001(10) -0.0030(9)
_geom_special_details
;
 All esds (except the esd in the dihedral angle between two l.s. planes)
 are estimated using the full covariance matrix.  The cell esds are taken
 into account individually in the estimation of esds in distances, angles
 and torsion angles; correlations between esds in cell parameters are only
 used when they are defined by crystal symmetry.  An approximate (isotropic)
 treatment of cell esds is used for estimating esds involving l.s. planes.
;
loop_
    _geom_bond_atom_site_label_1
    _geom_bond_atom_site_label_2
    _geom_bond_site_symmetry_2
    _geom_bond_distance
    _geom_bond_publ_flag
    O1 H1 . 0.878(13) ?
    O1 C5 . 1.376(2) ?
    N1 H1A . 0.879(12) ?
    N1 C1 . 1.373(3) ?
    N1 C2 . 1.376(3) ?
    N2 H2A . 0.894(12) ?
    N2 H2B . 0.914(13) ?
    N2 C10 . 1.473(3) ?
    C1 H1B . 0.9300 ?
    C1 C8 . 1.358(3) ?
    C2 C3 . 1.391(3) ?
    C2 C7 . 1.412(3) ?
    C3 H3 . 0.9300 ?
    C3 C4 . 1.376(3) ?
    C4 H4 . 0.9300 ?
    C4 C5 . 1.406(3) ?
    C5 C6 . 1.376(3) ?
    C6 H6 . 0.9300 ?
    C6 C7 . 1.399(3) ?
    C7 C8 . 1.438(3) ?
    C8 C9 . 1.501(3) ?
    C9 H9A . 0.9700 ?
    C9 H9B . 0.9700 ?
    C9 C10 . 1.518(3) ?
    C10 H10A . 0.9700 ?
    C10 H10B . 0.9700 ?
loop_
    _geom_angle_atom_site_label_1
    _geom_angle_atom_site_label_2
    _geom_angle_atom_site_label_3
    _geom_angle_site_symmetry_1
    _geom_angle_site_symmetry_3
    _geom_angle
    _geom_angle_publ_flag
    C5 O1 H1 . . 109.1(19) ?
    C1 N1 H1A . . 124.8(16) ?
    C1 N1 C2 . . 108.64(16) ?
    C2 N1 H1A . . 126.4(16) ?
    H2A N2 H2B . . 113(2) ?
    C10 N2 H2A . . 109.3(16) ?
    C10 N2 H2B . . 108.5(18) ?
    N1 C1 H1B . . 124.7 ?
    C8 C1 N1 . . 110.65(19) ?
    C8 C1 H1B . . 124.7 ?
    N1 C2 C3 . . 131.04(18) ?
    N1 C2 C7 . . 107.41(16) ?
    C3 C2 C7 . . 121.54(18) ?
    C2 C3 H3 . . 121.0 ?
    C4 C3 C2 . . 118.04(17) ?
    C4 C3 H3 . . 121.0 ?
    C3 C4 H4 . . 119.4 ?
    C3 C4 C5 . . 121.14(18) ?
    C5 C4 H4 . . 119.4 ?
    O1 C5 C4 . . 116.80(17) ?
    C6 C5 O1 . . 122.29(17) ?
    C6 C5 C4 . . 120.90(17) ?
    C5 C6 H6 . . 120.5 ?
    C5 C6 C7 . . 119.01(16) ?
    C7 C6 H6 . . 120.5 ?
    C2 C7 C8 . . 107.00(17) ?
    C6 C7 C2 . . 119.27(17) ?
    C6 C7 C8 . . 133.72(17) ?
    C1 C8 C7 . . 106.30(17) ?
    C1 C8 C9 . . 127.65(19) ?
    C7 C8 C9 . . 126.01(17) ?
    C8 C9 H9A . . 109.0 ?
    C8 C9 H9B . . 109.0 ?
    C8 C9 C10 . . 112.92(16) ?
    H9A C9 H9B . . 107.8 ?
    C10 C9 H9A . . 109.0 ?
    C10 C9 H9B . . 109.0 ?
    N2 C10 C9 . . 111.17(17) ?
    N2 C10 H10A . . 109.4 ?
    N2 C10 H10B . . 109.4 ?
    C9 C10 H10A . . 109.4 ?
    C9 C10 H10B . . 109.4 ?
    H10A C10 H10B . . 108.0 ?
loop_
    _geom_torsion_atom_site_label_1
    _geom_torsion_atom_site_label_2
    _geom_torsion_atom_site_label_3
    _geom_torsion_atom_site_label_4
    _geom_torsion_site_symmetry_1
    _geom_torsion_site_symmetry_2
    _geom_torsion_site_symmetry_3
    _geom_torsion_site_symmetry_4
    _geom_torsion
    _geom_torsion_publ_flag
    O1 C5 C6 C7 . . . . 177.03(16) ?
    N1 C1 C8 C7 . . . . 0.2(2) ?
    N1 C1 C8 C9 . . . . -177.44(19) ?
    N1 C2 C3 C4 . . . . 178.8(2) ?
    N1 C2 C7 C6 . . . . -178.03(16) ?
    N1 C2 C7 C8 . . . . 0.8(2) ?
    C1 N1 C2 C3 . . . . 178.3(2) ?
    C1 N1 C2 C7 . . . . -0.7(2) ?
    C1 C8 C9 C10 . . . . 113.0(2) ?
    C2 N1 C1 C8 . . . . 0.3(3) ?
    C2 C3 C4 C5 . . . . -0.5(3) ?
    C2 C7 C8 C1 . . . . -0.6(2) ?
    C2 C7 C8 C9 . . . . 177.08(18) ?
    C3 C2 C7 C6 . . . . 2.9(3) ?
    C3 C2 C7 C8 . . . . -178.28(17) ?
    C3 C4 C5 O1 . . . . -176.50(17) ?
    C3 C4 C5 C6 . . . . 2.8(3) ?
    C4 C5 C6 C7 . . . . -2.3(3) ?
    C5 C6 C7 C2 . . . . -0.5(2) ?
    C5 C6 C7 C8 . . . . -178.96(18) ?
    C6 C7 C8 C1 . . . . 178.0(2) ?
    C6 C7 C8 C9 . . . . -4.4(3) ?
    C7 C2 C3 C4 . . . . -2.4(3) ?
    C7 C8 C9 C10 . . . . -64.2(3) ?
    C8 C9 C10 N2 . . . . -61.9(2) ?
loop_
    _geom_hbond_atom_site_label_D
    _geom_hbond_atom_site_label_H
    _geom_hbond_atom_site_label_A
    _geom_hbond_site_symmetry_A
    _geom_hbond_distance_DH
    _geom_hbond_distance_HA
    _geom_hbond_distance_DA
    _geom_hbond_angle_DHA
    _geom_hbond_publ_flag
    O1 H1 N2 2_664 0.878(13) 1.766(14) 2.636(2) 170(3) yes
    N1 H1A O1 2_655 0.879(12) 2.099(13) 2.967(2) 169(2) yes
    N2 H2B O1 3_755 0.914(13) 2.192(14) 3.092(3) 168(2) yes
_shelx_space_group_comment
;
The symmetry employed for this shelxl refinement is uniquely defined
by the following loop, which should always be used as a source of
symmetry information in preference to the above space-group names.
They are only intended as comments.
;
_shelx_estimated_absorpt_T_min     0.985
_shelx_estimated_absorpt_T_max     0.998
_shelx_hkl_file
;
  -2   0   0 2321.97   46.20
  -2   0   0 2483.35   46.90
   2   0   0 2575.24   47.10
   2   0   0 2433.26   42.80
   2   0   0 2358.56   42.50
  -2   0   0 2443.46   41.70
   2   0   0 2427.76   39.70
   2   0   0 2487.35   46.80
  -2   0   0 2458.05   41.70
   3   0   0   12.40    7.50
  -3   0   0   -6.00    4.20
  -3   0   0  -14.10    7.20
   3   0   0    4.90    5.90
  -3   0   0    7.00    4.40
   3   0   0    3.90    5.60
   3   0   0   -5.20    7.90
   4   0   0  363.06   19.20
   4   0   0  331.77   14.50
  -4   0   0  334.07   10.50
  -4   0   0  334.07   18.00
   4   0   0  329.87   18.80
  -4   0   0  343.37   10.30
   4   0   0  334.67   13.80
  -4   0   0  312.37   18.10
   5   0   0    0.50    9.20
  -5   0   0   -4.20    3.30
  -5   0   0  -12.10    8.30
  -5   0   0    4.30    9.30
   5   0   0    9.60    7.30
   5   0   0   -2.80    9.40
  -5   0   0   -3.30    3.20
   5   0   0  -11.90    6.40
  -6   0   0  170.48   18.40
   6   0   0  178.58   20.20
   6   0   0  151.48   17.60
   6   0   0  171.18   14.40
   6   0   0  198.68   15.10
  -6   0   0  171.18   17.20
   7   0   0   -3.10   12.10
   7   0   0   -1.30    9.00
  -7   0   0   -0.70   10.60
   7   0   0    4.20    9.80
   8   0   0   37.60   15.80
  -8   0   0   50.19   13.80
   8   0   0   13.70   14.40
   8   0   0   32.30   11.80
   8   0   0   23.40   11.00
   9   0   0   -5.90   12.80
   9   0   0   -4.60   12.20
   9   0   0    9.00   17.90
  -9   0   0    1.60   10.80
   9   0   0  -27.30   13.60
  10   0   0   76.29   20.50
  10   0   0  -10.10   15.80
  10   0   0   26.60   13.50
  10   0   0   27.30   16.00
  10   0   0   28.40   12.80
   1  -1   0 2936.01   52.99
  -1  -1   0 2915.61   49.70
  -1  -1   0 2988.10   51.09
   1   1   0 2955.50   51.19
  -1  -1   0 2881.31   51.59
   1   1   0 2845.72   49.60
   1  -1   0 2950.50   47.30
   1  -1   0 2923.71   51.09
   1   1   0 2909.91   51.69
   1   1   0 3015.60   51.39
   2  -1   0    1.60    2.40
   2  -1   0    6.00    4.90
  -2  -1   0    3.70    6.70
   2  -1   0    5.00    6.90
  -2  -1   0    4.40    7.10
   2   1   0   10.90    7.00
   2   1   0   -1.40    7.00
   2  -1   0    4.70    2.60
   2   1   0   14.40    8.10
  -2  -1   0    5.00    2.80
  -2   1   0    0.20    4.20
  -2  -1   0   -2.00    6.00
  -2   1   0   -3.60    6.80
   2   1   0    2.20    3.00
   2  -1   0   10.10    7.10
   2   1   0    3.10    7.20
   3   1   0 2444.66   47.90
   3   1   0 2506.05   48.10
   3   1   0 2420.26   50.69
   3  -1   0 2489.15   42.80
   3  -1   0 2480.15   45.20
   3   1   0 2540.95   51.69
  -3  -1   0 2412.96   51.09
   3  -1   0 2450.15   42.90
  -3  -1   0 2511.05   51.79
  -3   1   0 2417.96   44.90
   3  -1   0 2486.45   51.99
  -3  -1   0 2498.15   46.90
  -3   1   0 2477.95   51.89
   3  -1   0 2511.05   50.89
   4   1   0   24.80   10.50
   4  -1   0    6.80    9.20
  -4  -1   0   20.30    7.20
  -4   1   0   22.60    9.60
  -4  -1   0   23.10    9.50
   4  -1   0   25.40    6.10
   4   1   0   13.90    8.10
  -4  -1   0    8.50    8.90
   4   1   0   21.80    8.40
  -4  -1   0   14.30    6.80
   4  -1   0   20.50    4.70
   4  -1   0   22.00    5.60
   4  -1   0   26.10    9.60
   5   1   0  676.63   23.10
  -5  -1   0  694.33   27.00
  -5  -1   0  688.43   19.90
   5   1   0  643.24   26.60
   5  -1   0  688.23   28.20
   5   1   0  664.23   23.20
   5   1   0  693.03   27.60
   5  -1   0  650.43   18.90
  -5   1   0  732.43   28.10
  -5  -1   0  717.83   28.20
   5  -1   0  682.53   17.00
   5  -1   0  656.53   26.50
  -5  -1   0  686.63   20.20
   5  -1   0  701.33   19.70
  -6  -1   0  406.46   15.40
   6   1   0  402.46   24.60
  -6   1   0  416.76   23.80
  -6  -1   0  432.76   24.50
   6  -1   0  453.45   26.00
   6   1   0  413.76   20.20
   6  -1   0  433.76   17.30
   6  -1   0  435.26   16.90
   6   1   0  439.86   25.10
   6  -1   0  392.16   11.60
  -6  -1   0  426.96   24.00
  -6  -1   0  444.06   15.60
   6  -1   0  408.76   24.10
   6   1   0  422.36   20.40
   7   1   0  -11.00   12.20
   7   1   0   -3.80   10.20
   7  -1   0   -1.10    8.20
  -7  -1   0   -9.10   10.90
  -7  -1   0    5.30   10.70
   7   1   0    7.20   10.30
  -7  -1   0   17.50    5.60
   7  -1   0    4.50   18.30
   7  -1   0   -3.60    8.10
  -7   1   0   -9.90   10.20
   7  -1   0    7.00   12.80
   7   1   0    3.30   12.10
  -8  -1   0   13.90   11.40
   8  -1   0    7.90   14.60
   8  -1   0   -6.10   12.80
   8   1   0   -9.00   14.50
   8   1   0    2.20   11.40
  -8   1   0   21.20   20.90
   8   1   0   -8.60   11.20
   8  -1   0    4.00    9.70
   8  -1   0    0.90    9.70
   8   1   0   13.80   14.20
   9  -1   0   20.10   11.10
   9  -1   0   24.90   16.30
   9   1   0   16.00   15.90
   9  -1   0   24.80   11.40
   9  -1   0    5.50   15.10
  -9   1   0    9.70   12.10
   9   1   0    2.50   12.00
  -9  -1   0   13.90   11.70
   0   2   0   52.19    7.90
   0  -2   0   47.20    7.40
   0   2   0   48.50    4.30
   0   2   0   48.40    6.90
   0  -2   0   56.49    8.60
   0   2   0   34.50    6.70
   0   2   0   46.90    6.60
   0  -2   0   53.39    7.40
   0  -2   0   44.80    7.20
  -1   2   0  207.88   13.00
   1   2   0  205.08   13.30
  -1   2   0  202.78    7.90
   1   2   0  209.98   15.30
   1   2   0  186.48   13.30
   1  -2   0  190.68    9.20
  -1   2   0  201.88    7.50
  -1  -2   0  217.28   13.30
   1  -2   0  219.58   13.60
   1  -2   0  201.78    9.40
   1   2   0  205.68   12.60
  -1  -2   0  194.58   14.10
  -1  -2   0  218.58   12.20
  -1  -2   0  213.58   13.20
  -2  -2   0   13.30    5.30
   2  -2   0    0.50    3.60
   2   2   0   -6.30   12.50
  -2  -2   0   13.40    8.00
   2   2   0    4.90    5.00
  -2   2   0    5.00   11.20
  -2  -2   0    4.30    8.70
  -2  -2   0   19.80    8.10
   2   2   0   -5.90   15.80
   2   2   0   -3.90    7.40
  -2  -2   0   23.80   15.60
   2  -2   0    8.50    6.00
   2  -2   0   -2.40    8.50
   2  -2   0    6.00    3.30
   3   2   0 1959.90   37.20
   3   2   0 2022.90   45.50
  -3   2   0 2017.10   46.90
   3  -2   0 1864.51   40.90
  -3  -2   0 1956.50   45.00
   3   2   0 2066.19   43.60
   3  -2   0 1972.80   34.60
  -3  -2   0 2028.60   45.40
  -3  -2   0 1983.10   42.00
   3  -2   0 1956.70   34.50
   3  -2   0 1986.30   46.90
  -3  -2   0 2021.00   37.40
  -3  -2   0 2066.39   43.10
  -3   2   0 1962.10   41.40
  -4   2   0   33.80   10.30
   4  -2   0   31.70    5.20
   4   2   0   37.60    9.80
   4   2   0   26.00   10.50
   4  -2   0   57.39   11.90
   4  -2   0   25.50    6.80
   4   2   0   19.20   10.90
   4  -2   0   32.10    4.90
  -4  -2   0   35.50    4.20
  -4  -2   0   33.60   10.10
   4   2   0   38.90   10.00
  -4  -2   0   46.80    9.50
  -4   2   0   30.00    6.90
  -4  -2   0   33.10    8.70
   4  -2   0   27.90    9.60
  -4  -2   0   26.80   10.70
   5  -2   0  992.20   26.10
   5   2   0  995.70   34.30
   5  -2   0  990.50   32.50
  -5  -2   0 1079.39   34.40
   5  -2   0 1029.50   23.20
  -5  -2   0  982.80   28.30
   5   2   0 1026.70   31.00
   5   2   0  948.01   33.30
   5  -2   0 1009.20   23.30
  -5  -2   0 1027.70   34.00
  -5   2   0  980.20   34.40
   5   2   0 1013.40   31.10
   5  -2   0 1068.29   35.50
  -5  -2   0 1006.80   28.60
   6  -2   0  614.04   28.90
   6   2   0  616.54   25.80
  -6  -2   0  628.64   28.80
   6   2   0  644.24   30.50
   6   2   0  618.54   29.50
   6  -2   0  589.94   19.40
  -6   2   0  609.74   28.70
   6  -2   0  615.94   18.90
   6  -2   0  598.54   29.30
  -6  -2   0  590.34   22.50
   6   2   0  626.24   26.20
   6  -2   0  570.94   18.50
  -6  -2   0  597.24   22.30
  -6  -2   0  514.05   39.70
  -7  -2   0    6.10    7.90
   7   2   0    4.90   11.70
   7  -2   0  -13.10    5.20
  -7  -2   0    9.10   11.70
   7   2   0   -4.50   12.90
  -7  -2   0    3.40    8.30
   7  -2   0   -2.20    7.70
  -7  -2   0    2.20   11.60
   7  -2   0   -0.60   13.10
   7   2   0    6.40   12.40
   7  -2   0   -7.60    7.40
  -7   2   0    9.20   11.70
   8  -2   0  221.38    9.80
  -8  -2   0  189.18   13.00
   8  -2   0  210.48   16.70
  -8  -2   0  234.48   29.50
   8  -2   0  250.27   16.90
   8  -2   0  246.08   27.10
   8   2   0  262.97   22.80
  -8  -2   0  228.18   22.90
   8  -2   0  219.88   23.70
  -8   2   0  203.78   22.60
   8   2   0  259.57   25.80
  -8  -2   0  228.28   13.50
   8   2   0  201.98   22.00
   9   2   0   10.20   13.80
   9  -2   0    1.50   15.40
   9  -2   0   36.80   11.20
   9  -2   0   51.09   15.60
   9   2   0   12.40   14.60
   9  -2   0   34.70   11.00
  -9  -2   0   27.90   16.40
   9  -2   0   23.10   16.10
  -9   2   0    2.30   11.80
   9   2   0   38.70   15.00
   9   2   0   25.30   15.90
   9   2   0   46.80   18.40
  -9  -2   0   12.10   12.40
   0  -3   0    3.60    9.50
   0   3   0   -8.80    7.60
   0  -3   0   -5.80    6.70
   0   3   0    6.00    6.90
   0   3   0    0.60    2.90
   0  -3   0    4.60    8.00
   0  -3   0   -0.60    7.00
   0   3   0   13.50    6.60
   1  -3   0  495.35   15.90
   1   3   0  487.15   18.00
   1   3   0  515.15   19.40
   1   3   0  527.15   28.80
  -1  -3   0  494.05   19.80
  -1   3   0  506.25   19.80
  -1  -3   0  523.45   18.90
   1  -3   0  495.95   16.30
  -1  -3   0  526.05   18.90
  -1   3   0  512.35   14.30
   1   3   0  491.25   19.60
   1  -3   0  500.75   20.20
  -1   3   0  504.85   14.70
  -1  -3   0  503.65   19.70
   2   3   0  143.69   13.70
   2  -3   0  141.89    9.60
   2  -3   0  142.89   15.30
  -2   3   0  138.09   13.50
   2  -3   0  143.19    9.30
   2  -3   0  144.39   14.70
   2   3   0  150.48   12.90
  -2  -3   0  135.99   12.40
   2   3   0  142.49   13.60
  -2  -3   0  156.28   14.20
   2   3   0  142.19   12.50
  -2  -3   0  159.48   15.40
  -2  -3   0  146.49   13.80
   3  -3   0  129.39   14.90
  -3  -3   0  125.39   15.40
   3   3   0  134.09   13.20
  -3  -3   0  129.69   12.80
  -3   3   0  129.39   13.40
   3   3   0  109.39   12.80
  -3  -3   0  114.39   11.10
  -3  -3   0  136.99   13.90
   3   3   0  146.19   13.80
   3  -3   0  117.19    8.00
   3  -3   0  142.99   13.50
  -3  -3   0  126.29   13.50
   3   3   0  140.49   11.00
   3  -3   0  121.59    8.10
  -4  -3   0   -1.90    4.90
   4  -3   0    3.80    4.70
   4  -3   0   -0.50    4.40
  -4  -3   0   -4.40    8.40
   4  -3   0   -5.30    6.40
   4   3   0    1.40    9.10
  -4  -3   0    7.60   10.40
   4   3   0    0.20    9.20
   4  -3   0   -4.20   10.20
  -4  -3   0    4.30    9.90
  -4  -3   0    2.90    9.70
   4   3   0    2.00    5.00
   4   3   0   -6.00    8.80
  -4   3   0   -4.90    6.70
  -5  -3   0   10.50    9.00
   5   3   0   -1.80    9.90
   5  -3   0    2.20    6.90
  -5  -3   0   -2.20    8.90
   5  -3   0    7.70    9.90
   5   3   0    9.00   10.90
  -5  -3   0   -2.90   10.50
  -5  -3   0    7.30    4.50
   5   3   0   -1.80    9.90
  -5  -3   0    1.10    9.70
   5  -3   0    1.60    5.30
  -5   3   0    2.50    7.10
   5  -3   0    2.90    5.10
   5  -3   0    5.10   11.10
  -6  -3   0   55.29   12.30
   6   3   0   44.20   13.50
  -6  -3   0   63.79   13.00
   6  -3   0   55.29   15.10
  -6  -3   0   53.99   11.80
  -6  -3   0   67.39   14.30
   6  -3   0   46.30    9.60
   6   3   0   67.99   14.80
   6  -3   0   57.39    7.90
   6   3   0   57.69   14.20
   6  -3   0   70.69   14.00
  -7  -3   0   92.09   13.70
   7  -3   0   87.09   10.00
   7   3   0   68.59   14.70
  -7  -3   0   64.09   15.30
   7  -3   0   69.99    9.40
  -7  -3   0   64.89   12.30
   7  -3   0   81.89   18.70
   7  -3   0   94.09   16.40
   7  -3   0   49.00    9.70
   7   3   0   64.59   16.50
  -8  -3   0    1.50   11.30
   8   3   0   -1.40   13.70
  -8  -3   0   10.80    9.30
   8  -3   0   10.70   14.80
   8   3   0   -7.40   13.60
   8  -3   0   10.10   12.70
   8  -3   0  -13.40    6.80
   8  -3   0   -4.80    8.20
   8   3   0  -15.70   14.10
  -8  -3   0    4.40    8.60
   9   3   0   10.50   15.40
   9  -3   0   47.60   17.40
   9   3   0    9.50   15.00
   9  -3   0   29.40    9.70
   9  -3   0   11.90   13.80
   9  -3   0    9.70    7.10
  -9  -3   0   36.80   16.30
  -9  -3   0   44.20    9.30
   9  -3   0   30.30   16.70
   9   3   0   37.40   16.10
   9  -3   0   19.80    9.60
   9   3   0   59.39   19.70
  -9  -3   0   22.10   12.20
   0   4   0  885.21   17.90
   0   4   0  851.81   24.60
   0  -4   0  896.01   26.70
   0  -4   0  905.11   29.40
   0  -4   0  878.51   25.80
   0  -4   0  915.91   26.40
   0   4   0  905.81   28.50
   0   4   0  901.91   25.30
   1   4   0 1672.43   38.40
  -1  -4   0 1624.04   38.80
  -1  -4   0 1633.24   39.20
   1  -4   0 1672.43   42.10
   1   4   0 1622.54   33.30
  -1  -4   0 1588.34   38.80
  -1   4   0 1638.84   34.30
  -1  -4   0 1652.13   40.50
   1   4   0 1621.44   38.50
   1  -4   0 1638.04   35.80
   1   4   0 1599.74   39.90
   1  -4   0 1606.94   37.60
   1  -4   0 1653.53   36.50
  -1   4   0 1576.64   33.80
  -1   4   0 1610.44   41.20
   1   4   0 1639.44   39.00
  -2  -4   0 1075.59   31.80
   2  -4   0 1088.79   19.30
   2   4   0 1062.69   31.50
  -2   4   0 1076.59   21.20
  -2  -4   0 1071.09   31.00
   2   4   0 1070.89   31.30
   2  -4   0 1062.19   19.30
   2  -4   0 1062.59   26.10
   2  -4   0 1038.00   26.40
   2  -4   0 1040.40   32.40
  -2   4   0 1090.09   32.50
   2   4   0 1100.69   32.10
  -2   4   0 1067.59   21.20
  -2  -4   0 1113.09   31.00
   2   4   0 1032.50   29.90
   3  -4   0 1771.42   35.80
  -3  -4   0 1766.82   43.80
  -3  -4   0 1748.43   44.50
   3   4   0 1748.93   43.60
   3   4   0 1696.53   44.40
   3  -4   0 1752.32   49.00
  -3  -4   0 1793.12   47.70
   3   4   0 1684.13   40.60
   3  -4   0 1767.02   44.90
   3   4   0 1730.23   43.80
  -3  -4   0 1751.22   41.00
  -3  -4   0 1776.82   43.50
  -3   4   0 1772.92   44.40
  -4  -4   0  184.08   18.40
   4  -4   0  189.08   21.20
   4   4   0  185.18   17.40
   4  -4   0  176.78   10.60
  -4  -4   0  189.38   18.70
   4  -4   0  190.08   10.80
  -4  -4   0  196.08   17.00
  -4   4   0  177.38   16.80
   4   4   0  169.28   16.70
   4   4   0  165.08   13.20
   4   4   0  170.08   17.00
   4  -4   0  168.48   16.80
  -4  -4   0  192.88   19.40
  -5  -4   0  185.68   19.80
  -5   4   0  182.98   17.30
   5   4   0  191.78   18.90
  -5  -4   0  199.88   19.10
   5   4   0  187.18   18.30
   5  -4   0  176.08   20.20
   5  -4   0  181.98   16.60
   5   4   0  195.68   19.30
  -5  -4   0  216.68   22.70
  -5  -4   0  194.68   19.60
  -5  -4   0  227.28   21.90
   5  -4   0  182.28   11.00
  -6  -4   0   14.90   13.40
  -6  -4   0   29.60   13.20
  -6  -4   0  -21.10   10.70
   6   4   0    6.70   12.70
   6  -4   0   17.10   11.90
   6  -4   0   13.00    6.90
   6  -4   0    9.50   14.30
  -6  -4   0   25.10   12.70
   6   4   0   17.30   12.60
   6  -4   0   25.80   10.20
  -6  -4   0   18.90    5.70
   6  -4   0   13.60    7.20
   7   4   0    6.10   12.70
   7   4   0   29.30   15.10
   7   4   0    7.20   12.80
   7  -4   0   18.30   10.10
   7  -4   0   20.70    8.10
  -7  -4   0   22.30   13.90
   7  -4   0   18.30   18.30
  -7  -4   0   37.50   13.10
   7  -4   0   18.40   10.60
   7  -4   0   25.40    7.70
   7  -4   0   38.10   14.80
  -8  -4   0   45.20   15.00
   8  -4   0   41.40   11.10
   8  -4   0   59.49   13.70
   8   4   0   73.19   18.20
  -8  -4   0   80.89   13.70
   8  -4   0   66.79   10.10
   8   4   0   87.59   18.10
   8  -4   0   65.39   16.60
   8   4   0   87.29   18.80
  -8  -4   0   70.89   14.30
   8  -4   0   52.39    9.80
   8   4   0   63.29   17.90
  -8  -4   0   54.69   17.00
   8  -4   0   70.29   19.30
   9   4   0   14.70   15.00
   9   4   0   -5.20   22.40
   9  -4   0   14.50    9.30
   9   4   0    2.30   15.30
  -9  -4   0   -3.40   10.20
  -9  -4   0   10.10    6.70
   9  -4   0    0.40   15.80
  -9  -4   0   49.20   18.30
   9  -4   0   -3.20   14.30
   9  -4   0   -0.60   11.50
  -9  -4   0  -16.30    9.10
   9  -4   0    3.30    8.40
   9  -4   0   -7.20    8.10
   0   5   0   -7.30    8.10
   0  -5   0    1.30    9.60
   0   5   0   -2.30    3.00
   0  -5   0   -4.90    9.40
   0   5   0    3.80    8.80
   0  -5   0    8.30    9.80
   0  -5   0   -0.60    8.80
   0   5   0    9.10    9.60
   1   5   0  708.93   27.00
  -1  -5   0  741.53   28.30
  -1   5   0  678.23   20.90
   1   5   0  667.33   18.70
   1  -5   0  713.83   28.60
   1   5   0  649.14   25.30
   1   5   0  634.84   24.10
   1  -5   0  651.43   24.40
   1  -5   0  624.44   22.10
  -1   5   0  681.43   21.30
  -1  -5   0  697.83   25.40
   1   5   0  688.03   24.20
  -1  -5   0  677.03   25.30
  -1  -5   0  655.23   25.90
   1  -5   0  671.13   23.50
  -1   5   0  684.53   27.30
   2  -5   0  384.26   17.40
   2   5   0  386.76   20.90
  -2  -5   0  375.06   20.80
  -2  -5   0  391.76   22.30
   2   5   0  398.46   20.40
   2   5   0  393.26   17.10
  -2   5   0  354.36   21.80
   2  -5   0  378.56   17.20
   2  -5   0  380.06   22.60
  -2   5   0  416.96   13.20
  -2  -5   0  400.56   20.80
   2   5   0  374.26   20.50
  -2  -5   0  364.16   20.40
  -2   5   0  424.96   13.10
   2   5   0  365.56   20.20
  -3  -5   0  348.57   19.90
  -3  -5   0  310.27   20.20
   3   5   0  305.27   20.60
   3   5   0  336.87   19.60
   3   5   0  287.17   20.30
  -3  -5   0  315.27   20.00
   3  -5   0  359.96   25.70
   3  -5   0  294.37   15.10
   3   5   0  318.17   19.20
   3  -5   0  304.67    9.30
  -3  -5   0  289.97   23.40
  -3   5   0  256.97   20.60
   3  -5   0  306.97   15.30
   3  -5   0  314.87    9.30
  -3  -5   0  317.47   20.90
   3  -5   0  321.67   21.50
   4  -5   0  118.99   15.00
  -4  -5   0  121.59   18.00
   4  -5   0  115.79   10.60
  -4  -5   0  136.39   13.50
   4  -5   0  141.19   12.10
  -4   5   0  156.48   16.30
   4  -5   0  120.19    9.80
   4   5   0  116.49   12.50
   4   5   0  135.09   15.70
   4  -5   0  120.39   18.20
   4   5   0  111.59   16.10
  -4  -5   0  141.89   16.60
  -4  -5   0  125.89   16.00
   4   5   0  138.69   16.60
  -4  -5   0  116.69   16.00
   5  -5   0  106.09   10.50
   5  -5   0  103.49   10.30
  -5   5   0  100.69   14.60
  -5  -5   0  102.89   18.60
   5  -5   0   95.89   18.60
  -5  -5   0  112.39   16.30
   5  -5   0   96.09   14.70
  -5  -5   0   90.09   17.00
  -5  -5   0  109.19   16.90
   5   5   0   83.89   16.70
   5   5   0   95.79   28.10
  -5  -5   0   88.59   11.30
   5   5   0  105.59   16.50
   5  -5   0  104.39   10.10
   6  -5   0   27.10    9.30
   6  -5   0   37.20    8.20
  -6  -5   0   62.59   18.30
   6  -5   0   32.70   16.60
  -6  -5   0   23.90    7.70
   6   5   0   59.29   15.60
  -6  -5   0   86.69   17.50
  -6  -5   0   55.09   15.00
   6   5   0   33.90   15.90
   6  -5   0   48.70   13.30
   6   5   0   47.40   15.10
   6  -5   0   46.50   12.40
  -6  -5   0   27.80   13.10
   6  -5   0   50.19    8.80
   7  -5   0   60.99    9.30
   7  -5   0   19.90   17.40
   7   5   0   46.70   17.50
   7  -5   0   46.40    9.30
   7   5   0   81.99   17.80
  -7  -5   0   46.90    6.90
   7   5   0   50.19   16.40
   7  -5   0   57.19   12.60
  -7  -5   0   27.80   15.20
  -7  -5   0   34.70   14.40
  -7  -5   0   55.19   14.20
   7  -5   0   48.30   15.10
  -7  -5   0   56.99   16.30
   7   5   0   76.99   17.20
  -8  -5   0  130.79   21.60
   8  -5   0   73.89   14.10
   8   5   0   81.49   18.70
   8  -5   0  102.09   14.90
   8  -5   0  138.79   20.90
   8   5   0   97.49   21.00
  -8  -5   0  125.19   18.20
   8  -5   0   84.89   20.80
   8   5   0   96.09   21.50
   8  -5   0  107.29   11.60
  -8  -5   0   89.59   15.00
   8  -5   0  104.79   11.30
  -8  -5   0  103.89   18.50
   8   5   0  138.29   21.90
   0   6   0   87.69   14.40
   0  -6   0   82.39   13.40
   0  -6   0   76.89   12.60
   0  -6   0   86.89   14.40
   0   6   0   83.19   12.50
   0  -6   0   94.79   14.00
   0   6   0   67.39   11.40
   0   6   0   86.89    5.30
   1   6   0  623.24   27.80
   1   6   0  568.94   25.40
  -1  -6   0  521.55   25.60
   1  -6   0  541.65   24.80
   1  -6   0  551.44   27.80
  -1   6   0  528.35   20.40
  -1   6   0  523.85   20.60
   1  -6   0  537.55   23.60
   1   6   0  520.05   24.00
   1   6   0  546.25   17.00
  -1  -6   0  526.85   27.20
   1   6   0  592.24   25.80
  -1   6   0  583.54   27.30
  -1  -6   0  581.44   25.40
   1  -6   0  532.55   23.90
  -1  -6   0  561.54   25.30
  -2  -6   0 1438.66   42.40
   2   6   0 1476.75   42.60
   2  -6   0 1460.65   40.70
   2  -6   0 1454.75   38.30
   2  -6   0 1524.75   46.60
  -2  -6   0 1528.15   43.40
   2  -6   0 1516.95   38.30
  -2  -6   0 1406.56   43.00
   2   6   0 1481.05   42.10
  -2   6   0 1487.45   31.80
   2   6   0 1493.45   41.40
   2   6   0 1443.66   35.40
  -2   6   0 1501.35   45.20
   2   6   0 1474.95   43.80
  -2  -6   0 1547.65   43.60
  -2   6   0 1510.75   32.10
   3   6   0   -1.70   11.00
  -3  -6   0    4.10   11.80
   3  -6   0   -3.90    8.70
   3   6   0    5.40    9.90
  -3  -6   0   14.40   10.90
  -3   6   0   -0.70   10.20
   3   6   0   12.30   11.80
   3   6   0   -1.30    8.20
   3  -6   0    7.50   14.10
   3  -6   0   -2.80   11.20
   3  -6   0   -4.10    8.90
  -3  -6   0   -3.80   11.00
  -3  -6   0  -20.70   10.60
   4  -6   0  389.06   11.70
  -4   6   0  359.76   37.30
  -4  -6   0  397.76   32.50
  -4  -6   0  374.46   25.70
   4   6   0  402.16   26.00
  -4  -6   0  369.66   30.40
   4  -6   0  404.56   19.30
   4   6   0  410.96   23.30
   4  -6   0  361.86   25.60
  -4  -6   0  420.06   26.90
   4  -6   0  400.26   30.30
  -4  -6   0  362.56   23.10
   4  -6   0  415.86   19.20
   4   6   0  401.46   30.70
   4   6   0  384.66   23.60
   4   6   0  409.96   22.80
   4  -6   0  375.26   11.60
   5  -6   0   99.49   16.20
   5  -6   0   89.89   11.20
  -5  -6   0   90.49   16.60
   5  -6   0   56.69   18.10
   5  -6   0   77.99   11.00
   5  -6   0   76.39    8.70
  -5  -6   0   96.79   17.20
   5   6   0   97.29   17.80
   5   6   0   87.69   17.10
  -5  -6   0   73.09   12.30
  -5   6   0   93.89   15.70
  -5  -6   0   83.49   19.00
  -5  -6   0   72.69   17.00
   5   6   0   67.89   14.20
   6   6   0   -9.40   13.40
   6   6   0    1.10   13.90
  -6  -6   0    3.20   11.50
   6  -6   0   18.80   12.40
   6  -6   0    8.30    8.20
  -6  -6   0   -4.80    7.50
   6   6   0  -34.40   10.40
  -6  -6   0  -13.40   13.60
   6  -6   0   -8.40    6.90
  -6  -6   0  -14.80   14.40
   6  -6   0   12.90   15.50
   6  -6   0    1.30    8.40
  -6  -6   0   68.89   16.70
   6   6   0    8.30   13.90
   7  -6   0   17.30   13.70
   7  -6   0    3.80    8.80
   7  -6   0    6.90    8.70
  -7  -6   0    1.20   13.00
   7  -6   0    3.90    8.30
   7  -6   0   -9.60   11.10
   7   6   0    1.70   14.70
   7   6   0   27.10   15.90
   7   6   0    9.70   14.80
   7  -6   0   20.10   17.20
   7   6   0  -25.50   11.60
  -7  -6   0  -10.00   14.00
  -7  -6   0   -7.40   15.10
  -7  -6   0   -3.50    6.70
   8  -6   0    3.50    8.20
   8  -6   0   31.60   13.10
   8  -6   0   16.10    9.40
   8   6   0   37.60   18.20
   8   6   0   -2.70   17.10
  -8  -6   0    9.20   14.70
   8  -6   0    0.30   13.40
   8  -6   0  -11.10   16.00
  -8  -6   0   15.00   15.80
  -8  -6   0    5.10   13.90
   8   6   0    0.00   14.00
   8   6   0    5.50   15.10
   0   7   0    3.60   10.20
   0  -7   0   -2.60   11.40
   0  -7   0   -5.10   10.90
   0   7   0  -18.10   10.10
   0  -7   0   -0.40   11.10
   0  -7   0   -3.10   10.60
   0   7   0    4.40   10.00
  -1  -7   0   62.89   17.70
  -1   7   0   58.69   13.80
   1   7   0   48.70   12.80
  -1   7   0   63.39   11.50
   1  -7   0   59.99   13.30
   1   7   0   83.69   14.20
  -1  -7   0   66.79   14.60
   1   7   0   58.49   15.00
  -1   7   0   69.89   11.00
   1   7   0   70.49    7.30
   1  -7   0   64.59   13.00
   1  -7   0   46.20   13.60
  -1  -7   0   61.69   13.90
  -1  -7   0   43.00   14.00
   1  -7   0   54.49   15.20
   2  -7   0  398.86   22.60
   2   7   0  392.76   24.10
   2   7   0  408.76   17.90
  -2   7   0  436.46   27.50
  -2  -7   0  402.76   26.20
   2   7   0  373.56   25.80
  -2   7   0  403.06   16.10
   2   7   0  437.06   24.90
   2  -7   0  416.16   24.20
   2  -7   0  413.26   23.10
  -2  -7   0  428.46   27.20
   2  -7   0  352.16   40.70
  -3  -7   0   50.29   16.30
   3   7   0   35.60   13.20
   3  -7   0   70.39   12.80
   3  -7   0   40.80   12.30
   3   7   0   33.20   13.30
  -3   7   0   45.10   13.90
   3  -7   0   33.30   14.60
  -3  -7   0   48.30   13.40
   3   7   0   60.79   11.40
   3  -7   0   78.19   19.50
   3   7   0   55.79   15.00
  -3  -7   0   58.89   15.60
   3   7   0   60.29   15.40
   4   7   0    2.80   10.90
  -4  -7   0  -18.30   12.00
   4  -7   0   -4.10    9.80
  -4  -7   0    0.30   13.10
   4   7   0  -22.00   11.50
  -4  -7   0   -1.70   11.20
   4  -7   0  -10.30    8.80
  -4  -7   0    8.40   11.30
   4   7   0    5.90   13.20
   4  -7   0    6.50   13.50
  -4  -7   0    3.00   16.60
   4   7   0  -15.00   10.10
   4  -7   0   12.00   16.20
   4   7   0    9.10   10.20
  -4   7   0   -7.00   11.30
  -5  -7   0   54.69   13.30
   5  -7   0   80.79   21.50
  -5  -7   0  108.89   19.40
  -5  -7   0   49.00   18.20
  -5  -7   0   73.39   18.80
   5   7   0   74.49   17.10
   5  -7   0   79.59   12.30
   5  -7   0   80.09   12.20
   5   7   0   79.79   17.80
  -5   7   0   54.19   15.10
   5  -7   0   72.29    6.10
   5  -7   0   85.49    6.40
   5  -7   0   70.39   16.90
   6   7   0    9.70   16.40
  -6  -7   0   18.60   10.80
   6   7   0   32.60   16.00
  -6  -7   0   20.70   16.30
   6  -7   0   10.60   13.60
   6   7   0    8.50   12.90
   6  -7   0   11.60    9.60
   6  -7   0    7.60    7.70
  -6  -7   0   15.20   16.70
   6  -7   0   38.00   10.40
  -6  -7   0  -12.20   13.80
   6   7   0    6.20   15.30
   6  -7   0   31.60   18.60
   6  -7   0   10.20    6.50
  -6  -7   0   19.40   14.80
   7  -7   0   48.00   21.10
   7   7   0   31.50   15.10
   7   7   0   40.10   17.30
   7  -7   0   49.30    9.70
  -7  -7   0   72.99   17.30
   7  -7   0   40.90   10.60
  -7  -7   0   32.50    9.80
   7   7   0   38.70   21.70
   7  -7   0   39.30   15.40
  -7  -7   0   21.90   17.60
   7  -7   0   48.80   10.20
   7  -7   0   56.19   10.90
   7  -7   0   36.50   14.40
   0  -8   0   57.09   15.40
   0   8   0   46.50   13.20
   0   8   0   57.09   12.80
   0  -8   0   53.59   16.00
   0   8   0   65.09   16.80
   0  -8   0   49.30   14.40
   0  -8   0   51.99   14.70
  -1   8   0 1034.90   31.50
  -1  -8   0 1063.09   41.10
  -1  -8   0 1059.59   43.70
   1   8   0 1072.49   43.40
  -1   8   0 1047.50   32.50
   1  -8   0 1120.49   46.90
   1   8   0 1093.69   24.80
   1   8   0 1040.00   36.40
  -1  -8   0 1048.10   40.50
   1  -8   0 1056.89   44.10
   1   8   0 1077.09   36.10
   1  -8   0 1053.09   37.10
  -1  -8   0 1051.99   39.50
   2   8   0  347.47   25.60
   2   8   0  339.17   16.30
   2   8   0  310.17   26.00
  -2   8   0  312.77   15.50
   2  -8   0  354.16   29.30
   2  -8   0  333.07   23.70
  -2  -8   0  312.47   25.40
   2   8   0  356.86   26.70
  -2  -8   0  301.67   26.70
   2  -8   0  301.17   24.80
  -2  -8   0  288.07   26.00
  -2   8   0  305.77   14.70
   3   8   0  326.77   19.40
   3  -8   0  279.97   27.90
  -3  -8   0  326.37   27.80
   3  -8   0  287.57   30.80
   3   8   0  352.16   27.30
  -3  -8   0  297.07   25.70
   3  -8   0  287.77   24.80
   3   8   0  309.97   25.10
   3  -8   0  306.77   22.10
  -3  -8   0  274.37   24.90
   3  -8   0  266.37   21.80
   3   8   0  289.97   26.10
   4  -8   0  127.89   20.90
   4  -8   0  123.59   15.90
   4  -8   0  123.39   23.90
   4   8   0  124.89   18.10
   4   8   0  130.39   20.60
   4   8   0  106.49   19.40
   4   8   0  109.69   15.00
   4  -8   0  110.09   15.50
  -4  -8   0  133.49   18.60
  -4  -8   0  131.39   20.40
  -4  -8   0  107.49   30.90
  -4  -8   0  119.49   20.00
   4   8   0  123.79   20.60
  -5  -8   0  -15.40   19.20
  -5  -8   0  -30.20   14.90
   5   8   0   21.70   12.60
   5  -8   0    8.90   11.20
   5   8   0   18.00   15.30
   5  -8   0  -14.00   16.80
   5   8   0   12.30   15.50
  -5  -8   0    5.00   12.30
   5  -8   0   20.50   15.30
  -5   8   0   25.40   14.40
  -5  -8   0   11.70   15.30
   5  -8   0   19.00   11.50
   6  -8   0  124.39   21.10
  -6  -8   0  143.49   22.40
   6  -8   0  100.59   14.20
  -6  -8   0  109.59   20.80
   6   8   0  102.19   19.80
   6  -8   0   93.69   14.20
   6  -8   0  103.09   24.50
   6   8   0   98.49   18.50
  -6  -8   0   97.39   19.20
   6   8   0  149.29   22.40
  -6  -8   0   77.89   22.60
  -6  -8   0  130.09   22.00
   0  -9   0    1.10   13.70
   0   9   0    8.90   10.80
   0   9   0    5.00   14.60
   0  -9   0   -6.70   13.90
   0  -9   0   -6.00   13.10
   0   9   0    9.20   12.10
   0  -9   0   -4.30   13.90
   1  -9   0   17.60   15.40
  -1   9   0   20.10    9.30
  -1  -9   0   21.40   16.70
   1   9   0   10.80    3.60
   1   9   0    7.50   12.90
  -1  -9   0   12.50   13.80
   1  -9   0   37.50   15.30
   1  -9   0   20.90   15.80
   1   9   0   28.30   14.50
  -1   9   0    8.50   10.00
   1  -9   0   -0.40   15.10
  -1  -9   0   -0.90   14.60
   1   9   0   11.10   14.50
  -1  -9   0   20.00   15.10
   2  -9   0  -11.60   13.30
  -2   9   0    6.10    6.80
   2  -9   0   -6.50   13.00
   2   9   0    0.00   12.60
  -2  -9   0  -15.10   13.20
   2   9   0    2.20   13.50
  -2  -9   0   20.90   17.10
  -2  -9   0   -4.90   14.10
   2   9   0    8.20    5.70
  -2   9   0   -0.30   13.50
  -2   9   0    1.90    4.30
   2  -9   0   -4.60   13.00
   2  -9   0   16.00   12.50
   3  -9   0   18.30   13.40
   3  -9   0    3.30   13.20
   3  -9   0   46.10   17.20
   3   9   0   28.70   16.90
   3   9   0   23.30   14.40
  -3  -9   0   29.60   16.90
   3  -9   0   13.00   13.60
   3  -9   0   16.00   19.50
  -3  -9   0   27.20   16.20
  -3   9   0   24.60   15.60
   3   9   0    5.00   14.50
   3   9   0   33.50    8.90
  -3  -9   0   26.90   15.50
   3   9   0   32.70   15.30
   4  -9   0   19.00   14.80
   4  -9   0   37.10   14.10
   4  -9   0   27.40   13.80
   4  -9   0  -11.30   14.70
  -4  -9   0   23.20   18.60
  -4   9   0   31.00   20.90
   4   9   0   32.10   16.00
   4   9   0   16.20   10.60
   4  -9   0   21.90   19.50
  -4  -9   0   13.60   18.00
  -4  -9   0   45.60   17.60
  -4  -9   0    2.10   16.30
  -4  -9   0   36.00   16.10
   4   9   0   22.10   16.70
   4   9   0   -3.90   16.10
   5  -9   0    0.80   12.40
  -5  -9   0    6.40   17.30
   5   9   0  -15.70   14.70
  -5  -9   0   -6.10   15.50
   5  -9   0    2.60   15.60
   5  -9   0  -10.90   12.30
   5  -9   0   -3.50   18.80
   5   9   0    4.70   16.00
  -5  -9   0  -18.60   12.50
   5   9   0   -6.50   11.00
  -5  -9   0    9.60   21.60
   5   9   0  -17.20   14.10
   5  -9   0   14.90   12.10
   0 -10   0  338.47   29.40
   0  10   0  404.26   33.20
   0  10   0  328.47   24.10
   0 -10   0  346.97   28.80
   0 -10   0  354.56   33.90
   0 -10   0  381.06   29.20
   0  10   0  359.06   23.30
   1  10   0   24.00   15.00
  -1  10   0   -0.10    6.70
  -1 -10   0   41.40   17.30
   1 -10   0    3.70   15.90
   1  10   0    8.50   15.50
  -1  10   0   32.70   15.70
  -1  10   0   45.80   11.40
  -1 -10   0   28.50   15.70
  -1 -10   0   17.90   17.80
   1 -10   0    3.60   17.00
   1 -10   0   24.60   15.40
   1 -10   0   25.50   16.40
   2  10   0   -5.50   14.60
  -2 -10   0    6.80   15.80
  -2 -10   0   19.10   17.10
   2  10   0   31.10   16.60
   2  10   0   -0.60    3.50
  -2  10   0   43.20   16.90
  -2 -10   0   18.80   16.40
   2 -10   0   20.10   15.70
   2 -10   0   28.40   16.70
  -2  10   0   14.10    5.40
   2 -10   0   47.20   16.90
   2  10   0   29.20   16.50
   2 -10   0    8.20   28.70
  -3 -10   0   11.90   16.00
   3 -10   0   19.60   18.90
   3 -10   0   48.30   17.50
   3 -10   0   48.80   16.50
   3 -10   0  115.89   26.00
  -3 -10   0   32.40   18.10
  -3  10   0   22.50   18.40
   3  10   0   48.30   17.80
   3  10   0   36.10    8.20
   3  10   0   15.10   17.60
   3 -10   0   11.60   15.20
   3  10   0   83.59   18.80
  -3 -10   0   28.30   16.90
   1   0   1   41.80    4.20
  -1   0   1   40.10    4.40
   1   0  -1   29.40    4.50
   1   0   1   37.00    3.60
   1   0   1   36.90    3.30
  -1   0  -1   31.30    3.10
   1   0   1   35.70    5.00
   1   0  -1   37.40    4.80
   1   0  -1   41.90    5.30
   1   0  -1   35.60    6.10
   1   0   1   38.40    4.50
  -3   0   1  318.97   17.90
  -3   0   1  318.47    8.10
   3   0   1  332.07   14.30
  -3   0  -1  332.47   16.50
  -3   0  -1  320.87    7.40
  -3   0  -1  322.17   14.30
  -3   0   1  322.27   16.50
   3   0  -1  327.77   17.50
   3   0   1  320.57   11.50
   3   0   1  307.17   15.70
   3   0  -1  339.57   21.20
   3   0  -1  328.97   13.60
   3   0  -1  329.87   13.20
  -3   0  -1  325.87    7.60
  -3   0   1  330.17   12.10
  -3   0   1  317.87   11.90
   3   0   1  327.37   11.40
   4   0  -1  242.78   13.70
  -4   0  -1  277.07   17.20
  -4   0   1  246.08   11.30
   4   0  -1  281.47   17.80
  -4   0   1  255.17   11.20
   4   0  -1  224.58   13.70
  -4   0   1  230.18   18.20
   4   0   1  251.77    7.60
   4   0   1  234.98   11.80
   4   0  -1  236.68   19.00
  -4   0  -1  223.08   14.90
  -4   0   1  278.87   17.90
   4   0   1  247.18   12.30
   4   0   1  251.27   15.70
   4   0   1  269.17   17.20
   5   0  -1  999.70   34.60
   5   0   1 1029.40   31.00
  -5   0   1  967.30   33.50
   5   0  -1 1019.40   33.00
   5   0  -1  941.11   27.00
  -5   0   1  969.20   32.90
  -5   0  -1  918.51   29.60
   5   0   1  993.20   25.70
   5   0   1 1033.50   32.90
   5   0  -1  988.10   27.00
  -5   0  -1 1023.00   32.70
  -5   0   1  951.30   23.20
  -5   0   1 1031.90   22.60
   5   0   1 1008.40   25.50
   6   0  -1  166.68   15.70
   6   0  -1  122.99   15.70
  -6   0   1  119.59    7.60
   6   0   1  107.59   15.70
  -6   0  -1  110.19   13.30
   6   0  -1  142.99   13.80
   6   0   1  128.49   11.90
   6   0   1  116.29   14.40
  -6   0   1   98.69   15.00
  -6   0  -1  122.59   15.30
   6   0  -1  124.79   16.60
   6   0   1  110.49   11.60
  -6   0   1  110.89    7.50
   7   0  -1   46.60   11.50
   7   0  -1   80.29   17.00
   7   0   1   67.69   11.50
   7   0  -1   55.39   15.50
  -7   0  -1   61.39   14.00
  -7   0   1   65.19   14.90
   7   0  -1   75.19   12.90
   7   0   1   41.30   14.30
  -7   0  -1   56.39   13.00
   7   0   1   83.99   11.90
   7   0   1   43.20   13.20
  -8   0  -1   27.90   11.00
   8   0   1   37.30   14.90
   8   0   1   31.50   14.10
  -8   0   1   58.69   14.80
   8   0   1   68.29   17.00
   8   0  -1   56.89   13.80
   8   0   1   47.90   12.30
   8   0  -1   50.19   13.40
   8   0   1   57.19   12.00
   8   0  -1   57.39   17.60
   8   0  -1   45.70   16.00
   9   0   1   15.00   14.20
   9   0  -1   24.70   13.00
  -9   0   1   11.50   12.90
  -9   0  -1   13.70   10.50
   9   0   1   20.90   11.80
   9   0  -1  -22.70   15.70
   9   0   1   -0.90   13.90
   9   0  -1  -17.00   13.80
   9   0  -1   11.00   11.80
   9   0   1   -2.60   13.40
  10   0  -1   21.70   13.30
  10   0   1   36.00   16.40
 -10   0  -1    9.60    7.20
  10   0   1  -14.40   14.70
  10   0  -1   23.40   14.00
 -10   0   1   16.40   14.80
  10   0  -1   19.10   17.30
  10   0   1   15.70   12.70
   0   1  -1   25.60    3.80
   0   1   1   29.30    4.90
   0  -1  -1   24.60    4.80
   0  -1   1   33.50    3.20
   0  -1  -1   27.90    5.00
   0  -1   1   27.60    4.40
   0  -1   1   24.10    2.60
   0  -1   1    7.50    4.40
   0  -1  -1   15.10    3.50
   0   1   1   25.60    3.40
   0   1  -1   26.40    2.50
   0  -1  -1    2.20    4.80
   2   1  -1 6632.84  117.09
   2   1  -1 6925.91  120.49
   2  -1   1 6922.61  116.09
   2  -1   1 7126.19  118.29
   2  -1   1 7103.49  117.09
   2   1  -1 6967.50  118.89
  -2   1   1 6930.41  112.89
   2   1  -1 6960.90  117.59
  -2  -1  -1 6812.32  123.19
  -2  -1   1 7117.29  117.39
  -2  -1   1 6993.40  128.99
   2   1   1 6982.10  116.49
  -2  -1   1 7058.29  120.99
  -2  -1   1 6822.32  117.09
   2   1   1 7054.49  119.19
   2  -1  -1 7163.48  121.99
   2  -1  -1 7026.80  114.39
  -3  -1  -1  216.78   11.40
   3   1  -1  227.78   12.90
   3  -1   1  217.08   13.70
   3  -1   1  240.68    5.50
  -3  -1  -1  227.08   16.00
   3  -1   1  233.78   10.90
   3  -1   1  216.48    5.40
   3   1  -1  234.88   15.80
  -3   1   1  219.68    7.30
  -3   1   1  234.28   10.30
  -3  -1  -1  224.28   11.80
  -3   1   1  235.08    7.40
  -3   1   1  222.88   16.10
  -3  -1  -1  229.68   13.20
   3   1   1  229.88    7.80
  -3  -1   1  228.88    6.60
   3   1   1  236.88   15.50
   3  -1  -1  256.27   17.30
   3  -1  -1  226.08   11.00
   3  -1  -1  209.58   10.10
  -3  -1   1  228.98   15.30
  -3   1  -1  218.68   23.90
  -3  -1   1  246.58   13.30
   3   1   1  208.28   12.60
   3   1   1  246.48   13.90
  -3  -1   1  236.68   13.30
   3  -1  -1  212.88   10.50
   3  -1  -1  250.97   16.30
  -3  -1   1  240.38   16.80
   4  -1   1   74.59    6.90
  -4   1   1   79.89    7.80
  -4  -1  -1   79.69   11.40
  -4  -1  -1   77.99    8.20
   4  -1   1   81.99   11.40
   4   1  -1   92.79   12.10
   4  -1   1   82.29    8.30
  -4  -1  -1   70.49    9.70
   4   1  -1   77.69   10.50
   4  -1   1   95.69   11.20
   4   1  -1   70.59   10.70
  -4  -1  -1   76.09    9.80
   4  -1   1   83.19    7.20
  -4   1   1   82.29   12.60
   4   1   1   89.89    3.80
  -4  -1   1   75.79   12.30
  -4  -1   1   79.99   11.90
   4   1   1   80.89   10.10
  -4  -1   1   76.09    9.30
   4   1   1   76.69   12.10
   4  -1  -1   66.59   11.60
   4   1   1   84.49    9.80
   4  -1  -1   96.89   13.60
  -4   1  -1   80.29   10.30
   4  -1  -1   69.19    6.50
   4  -1  -1   85.59    8.80
  -5  -1  -1  590.54   26.10
   5   1  -1  539.35   25.10
  -5   1   1  575.44   15.30
   5   1  -1  543.25   22.20
   5  -1   1  596.24   16.80
   5  -1   1  561.94   16.40
  -5  -1  -1  575.64   17.00
  -5  -1  -1  558.44   17.20
  -5  -1  -1  588.54   23.20
   5  -1   1  600.14   24.70
  -5   1   1  557.84   26.70
   5  -1   1  595.34   16.20
   5  -1   1  580.04   24.90
   5   1  -1  557.64   21.80
   5   1  -1  566.34   26.90
   5  -1  -1  580.64   25.70
   5   1   1  569.24   23.50
   5   1   1  551.34   20.50
   5  -1  -1  569.64   15.40
   5   1   1  572.54   21.00
  -5   1  -1  582.14   23.90
   5   1   1  556.54   25.20
  -5  -1   1  568.24   24.90
   5  -1  -1  552.64   19.10
  -5  -1   1  601.34   19.60
  -5  -1   1  576.44   19.60
   5  -1  -1  559.44   26.80
   5  -1  -1  558.14   18.90
  -5  -1   1  560.44   26.10
   6  -1   1  203.18   19.40
   6  -1   1  162.08   12.20
  -6   1   1  158.48   18.00
  -6  -1  -1  184.98   18.60
   6   1  -1  170.48   16.10
   6  -1   1  163.28    8.90
   6   1  -1  156.68   15.10
   6   1  -1  188.78   19.70
  -6  -1  -1  179.58   10.00
   6  -1   1  156.28   16.60
   6   1  -1  161.18   17.90
  -6  -1  -1  175.28   17.00
   6  -1   1  171.68   11.90
   6   1   1  163.48   17.80
   6  -1  -1  159.58   13.80
   6   1   1  148.99   14.00
  -6  -1   1  160.68   12.90
  -6  -1   1  161.68   18.40
   6   1   1  149.09   14.10
   6   1   1  182.08   18.40
   6  -1  -1  160.68   17.90
   6  -1  -1  181.18   14.50
  -6  -1   1  171.08   12.90
  -6  -1   1  149.59   16.70
   6  -1  -1  162.18    8.10
   6  -1  -1  155.38   18.00
  -6   1  -1  180.58   17.50
   7  -1   1   28.60   13.70
   7   1  -1   18.80   14.40
   7   1  -1   33.10   12.10
  -7  -1  -1   19.10   10.40
   7   1  -1   43.60   14.30
   7  -1   1   13.00    8.30
  -7  -1  -1   19.50    3.00
   7  -1   1   33.70   13.00
   7   1  -1   20.00   11.60
  -7   1   1   28.70   13.40
   7  -1   1   32.60    9.10
   7  -1  -1   14.60    9.40
   7   1   1   -0.40   10.10
  -7  -1   1   22.80    7.10
   7  -1  -1   17.20   13.70
   7   1   1   29.90   12.50
  -7  -1   1   15.10   12.80
   7   1   1   33.90   14.80
   7  -1  -1   41.60   15.50
  -7   1  -1    6.10   10.60
  -7  -1   1   20.10   12.60
   7  -1  -1   11.80    9.40
   8  -1   1   80.89   17.00
   8  -1   1   75.09   16.00
   8   1  -1   97.69   15.90
   8   1  -1  101.39   19.80
   8   1  -1   58.29   16.70
  -8   1   1  100.79   17.20
  -8  -1  -1   90.29   14.10
   8  -1   1   89.69   12.30
   8  -1   1  102.19   18.60
   8  -1   1  102.69   12.60
   8   1  -1   82.69   21.70
   8   1   1  108.59   14.80
  -8  -1   1  102.69   17.60
   8   1   1   90.69   18.50
   8  -1  -1   89.19   13.40
  -8   1  -1   88.59   15.60
   8   1   1   67.59   15.80
   8  -1  -1   81.19   13.10
   8   1   1   70.69   16.80
   8  -1  -1  104.19   20.00
  -8  -1   1   91.89    7.60
   8  -1  -1   60.19   17.20
   9  -1   1    0.60   13.90
   9  -1   1   19.80   10.50
   9   1  -1   -1.50   15.40
   9  -1   1   -4.20   13.80
   9  -1   1   18.80   11.10
  -9  -1  -1   10.30   14.70
   9   1  -1   16.60   13.40
   9   1  -1   21.30   13.50
   9   1  -1   -6.30   14.80
  -9   1   1   11.20   12.20
   9  -1   1   -7.90   13.10
   9   1   1   -4.90   14.20
   9   1   1    5.70   12.50
   9  -1  -1    7.20   10.90
   9   1   1  -13.00   14.60
   9   1   1   -3.90   13.10
   9   1   1   13.20   12.20
   9  -1  -1   -3.80   11.10
   9  -1  -1   -3.00   15.70
  -9  -1   1  -13.60   10.20
  -9   1  -1   10.10   10.80
   9  -1  -1    5.70   14.90
   0  -2  -1 5038.70   86.19
   0  -2   1 5045.40   88.09
   0   2  -1 5155.48   85.09
   0  -2  -1 5004.80   82.89
   0  -2  -1 5065.39   87.29
   0   2  -1 5046.90   81.89
   0   2   1 5033.60   85.59
   0  -2  -1 4980.80   85.99
   0  -2   1 4911.81   84.19
   0  -2  -1 4959.40   87.99
   0   2  -1 5062.79   84.29
   0   2   1 5090.59   85.99
   0   2   1 4924.01   87.69
   0   2  -1 4933.81   84.49
   0  -2   1 5028.30   85.29
   0   2  -1 5089.39   87.99
   0  -2   1 5095.99   85.29
   1  -2   1 4612.24   77.19
  -1   2   1 4700.33   84.29
  -1  -2  -1 4699.53   82.09
   1   2  -1 4536.45   81.69
   1  -2   1 4831.52   83.69
   1   2  -1 4860.71   81.49
  -1   2   1 4663.93   78.99
  -1  -2  -1 4766.42   82.19
   1  -2   1 4603.54   76.19
  -1   2   1 4774.82   78.99
   1   2  -1 4764.52   82.19
   1  -2   1 4705.93   77.39
   1  -2  -1 4917.11   86.39
  -1   2  -1 4234.98   75.19
   1  -2  -1 4802.22   83.49
  -1  -2   1 4736.03   82.09
   1   2   1 4683.43   82.89
   1  -2  -1 4617.74   77.29
  -1   2  -1 4710.33   75.39
   1   2   1 4786.02   82.19
  -1  -2   1 4597.54   81.09
   1  -2  -1 4678.03   79.69
   1   2   1 4614.94   92.19
  -1   2  -1 4629.74   84.09
  -1   2  -1 4606.14   76.19
  -1  -2   1 4812.32   82.19
   1  -2  -1 4634.24   79.59
   1   2   1 4808.52   82.39
   1   2   1 4623.04   80.39
   2  -2   1 2170.98   40.70
   2   2  -1 2271.67   46.20
  -2  -2  -1 2258.07   44.70
   2   2  -1 2163.08   46.30
  -2   2   1 2308.07   49.50
  -2  -2  -1 2203.58   42.70
   2  -2   1 2239.48   47.30
  -2  -2  -1 2184.68   44.40
   2   2  -1 2229.28   45.00
  -2   2   1 2215.78   38.20
  -2   2   1 2155.48   48.80
  -2   2   1 2255.17   38.30
  -2  -2  -1 2192.78   46.30
   2  -2   1 2209.78   44.80
   2   2   1 2150.48   47.00
  -2  -2   1 2221.28   42.20
   2   2   1 2183.78   45.00
   2   2   1 2233.78   44.80
   2   2   1 2244.68   42.70
  -2  -2   1 2198.98   45.10
  -2  -2   1 2311.87   49.70
  -2  -2   1 2133.69   45.20
   2  -2  -1 2202.08   40.60
   2  -2  -1 2428.96   67.79
   2  -2  -1 2184.58   40.50
   2  -2  -1 2223.28   44.80
  -2   2  -1 2242.68   46.30
   3   2  -1 3404.86   64.99
  -3   2   1 3198.08   61.99
   3   2  -1 3274.57   65.79
  -3  -2  -1 3324.87   58.79
  -3  -2  -1 3279.77   62.39
  -3  -2  -1 3326.27   62.59
   3  -2   1 3199.98   63.89
   3   2  -1 3237.28   63.69
   3   2  -1 3383.26   68.49
  -3   2   1 3298.97   68.99
   3  -2   1 3265.07   66.99
  -3  -2  -1 3295.77   64.19
  -3  -2  -1 3254.07   65.89
   3  -2   1 3243.18   62.39
  -3  -2   1 3281.97   58.19
   3   2   1 3278.87   63.59
  -3  -2   1 3385.36   68.49
  -3  -2   1 3349.17   65.89
   3   2   1 3310.37   63.59
  -3  -2   1 3265.07   63.09
   3   2   1 3347.36   66.39
  -3  -2   1 3333.77   63.99
   3  -2  -1 3310.87   62.39
   3   2   1 3230.78   58.49
   3  -2  -1 3344.67   69.39
   3  -2  -1 3239.18   57.99
   3  -2  -1 3312.27   58.09
   4  -2   1 1168.78   20.30
   4   2  -1 1185.78   32.50
   4  -2   1 1185.48   20.40
   4   2  -1 1165.68   36.00
   4  -2   1 1167.08   29.40
   4   2  -1 1223.08   32.90
   4  -2   1 1199.28   32.80
  -4   2   1 1115.19   28.60
  -4  -2  -1 1234.48   30.50
  -4  -2  -1 1222.98   35.30
  -4  -2  -1 1215.78   30.20
   4  -2   1 1202.48   34.20
   4   2  -1 1265.17   35.60
  -4  -2  -1 1246.48   33.20
  -4  -2  -1 1217.88   24.60
  -4   2   1 1203.08   37.30
   4  -2  -1 1264.97   38.10
   4   2   1 1167.28   31.50
  -4  -2   1 1195.98   31.40
   4   2   1 1165.78   24.20
  -4  -2   1 1201.08   36.40
   4   2   1 1129.09   30.90
   4  -2  -1 1164.68   29.00
   4  -2  -1 1205.88   26.20
   4   2   1 1207.18   34.90
   4  -2  -1 1164.88   34.20
  -4  -2   1 1182.38   23.50
   4  -2  -1 1137.59   26.20
  -4  -2   1 1154.38   30.90
  -4  -2   1 1171.88   34.50
   5   2  -1   48.30   12.20
  -5  -2  -1   22.00   10.70
   5   2  -1   33.90   10.90
  -5  -2  -1   48.70    9.20
   5  -2   1   37.80    5.20
   5  -2   1   26.50   11.40
   5  -2   1   40.80    5.10
   5  -2   1   26.40   10.50
  -5   2   1   34.90    6.90
   5   2  -1   36.50   12.50
   5  -2   1   23.80   10.70
   5   2  -1   42.20   10.90
  -5   2   1   46.90   12.50
  -5  -2  -1   37.50   10.10
  -5  -2  -1   26.60    8.60
   5  -2  -1   36.20    7.40
  -5  -2   1   24.40   11.50
  -5   2  -1   30.90   10.50
   5  -2  -1   30.70    6.90
   5   2   1   47.30   10.10
   5  -2  -1   43.20   11.20
  -5  -2   1   29.80   10.30
   5  -2  -1   21.60   11.80
   5  -2  -1   31.40   13.00
   5   2   1   52.79   11.30
  -5  -2   1   36.10    9.00
   5   2   1   35.40   11.70
  -5  -2   1   33.30    9.60
   5   2   1   35.80    9.90
   6  -2   1   71.09   13.70
   6  -2   1   92.39    9.70
  -6   2   1   79.99   15.10
   6   2  -1  103.59   16.70
  -6  -2  -1   75.79   12.70
   6   2  -1   92.09   13.40
  -6  -2  -1   76.59   20.50
   6  -2   1  101.29   15.60
   6  -2   1   87.79    8.20
  -6  -2  -1   87.59   10.80
   6   2  -1   71.89   13.70
  -6  -2  -1   85.19   10.70
   6   2  -1   83.59   15.70
  -6  -2   1   72.69   15.30
   6  -2  -1   80.09   14.60
  -6  -2   1   94.89   12.00
   6   2   1   89.59   13.60
  -6  -2   1  103.09   12.60
   6  -2  -1  107.49   17.50
   6  -2  -1   72.79    9.90
   6  -2  -1   81.89   10.10
   6  -2  -1   77.69    8.60
  -6   2  -1   70.09   13.20
   6   2   1  112.59   16.30
   6   2   1   90.39   13.80
  -6  -2   1  124.49   25.90
   6   2   1   81.89   13.20
   7   2  -1   54.19   15.80
  -7  -2  -1   58.49    9.00
   7   2  -1   52.59   16.80
  -7   2   1   40.40   13.80
   7   2  -1   48.20   13.10
   7   2  -1   65.19   13.90
   7  -2   1   70.69   15.70
  -7  -2  -1   59.19   15.50
   7  -2   1   53.19    8.80
   7  -2   1   32.30   14.20
   7  -2   1   47.90   13.00
   7  -2   1   70.99    9.20
  -7  -2  -1   50.09   12.20
  -7  -2  -1   58.79    9.30
   7  -2   1   38.60    7.20
  -7   2  -1   45.20   13.30
  -7  -2   1   40.30   10.00
   7  -2  -1   58.19   10.70
   7   2   1   47.10   14.70
   7  -2  -1   56.29   10.30
   7   2   1   47.20   13.10
   7   2   1   51.19   15.50
  -7  -2   1   48.00   11.00
  -7  -2   1   44.50   14.30
   7   2   1   49.50   13.40
   7  -2  -1   48.80    7.30
   7  -2  -1   53.89   14.90
   7   2   1   65.69   14.00
   7  -2  -1   91.29   18.30
  -8  -2  -1   24.20   11.10
   8  -2   1   28.50   13.50
  -8   2   1   14.60   13.00
   8  -2   1   16.90   13.90
   8   2  -1   39.40   14.20
   8  -2   1   11.30   14.00
   8  -2   1   29.50    9.00
   8   2  -1   17.70   14.30
   8   2  -1   -3.70   13.30
   8  -2   1    6.40    5.10
   8  -2   1   18.30    8.80
   8   2  -1   32.50   15.80
   8  -2  -1    7.70   14.70
   8   2   1   33.30   15.00
   8   2   1   29.90   13.70
  -8  -2   1   20.80    8.40
   8  -2  -1   15.50   10.00
  -8  -2   1    2.80   12.10
   8  -2  -1   18.60   10.00
   8   2   1   33.70   13.50
  -8   2  -1   21.60   14.50
   8   2   1   19.30   14.60
   8  -2  -1    2.60   15.80
  -8  -2   1   21.00    7.90
   9   2  -1   84.39   19.10
   9   2  -1  117.09   18.70
   9   2  -1  120.29   22.50
   9  -2   1  108.99   13.40
   9  -2   1  108.89   18.80
  -9  -2  -1  118.19   21.70
   9  -2   1  124.29   20.70
  -9  -2  -1   91.39   15.70
   9  -2   1  133.89   13.60
   9  -2   1  106.29   19.20
   9   2   1  117.29   18.70
   9  -2  -1  123.09   21.00
   9   2   1  142.19   22.70
   9   2   1  129.89   18.60
   9  -2  -1  143.79   23.40
  -9  -2   1  106.99   20.10
   9  -2  -1  113.29   14.70
   9   2   1  109.09   20.40
  -9  -2   1  113.99   19.20
   9   2   1  123.19   18.30
   9  -2  -1  125.09   14.90
   0   3  -1  363.76   14.00
   0  -3   1  393.06   17.70
   0  -3   1  360.46   14.30
   0  -3  -1  398.06   25.60
   0   3   1  364.66   10.80
   0  -3  -1  379.86   17.10
   0   3  -1  366.56   14.50
   0   3  -1  379.66   17.70
   0  -3   1  369.96   14.90
   0  -3  -1  362.26   17.60
   0   3   1  369.76   14.80
   0  -3  -1  365.66   10.90
   0  -3  -1  350.76   15.50
   0   3   1  382.26   17.70
   0   3   1  359.66   15.20
   0   3  -1  371.66   16.70
   0  -3   1  364.36   14.70
   1  -3   1 3319.27   65.09
   1   3  -1 3261.97   61.59
   1   3  -1 3365.46   62.29
  -1  -3  -1 3266.37   63.79
   1  -3   1 3281.97   58.79
  -1   3   1 3205.78   58.89
   1  -3   1 3297.17   58.89
  -1   3   1 3355.26   65.19
   1   3  -1 3213.08   62.19
  -1  -3  -1 3246.08   62.89
   1   3  -1 3315.77   63.69
  -1  -3  -1 3326.17   62.99
  -1   3   1 3320.97   59.39
   1   3   1 3255.47   59.39
   1   3   1 3339.57   63.09
  -1  -3   1 3299.67   61.59
  -1  -3   1 3288.37   62.69
  -1   3  -1 3304.57   65.09
   1  -3  -1 3259.67   55.09
   1  -3  -1 3320.87   64.49
  -1   3  -1 3339.37   56.79
   1   3   1 3253.77   62.49
  -1   3  -1 3306.77   56.89
   1  -3  -1 3267.87   64.99
   1  -3  -1 3318.27   60.39
   1   3   1 3387.36   64.19
   1   3   1 3301.57   63.69
  -2  -3  -1  141.09   13.60
   2   3  -1  149.88   13.70
   2  -3   1  157.18    8.30
   2   3  -1  151.58   12.90
  -2  -3  -1  162.98   14.30
  -2   3   1  137.69    8.40
   2   3  -1  157.38   14.40
  -2   3   1  148.19    8.00
  -2   3   1  153.48   15.10
  -2  -3  -1  170.98   12.90
   2   3  -1  168.68   14.10
   2  -3   1  162.18   14.30
   2  -3   1  152.08    8.50
   2  -3   1  162.58    7.80
  -2  -3  -1  138.19   13.70
   2  -3  -1  136.59   15.10
   2  -3  -1  163.98   14.50
  -2  -3   1  153.98   14.80
   2   3   1  142.99   13.60
   2   3   1  169.08   14.60
  -2  -3   1  141.39   14.00
   2  -3  -1  129.99    8.50
  -2  -3   1  128.79   14.60
  -2   3  -1  174.78   15.30
   2  -3  -1  135.79   11.00
  -2  -3   1  157.48   14.20
   2  -3  -1  175.58   10.70
   2   3   1  157.08   12.40
  -2  -3   1  164.48   13.10
   2   3   1  165.68   12.50
   2   3   1  157.78   15.10
   3  -3   1  102.69    9.10
   3  -3   1   98.69   13.20
   3   3  -1  113.09   13.00
  -3  -3  -1  108.29   12.80
  -3  -3  -1  107.69   13.30
  -3  -3  -1  120.69   12.50
  -3  -3  -1   94.59   13.00
   3   3  -1  104.49   12.40
   3  -3   1   99.39    5.60
   3  -3   1   93.39    5.20
   3   3  -1   95.89   12.40
  -3   3   1   92.39   10.80
   3  -3   1  100.69   10.70
  -3  -3  -1  103.49    9.60
   3   3   1  118.79   11.30
  -3  -3   1  101.89   10.70
   3  -3  -1  102.59   11.20
   3   3   1   85.59   11.70
   3   3   1  105.89   12.40
   3  -3  -1   99.79    9.50
  -3  -3   1  126.09   13.10
  -3  -3   1   89.49   11.70
   3  -3  -1  105.49    9.60
  -3   3  -1  109.19   11.40
   3   3   1  103.69   13.10
   3  -3  -1  108.69   14.20
  -3  -3   1  109.39   15.30
   3   3   1   94.29   12.20
  -3  -3   1  112.99   13.60
   4   3  -1  349.47   20.70
   4  -3   1  338.67   15.40
  -4  -3  -1  384.36   21.80
   4   3  -1  360.56   19.30
   4  -3   1  347.07   17.50
   4  -3   1  350.16    8.30
  -4  -3  -1  356.56   20.60
   4  -3   1  363.96   22.30
  -4  -3  -1  357.96   14.50
  -4   3   1  344.67   17.70
   4  -3   1  337.37    8.30
  -4  -3  -1  363.66   18.20
  -4  -3  -1  350.96   18.20
   4  -3   1  349.57   18.40
  -4  -3   1  360.46   18.70
  -4  -3   1  350.66   23.20
   4  -3  -1  367.66   24.30
   4   3   1  371.16   20.80
   4  -3  -1  315.67   19.00
   4  -3  -1  356.86   13.80
   4   3   1  397.16   19.40
   4  -3  -1  370.76   17.90
  -4  -3   1  364.36   18.90
   4   3   1  358.66   21.10
  -4  -3   1  345.37   13.80
  -4  -3   1  343.97   20.50
   5  -3   1   35.20    8.90
  -5  -3  -1   30.00    5.70
  -5  -3  -1   22.00   10.20
   5   3  -1   41.00   12.40
  -5  -3  -1   48.40   11.30
   5   3  -1   40.10   12.30
   5  -3   1   48.00   12.80
  -5   3   1   41.40   13.10
  -5   3   1   39.20    8.90
   5  -3   1   28.60   10.10
  -5  -3  -1   33.30   11.70
  -5  -3  -1   16.60   10.40
   5  -3   1   35.70    4.50
   5  -3   1   38.50    4.50
   5  -3   1   38.90    8.90
   5  -3  -1   31.50    7.30
  -5  -3   1   23.70   11.20
   5  -3  -1   25.60   11.10
   5   3   1   16.00   11.90
   5  -3  -1   42.20    8.70
   5  -3  -1   27.20   13.00
  -5  -3   1   41.40   10.60
   5   3   1   31.90    5.50
   5   3   1   14.10   10.40
   5   3   1   26.40   10.90
  -5  -3   1   34.20    5.30
  -5  -3   1   34.40   11.80
  -5  -3   1   50.09   13.60
   6   3  -1   51.49   15.10
   6  -3   1   52.69    9.80
  -6   3   1   38.70   13.70
   6   3  -1   33.10   12.80
   6  -3   1   42.80   12.90
  -6  -3  -1   48.30   13.50
  -6  -3  -1   20.30   10.10
   6  -3   1   39.60    6.10
  -6  -3  -1   47.50   12.70
   6  -3   1   47.30   11.40
   6  -3   1   41.30   13.60
   6  -3   1   45.30    6.40
   6   3  -1   54.79   14.20
  -6   3   1   39.50    8.70
  -6  -3  -1   26.40   11.10
   6   3   1   40.60   13.00
   6   3   1   47.10   12.70
   6   3   1   24.40   13.50
   6  -3  -1   25.20    8.90
   6  -3  -1   26.30   14.80
  -6  -3   1   40.10   13.80
   6  -3  -1   25.20   12.60
   6   3   1   45.10   13.70
  -6  -3   1   40.80   12.10
  -6  -3   1   47.70   12.30
  -6  -3   1   47.40   14.40
   6  -3  -1   45.20    8.80
   6  -3  -1   51.09    9.20
   7   3  -1   36.00   14.80
   7   3  -1   51.99   16.00
  -7  -3  -1   43.20   10.80
   7  -3   1   36.30   12.80
   7  -3   1   30.10   14.20
  -7  -3  -1   35.70   12.00
   7   3  -1   42.50   14.80
  -7  -3  -1   32.50   11.10
  -7   3   1   39.50   13.80
   7  -3   1   44.50    7.90
   7  -3   1   49.80    7.60
   7  -3   1   38.50    9.20
   7  -3   1   22.80   17.10
   7  -3  -1   39.90    9.90
   7  -3  -1   37.30    9.40
  -7  -3   1   30.00   13.50
  -7  -3   1   32.30   11.90
   7  -3  -1   51.09   16.50
  -7  -3   1   43.00   12.30
   7   3   1   32.10   14.00
   7   3   1   37.00   21.10
   7   3   1   20.90   12.40
   7   3   1   17.90   14.30
   7  -3  -1   26.10    8.70
   7  -3  -1   68.19   16.00
  -8  -3  -1   47.70   10.70
   8   3  -1   67.29   21.10
   8  -3   1   43.80    9.30
   8  -3   1   73.19   16.60
   8   3  -1   62.69   16.80
   8   3  -1   38.80   17.50
   8  -3   1   58.29    9.50
   8  -3   1   45.20    9.00
  -8  -3  -1   46.50   16.60
   8  -3   1   28.90   13.30
  -8   3   1   61.99   16.40
  -8  -3  -1   54.89   10.40
   8  -3   1   77.49   20.30
   8   3  -1   52.89   16.00
  -8  -3  -1   66.79   13.90
   8   3   1   72.89   16.60
   8   3   1   86.09   16.60
  -8  -3   1   61.59   12.00
   8  -3  -1   60.99    9.40
   8  -3  -1   98.29   18.30
   8   3   1   33.00   16.20
   8   3   1   57.39   16.80
  -8  -3   1   47.10   12.30
   8  -3  -1   55.69   18.60
  -8  -3   1   51.99   15.20
   8  -3  -1   67.79   11.10
   8  -3  -1   76.69   11.50
   9   3  -1   15.30   15.60
  -9  -3  -1   24.90   16.20
   9   3  -1    7.40   13.60
  -9  -3  -1  -12.70    6.30
   9  -3   1    1.50   14.30
   9  -3   1    0.60    8.10
   9  -3   1   -5.00   13.10
   9   3  -1    5.40   17.50
  -9  -3  -1    1.50    6.20
   9  -3   1   -0.50   14.90
   9  -3   1    3.00    8.60
  -9  -3  -1    3.80    4.50
   9   3   1    7.00   14.60
   9  -3  -1   19.50   10.60
   9  -3  -1   -2.90    6.20
   9   3   1   -7.50   15.90
   9  -3  -1    5.40   14.60
  -9  -3   1   16.40    9.40
  -9  -3   1   -5.90    8.60
  -9  -3   1    9.70   13.80
   9  -3  -1   -5.60   10.20
   9  -3  -1   19.40   18.20
   9   3   1   20.10   17.60
   9   3   1    4.70   14.80
   0  -4  -1   51.69   10.70
   0  -4  -1   50.29   10.20
   0  -4   1   37.10    8.90
   0   4   1   46.00    8.80
   0   4  -1   40.90    8.90
   0  -4   1   27.40    9.80
   0   4  -1   49.60    9.00
   0  -4  -1   37.90    9.60
   0   4  -1   53.69   10.90
   0  -4  -1   59.29   11.00
   0  -4   1   41.80    9.20
   0  -4   1   37.00    9.30
   0   4   1   38.20    4.90
   0   4   1   37.30   10.00
   0   4   1   37.80    9.90
   1  -4   1 2516.55   56.89
   1  -4   1 2568.44   50.89
  -1   4   1 2637.04   50.19
  -1  -4  -1 2567.24   54.29
  -1  -4  -1 2569.94   54.99
   1  -4   1 2603.74   50.69
  -1   4   1 2645.64   51.29
   1   4  -1 2512.95   55.49
   1   4  -1 2536.15   52.99
   1  -4   1 2618.64   51.89
  -1  -4  -1 2604.94   55.59
  -1  -4  -1 2596.74   56.29
  -1   4   1 2568.24   56.89
   1   4  -1 2568.54   53.69
   1   4  -1 2597.64   53.39
  -1  -4   1 2575.54   53.09
   1   4   1 2520.75   55.59
   1   4   1 2647.54   55.79
   1   4   1 2628.64   54.29
   1  -4  -1 2698.43   58.09
   1  -4  -1 2599.14   43.50
  -1   4  -1 2589.44   57.39
   1   4   1 2573.74   49.10
   1  -4  -1 2640.64   52.09
   1  -4  -1 2533.05   52.19
  -1  -4   1 2552.74   53.89
  -1   4  -1 2547.45   48.20
  -1  -4   1 2549.04   54.19
   1   4   1 2522.95   53.59
  -1  -4   1 2638.24   56.39
   2   4  -1  809.82   26.40
  -2   4   1  810.52   19.80
   2  -4   1  810.22   28.70
  -2   4   1  796.12   19.50
   2   4  -1  754.92   26.20
  -2  -4  -1  787.82   26.00
   2   4  -1  757.02   25.70
  -2   4   1  824.62   28.50
   2  -4   1  744.03   20.60
  -2  -4  -1  796.42   28.00
  -2  -4  -1  767.52   26.20
   2  -4   1  788.22   14.80
  -2  -4  -1  787.52   26.60
   2   4  -1  802.82   26.60
   2  -4  -1  813.72   23.00
   2   4   1  790.02   26.40
   2   4   1  827.22   28.20
   2  -4  -1  813.62   31.90
  -2  -4   1  816.82   27.50
   2  -4  -1  826.42   28.60
   2  -4  -1  834.72   23.10
   2   4   1  865.81   27.30
  -2  -4   1  862.81   26.80
   2   4   1  766.12   23.50
  -2  -4   1  815.62   26.40
   2  -4  -1  781.62   17.10
   2   4   1  773.32   27.10
  -2   4  -1  805.72   28.00
  -2  -4   1  856.11   27.50
  -3  -4  -1  739.53   26.20
  -3  -4  -1  695.13   24.20
  -3   4   1  741.33   26.60
   3  -4   1  712.23   18.20
  -3  -4  -1  761.02   29.50
   3  -4   1  724.23   31.20
   3   4  -1  683.53   26.40
   3   4  -1  754.42   27.20
   3   4  -1  698.03   26.50
   3  -4   1  733.33   26.90
   3   4  -1  741.43   24.40
  -3  -4  -1  729.43   26.40
   3  -4   1  700.03   17.80
   3  -4   1  703.43   18.30
  -3  -4  -1  758.12   28.70
   3  -4  -1  712.13   31.00
  -3  -4   1  746.73   26.90
   3  -4  -1  734.53   27.00
   3   4   1  767.52   25.60
   3   4   1  731.53   24.40
   3   4   1  742.03   27.00
   3   4   1  716.03   27.60
   3  -4  -1  707.43   18.90
  -3  -4   1  725.43   26.30
  -3  -4   1  746.23   32.30
   3  -4  -1  718.83   21.60
  -3  -4   1  739.93   26.90
   3  -4  -1  730.53   21.10
  -3   4  -1  765.32   27.10
  -3  -4   1  763.22   24.60
   3   4   1  746.93   26.40
  -4  -4  -1  462.15   19.10
   4   4  -1  504.25   23.70
   4   4  -1  462.75   22.80
   4  -4   1  440.96   26.20
  -4  -4  -1  456.35   23.40
  -4   4   1  465.55   22.20
  -4  -4  -1  471.95   25.80
   4  -4   1  453.35   13.30
   4  -4   1  477.85   13.40
   4  -4   1  462.55   23.40
  -4  -4  -1  464.15   22.30
  -4  -4  -1  483.25   25.20
   4  -4   1  439.16   22.40
   4   4  -1  410.66   23.20
   4   4   1  435.46   22.40
  -4  -4   1  482.45   23.90
   4  -4  -1  484.35   16.90
   4   4   1  443.26   24.10
   4   4   1  476.15   23.40
   4   4   1  466.85   19.00
  -4   4  -1  507.95   23.40
  -4  -4   1  443.66   22.60
  -4  -4   1  436.66   23.50
  -4  -4   1  535.75   29.00
   4  -4  -1  483.65   27.90
   4   4   1  456.95   22.40
   4  -4  -1  451.45   21.90
   4  -4  -1  484.15   17.00
  -4  -4   1  458.35   18.70
   5  -4   1   62.49    6.10
  -5  -4  -1   58.39   12.30
   5  -4   1   59.39    6.00
  -5  -4  -1   50.79   12.30
  -5  -4  -1   59.69    8.70
   5  -4   1   49.99    9.20
   5   4  -1   74.09   14.00
   5   4  -1   62.59   14.00
  -5  -4  -1   21.10   19.00
  -5  -4  -1   57.09   13.90
   5  -4   1   59.79   15.00
  -5   4   1   68.09   11.80
   5  -4   1   49.50   11.40
   5   4  -1   53.39   13.40
   5  -4   1   35.70    9.90
   5   4   1   60.39   14.80
   5   4   1   68.49   13.60
   5   4   1   62.69   13.30
  -5  -4   1   79.39   13.70
   5   4   1   49.70   13.20
  -5  -4   1   60.39   10.00
   5  -4  -1   57.69    8.60
  -5  -4   1   50.29   13.80
   5  -4  -1   73.69    9.40
   5  -4  -1   63.69   16.40
  -5  -4   1   71.29   15.60
   5  -4  -1   86.09   11.90
  -5  -4   1   61.89   13.70
   6  -4   1  321.97   12.20
   6  -4   1  290.87   20.40
   6   4  -1  292.57   26.10
  -6  -4  -1  307.97   14.00
   6   4  -1  353.06   23.80
   6  -4   1  350.86   26.60
  -6  -4  -1  302.17   24.70
   6  -4   1  339.87   23.10
  -6  -4  -1  313.67   22.40
   6  -4   1  330.77   19.00
  -6  -4  -1  285.97   21.60
  -6   4   1  313.17   19.90
   6  -4   1  308.77   12.00
   6  -4  -1  305.17   16.00
   6   4   1  258.17   27.80
   6  -4  -1  334.77   21.20
  -6  -4   1  309.17   22.60
   6  -4  -1  328.77   16.00
   6   4   1  348.87   27.10
   6  -4  -1  314.07   29.60
   6   4   1  314.87   26.80
   6   4   1  328.67   23.20
  -6  -4   1  305.77   12.90
  -6  -4   1  308.17   28.00
  -6  -4   1  313.37   22.80
   6  -4  -1  355.86   24.10
  -6  -4   1  314.47   25.00
   7  -4   1  151.88   21.40
   7  -4   1   79.99   13.10
   7   4  -1  105.49   19.30
  -7  -4  -1  116.59   15.80
   7  -4   1  105.49   17.00
   7  -4   1  133.09   12.30
  -7  -4  -1  109.39   16.60
   7   4  -1  119.99   18.70
   7   4  -1  129.19   19.50
   7  -4   1   91.29   12.80
  -7  -4  -1  113.59   15.90
   7  -4  -1   97.09   18.20
  -7  -4   1   45.70   16.10
   7   4   1  104.89   18.80
   7  -4  -1  136.79   12.40
   7  -4  -1  112.49   20.60
   7  -4  -1  113.39   12.10
  -7  -4   1  104.29   16.60
   7   4   1  128.89   18.60
   7  -4  -1  104.19   13.50
  -7  -4   1  100.79   18.20
   7   4   1  115.89   19.10
   7   4   1  121.09   18.60
  -7  -4   1  108.99   16.30
   8   4  -1   14.90   13.90
  -8  -4  -1   23.60   14.90
   8  -4   1   20.10    7.50
   8  -4   1   -2.60    9.00
   8  -4   1   21.30    7.80
   8  -4   1   24.10   11.80
   8   4  -1   22.60   14.00
  -8  -4  -1   38.10   16.00
   8  -4   1   24.20   13.50
  -8  -4  -1   20.00   12.20
   8  -4   1   34.00   16.60
   8   4  -1   41.30   17.10
  -8  -4   1   23.10   14.30
   8  -4  -1   39.70   18.10
  -8  -4   1   18.00   15.60
   8   4   1   24.20   17.20
   8   4   1    8.60   14.00
  -8  -4   1   20.40   11.90
   8  -4  -1   19.90    9.90
   8   4   1   37.60   16.60
   8   4   1   12.10   14.00
   8  -4  -1   25.10   10.10
  -8  -4   1   28.00   12.90
   8  -4  -1    2.70   13.80
   8  -4  -1   14.90    9.20
   9  -4   1    5.70    8.20
   9  -4   1   29.40   15.20
  -9  -4  -1  -16.00    7.10
   9  -4   1    8.80   11.90
   9  -4   1    2.80    7.50
  -9  -4  -1    9.30   14.60
   9   4  -1    9.60   16.50
  -9  -4  -1   17.90   10.10
  -9  -4  -1   -3.60    9.50
   9   4  -1    2.30   16.90
   9  -4   1   36.40   17.40
   9   4  -1   -5.10   16.10
   9  -4  -1    4.60    8.70
   9   4   1   -4.60   14.20
   9  -4  -1    3.60   12.30
   9   4   1   -5.70   15.60
   9   4   1   31.60   17.10
   9  -4  -1   19.70   10.00
   9  -4  -1   18.20    9.90
  -9  -4   1   14.50   12.40
   9  -4  -1    1.60   14.90
  -9  -4   1   19.90   15.50
   9  -4  -1    5.20   17.50
  -9  -4   1   16.90    7.80
   0  -5  -1 1075.59   31.40
   0   5   1 1036.20   30.40
   0   5   1 1053.19   22.20
   0  -5  -1 1105.29   35.30
   0  -5   1 1030.00   29.90
   0  -5   1 1107.19   30.50
   0   5  -1 1070.89   20.60
   0   5  -1 1091.19   34.80
   0  -5  -1 1025.30   32.40
   0   5   1 1088.89   30.30
   0   5  -1 1038.80   20.50
   0  -5   1 1094.69   30.90
   0   5  -1 1098.99   29.70
   0  -5   1 1051.89   34.40
   0   5   1 1090.29   34.50
   0  -5  -1  941.61   30.70
   0   5  -1 1084.69   28.40
  -1   5   1  207.98   17.90
  -1   5   1  188.78   13.40
  -1  -5  -1  217.88   18.80
  -1  -5  -1  205.48   16.50
   1   5  -1  205.28   15.20
  -1  -5  -1  221.88   17.00
   1  -5   1  182.68   15.00
   1   5  -1  198.58   18.20
  -1   5   1  182.48   14.40
   1   5  -1  193.68   15.40
   1  -5   1  201.68   15.00
   1  -5   1  210.18   15.40
   1  -5   1  218.08   18.80
  -1  -5  -1  237.98   17.70
   1   5  -1  185.38   15.90
  -1   5  -1  206.88   17.90
   1   5   1  217.38   11.70
  -1  -5   1  217.38   16.60
   1   5   1  230.58   17.60
   1   5   1  199.68   18.00
   1  -5  -1  200.68   16.80
  -1  -5   1  231.48   16.90
   1  -5  -1  196.88   16.10
   1  -5  -1  198.38   18.50
   1  -5  -1  207.08   15.00
   1   5   1  208.58   16.40
  -1   5  -1  204.28   12.60
  -1  -5   1  224.48   18.80
  -1  -5   1  203.78   16.40
   1   5   1  230.38   17.50
   2  -5   1  837.32   23.90
  -2  -5  -1  852.21   29.20
  -2   5   1  863.51   31.10
  -2   5   1  822.02   21.70
   2   5  -1  779.82   27.70
   2  -5   1  835.82   31.00
  -2  -5  -1  804.62   29.60
   2  -5   1  800.62   23.80
  -2  -5  -1  849.61   30.10
   2   5  -1  849.02   28.40
  -2  -5  -1  868.01   29.40
   2   5  -1  824.52   28.90
   2   5  -1  883.01   30.10
  -2   5   1  792.32   21.40
  -2  -5   1  878.61   29.50
   2   5   1  836.62   28.60
  -2  -5   1  799.22   28.70
   2   5   1  795.02   29.40
   2  -5  -1  804.92   25.80
  -2   5  -1  830.72   17.50
  -2  -5   1  844.62   29.40
  -2   5  -1  811.32   30.70
   2   5   1  851.11   29.10
   2  -5  -1  807.22   25.50
   2  -5  -1  789.52   34.20
   2  -5  -1  889.11   32.20
  -2  -5   1  827.92   28.20
  -2   5  -1  824.82   17.40
   2   5   1  833.22   24.80
   2   5   1  821.82   29.90
   2  -5  -1  848.02   15.10
   3   5  -1  169.38   16.90
   3  -5   1  177.48   12.30
   3  -5   1  190.28   18.50
   3  -5   1  166.48   19.30
  -3  -5  -1  206.88   18.60
   3  -5   1  186.48   12.30
   3  -5   1  173.58    7.00
  -3  -5  -1  179.38   16.60
   3   5  -1  173.78   16.50
  -3   5   1  172.58   17.10
   3   5  -1  189.68   16.70
  -3  -5  -1  190.78   18.90
   3   5  -1  204.08   16.70
   3  -5  -1  194.08   13.80
  -3  -5   1  173.58   16.60
   3   5   1  180.38   16.80
   3  -5  -1  183.58   14.50
   3   5   1  166.38   17.80
   3  -5  -1  205.08   22.70
   3  -5  -1  186.18    8.80
   3   5   1  194.28   18.50
  -3  -5   1  160.68   16.00
   3   5   1  186.48   15.70
  -3  -5   1  209.18   18.80
  -3  -5   1  167.28   19.50
   3   5   1  190.48   16.70
   3  -5  -1  182.48   18.50
  -3  -5   1  164.68   16.00
  -3   5  -1  184.88   17.20
  -4  -5  -1   51.29   14.60
   4   5  -1   51.49   13.00
  -4  -5  -1   35.00   14.50
   4   5  -1   68.89   14.80
   4  -5   1   60.69   12.80
  -4  -5  -1   48.90   10.00
  -4   5   1   28.70   11.10
  -4  -5  -1   41.60   13.30
  -4  -5  -1   58.89   14.20
   4  -5   1   55.39    6.90
   4   5  -1   49.60   12.10
   4  -5   1   52.19   15.10
   4  -5   1   62.59    8.10
  -4  -5   1   45.30   12.80
   4  -5  -1   62.59   16.10
   4  -5  -1   43.10   12.20
  -4  -5   1   53.29   13.50
   4  -5  -1   44.80    7.20
   4  -5  -1   48.60    9.30
   4   5   1   48.60    9.90
  -4  -5   1   41.10   16.20
  -4  -5   1   67.59   10.90
   4   5   1   41.20   12.70
   4   5   1   58.59   14.50
   4   5   1   48.50   11.70
   4  -5  -1   57.69    9.70
  -4  -5   1   32.00   13.40
   4   5   1   53.29   13.40
  -4   5  -1   45.80   12.50
  -5  -5  -1   95.59   17.40
  -5  -5  -1   97.79   18.70
   5  -5   1  105.09   13.70
   5   5  -1   92.69   16.60
  -5   5   1   92.89   14.90
   5   5  -1  119.39   17.40
  -5  -5  -1   97.39   16.80
  -5  -5  -1   73.09   14.50
   5  -5   1  121.39   11.00
   5  -5   1   92.49   18.10
  -5  -5  -1   84.59   11.30
   5  -5   1  102.19   10.60
   5  -5   1   98.79   15.10
   5   5   1  105.19   15.60
  -5  -5   1   96.69   16.10
  -5  -5   1   94.59   19.20
  -5  -5   1   99.49   15.60
  -5  -5   1   77.19   16.00
   5  -5  -1   82.79   18.50
  -5  -5   1  103.59   12.00
   5  -5  -1   94.39   11.00
   5  -5  -1   93.29   11.20
   5   5   1  108.59   11.90
   5   5   1  100.29   16.90
   5  -5  -1  105.29   14.90
  -6  -5  -1    2.90   21.90
   6  -5   1   36.10    9.70
  -6  -5  -1   48.90    9.40
  -6  -5  -1   45.20   14.10
   6  -5   1   48.30   12.10
   6  -5   1   49.10    8.70
   6  -5   1   27.00   18.30
   6   5  -1   58.99   16.30
  -6  -5  -1   32.80   14.40
   6   5  -1   53.09   15.20
   6   5  -1   73.39   17.90
  -6   5   1   36.50   11.70
  -6  -5  -1  101.49   19.10
   6  -5   1   37.70   12.70
   6   5   1   31.90   15.50
   6  -5  -1   34.00    9.30
   6   5   1   23.00   14.10
   6  -5  -1   36.60   17.50
  -6  -5   1   52.59   16.10
  -6  -5   1  105.89   20.50
   6   5   1   50.19   15.10
   6   5   1   14.60   13.70
  -6  -5   1   33.40   14.80
  -6  -5   1   22.60   22.70
   6  -5  -1   60.09   14.90
   6  -5  -1   21.40    9.50
   6  -5  -1   43.50   12.30
  -6  -5   1   33.10    8.00
   7  -5   1   53.59    8.50
   7  -5   1   41.90   12.40
   7  -5   1   36.70   17.30
  -7  -5  -1   33.90   25.00
   7  -5   1   51.69   14.40
   7   5  -1   71.29   18.90
  -7  -5  -1   75.69   15.50
   7  -5   1   56.59    8.00
   7   5  -1   39.60   15.50
   7   5  -1   54.89   16.90
   7  -5   1   41.00   11.10
   7   5   1   30.60   16.40
   7  -5  -1   43.40   14.60
   7   5   1   79.39   18.40
  -7  -5   1   42.60   16.70
  -7  -5   1   11.70   15.30
   7  -5  -1   36.70    9.70
  -7  -5   1   53.39   16.20
  -7  -5   1   38.10    6.40
  -7  -5   1   51.19   16.20
   7   5   1   79.19   17.20
   7  -5  -1   66.59   13.80
   7   5   1   50.19   16.70
   7  -5  -1   72.09   20.10
   7  -5  -1   56.29   10.50
   8  -5   1   23.90    7.60
   8  -5   1   15.80    7.10
   8  -5   1    2.90   12.80
   8  -5   1  -10.50   14.60
  -8  -5  -1   10.00   14.30
   8  -5   1   25.20   11.10
  -8  -5  -1    7.80   10.60
   8   5  -1   25.80   15.40
   8  -5   1    9.90   10.40
  -8  -5  -1   31.80   13.90
   8   5  -1   -2.70   14.80
   8   5   1  -10.10   14.00
   8  -5  -1   14.70   19.30
   8   5   1   12.20   15.80
  -8  -5   1   -3.00   11.30
  -8  -5   1   15.00   13.90
   8   5   1   32.90   17.90
   8  -5  -1   -0.50    8.90
   8  -5  -1   17.10   11.30
   8   5   1   12.90   16.90
   8  -5  -1   18.40    9.40
   8  -5  -1   14.40   15.20
  -8  -5   1    9.60   15.90
   0   6  -1   52.39   12.80
   0   6  -1   51.99    4.30
   0   6  -1   53.29   10.90
   0   6   1   56.39    5.20
   0   6  -1   64.29    4.30
   0  -6  -1   38.10   11.50
   0  -6   1   56.59   12.90
   0   6  -1   52.39   10.50
   0  -6  -1   55.49   12.70
   0   6   1   65.89   12.00
   0  -6   1   56.69   13.20
   0   6   1   63.39   12.90
   0  -6  -1   45.80   12.20
   0  -6   1   48.40   10.90
   0   6   1   80.19   12.70
   0  -6  -1   65.39   12.70
   0  -6   1   72.79   13.20
   1   6  -1  711.53   30.50
  -1   6   1  712.33   30.20
   1   6  -1  701.63   26.00
  -1  -6  -1  681.23   27.80
   1  -6   1  687.93   25.90
  -1  -6  -1  711.03   28.70
   1   6  -1  687.53   19.20
  -1   6   1  644.24   23.10
   1  -6   1  741.13   26.60
   1  -6   1  715.23   31.30
   1   6  -1  683.23   27.20
   1  -6   1  699.43   26.00
  -1  -6  -1  719.03   30.30
  -1   6   1  719.83   24.00
  -1  -6  -1  757.42   29.90
   1   6  -1  676.13   26.30
   1   6   1  717.23   26.90
   1  -6  -1  728.03   26.40
   1   6   1  749.42   28.50
   1  -6  -1  755.62   31.70
  -1  -6   1  712.43   30.30
  -1  -6   1  726.13   27.50
   1   6   1  673.43   20.50
  -1   6  -1  706.83   30.00
   1   6   1  688.53   29.50
   1  -6  -1  716.93   27.10
  -1  -6   1  715.23   27.90
  -1   6  -1  660.23   22.10
  -1   6  -1  717.43   22.80
   1  -6  -1  706.73   28.30
  -1  -6   1  704.73   27.80
   2   6  -1  176.28   16.90
   2  -6   1  171.28   18.40
  -2  -6  -1  190.78   19.20
   2  -6   1  180.58   16.80
  -2  -6  -1  222.68   19.20
  -2   6   1  220.98   20.00
  -2   6   1  197.58   12.70
  -2   6   1  188.78   12.90
  -2  -6  -1  192.48   18.30
   2   6  -1  204.78   18.90
   2   6  -1  184.78   18.60
   2  -6   1  171.78   15.20
   2  -6   1  198.48   15.80
   2   6  -1  185.38   17.80
  -2  -6  -1  200.48   18.90
   2  -6  -1  176.68   16.40
   2  -6  -1  168.58   17.90
   2   6   1  195.28   17.40
   2   6   1  199.48   14.30
  -2  -6   1  190.78   18.60
  -2  -6   1  198.18   18.70
  -2   6  -1  193.18   11.20
   2  -6  -1  197.18   16.80
   2   6   1  182.28   18.00
   2   6   1  190.88   18.10
   2   6   1  194.58   18.30
  -2  -6   1  200.88   19.10
  -2   6  -1  188.68   19.20
  -2   6  -1  182.18    9.70
  -2  -6   1  225.48   20.50
   3  -6   1 1261.87   43.30
  -3   6   1 1326.07   24.30
  -3  -6  -1 1293.07   42.00
  -3  -6  -1 1300.87   42.00
  -3   6   1 1321.67   24.40
   3   6  -1 1314.37   40.10
   3  -6   1 1320.47   33.70
  -3   6   1 1292.47   42.40
   3   6  -1 1352.36   41.20
  -3  -6  -1 1350.76   41.40
   3   6  -1 1305.17   41.20
   3  -6   1 1254.87   33.50
   3  -6  -1 1420.76   49.90
   3   6   1 1394.66   41.80
   3   6   1 1247.28   45.50
   3  -6  -1 1281.87   35.40
  -3  -6   1 1290.07   41.00
  -3  -6   1 1351.06   41.70
   3  -6  -1 1285.97   35.70
  -3  -6   1 1426.56   41.70
   3   6   1 1299.67   40.20
  -3  -6   1 1275.17   47.80
   3  -6  -1 1319.37   43.50
  -3  -6   1 1353.36   43.10
  -3   6  -1 1349.86   43.00
   3   6   1 1332.37   42.30
   3   6   1 1331.67   37.10
   4  -6   1  711.83   16.30
   4  -6   1  763.72   34.80
   4   6  -1  756.72   33.60
   4  -6   1  775.52   24.00
   4  -6   1  741.63   16.60
   4  -6   1  715.93   37.30
  -4  -6  -1  754.72   33.80
  -4  -6  -1  741.23   32.80
  -4  -6  -1  725.43   36.80
   4   6  -1  762.92   31.60
   4  -6   1  760.12   24.10
  -4  -6  -1  771.02   30.60
  -4  -6  -1  712.23   31.00
   4   6  -1  722.93   38.10
   4   6   1  758.52   33.20
  -4  -6   1  736.83   30.00
   4   6   1  681.53   30.30
   4  -6  -1  765.52   26.30
  -4  -6   1  765.52   33.60
  -4  -6   1  722.83   59.89
   4   6   1  771.42   41.40
   4  -6  -1  767.72   33.90
   4   6   1  744.63   29.90
  -4  -6   1  779.32   32.70
  -4   6  -1  613.54   46.20
   4  -6  -1  762.72   18.80
   4   6   1  796.22   30.20
   4  -6  -1  744.43   26.30
   4  -6  -1  722.83   18.50
  -5  -6  -1   16.60   13.80
  -5  -6  -1   52.29   16.50
   5  -6   1   15.60    8.20
   5  -6   1   18.90    8.10
  -5  -6  -1   19.90   10.30
   5  -6   1   39.50   13.60
  -5   6   1   26.70   12.00
   5   6  -1   53.29   16.60
  -5  -6  -1   17.20   15.10
   5   6  -1   21.40   14.40
   5  -6   1   33.60   16.40
  -5  -6  -1   31.50   14.90
  -5  -6   1   -6.90   13.00
  -5  -6   1    7.10   16.80
   5   6   1   24.00   14.30
   5  -6  -1   15.80    6.80
   5   6   1   19.80   12.20
  -5  -6   1   28.10   14.30
   5  -6  -1   12.10   16.30
   5  -6  -1   27.50    7.40
   5   6   1   20.60   15.90
   5   6   1   14.70    9.30
   5  -6  -1   10.00    9.40
   5  -6  -1   27.70   13.10
   5   6   1  -14.50   10.60
   5  -6  -1   18.40    9.80
  -5  -6   1    6.80   13.30
  -5  -6   1   31.00   10.80
   6  -6   1   47.70   24.30
   6   6  -1   35.80   15.60
  -6  -6  -1   -9.50   11.30
   6  -6   1   42.20    9.00
   6  -6   1   40.10    8.30
  -6  -6  -1   28.70   15.80
   6   6  -1   37.50   16.30
  -6   6   1   29.70   11.70
   6  -6   1   37.90   16.00
   6  -6   1   53.89   17.90
  -6  -6  -1   19.70   15.40
  -6  -6  -1   48.60   10.50
  -6  -6  -1   20.20   15.50
   6  -6   1   36.80    8.80
   6   6  -1   29.90   15.50
   6   6   1   49.40   16.10
   6  -6  -1   22.70    9.90
  -6  -6   1   47.40   16.70
   6  -6  -1   11.50   17.20
   6  -6  -1   26.90   10.10
   6  -6  -1   42.40    9.30
   6  -6  -1   56.99   18.00
   6   6   1   37.80   14.50
   6   6   1   14.80   15.00
  -6  -6   1   50.29   16.80
   6   6   1   37.00   15.80
  -6  -6   1   43.00    9.90
   6  -6  -1   43.90    9.80
  -6  -6   1   29.30   18.40
  -7  -6  -1   37.20   15.90
   7  -6   1   42.70   10.60
   7  -6   1   52.79   19.00
   7   6  -1   31.70   20.90
  -7  -6  -1   27.20   15.60
   7   6  -1   50.39   16.50
   7  -6   1   54.19   13.80
  -7  -6  -1   30.40    8.90
   7  -6   1   44.70    8.90
   7   6  -1   25.40   16.20
   7  -6   1   67.29   15.10
   7  -6   1   44.90    8.70
   7  -6  -1   27.70   11.00
   7  -6  -1   64.39   11.30
   7   6   1   15.40   15.60
   7  -6  -1   72.49   16.50
  -7  -6   1   30.00   16.80
   7  -6  -1   28.20   10.70
   7   6   1   65.29   18.40
  -7  -6   1   32.90    8.10
  -7  -6   1   26.00   16.60
  -7  -6   1  -15.00   16.20
  -7  -6   1   17.60   15.20
   7  -6  -1   49.99   14.20
   7   6   1   34.30   16.50
   7  -6  -1   50.19   10.90
   7  -6  -1   39.00   19.70
   7   6   1   43.20   15.60
  -8  -6  -1   36.50   15.70
   8  -6   1   32.00   13.10
   8   6  -1   57.39   19.00
   8  -6   1   35.60   10.90
   8   6  -1   49.90   17.90
   8  -6   1   33.80   18.20
   8  -6   1   35.30   15.20
   8  -6   1   48.50    9.40
  -8  -6  -1   52.39   22.20
   8   6  -1   35.00   17.00
   8   6  -1   52.49   18.50
  -8  -6  -1   52.69   15.50
   8  -6   1   57.99    9.10
   8  -6  -1   30.70   20.20
   8   6   1   22.60   17.00
  -8  -6   1   39.90   16.30
   8  -6  -1   43.00   11.40
   8   6   1   24.70   20.90
   8  -6  -1   43.90   14.10
   8   6   1   23.20   17.30
   8  -6  -1   23.80   10.90
   8  -6  -1   26.00   15.60
   8  -6  -1   43.20   10.90
  -8  -6   1   41.50   18.40
  -8  -6   1   43.60   17.60
   8   6   1   34.50   16.50
  -8  -6   1   12.00   15.90
   0  -7   1   32.90   11.60
   0  -7  -1   26.90   12.20
   0  -7   1   36.50   13.60
   0  -7  -1   36.20   12.80
   0   7   1   43.60    4.30
   0   7   1   35.50   11.20
   0   7  -1   59.89   14.10
   0  -7   1   44.40   14.60
   0   7  -1   35.80   10.60
   0   7  -1   61.99   11.90
   0   7   1   36.90   13.50
   0  -7   1   46.80   13.80
   0   7   1   54.49   12.60
   0  -7  -1   44.40   13.10
   0  -7  -1   35.40   14.10
   1   7  -1  191.18   18.80
   1   7  -1  199.18   10.70
  -1  -7  -1  191.28   20.20
   1   7  -1  215.98   21.50
   1   7  -1  208.28   18.60
  -1  -7  -1  196.78   19.50
  -1  -7  -1  214.18   20.70
   1  -7   1  179.78   17.50
   1  -7   1  233.38   23.40
  -1   7   1  176.58   18.80
   1  -7   1  197.78   19.40
   1  -7   1  191.98   19.00
  -1   7   1  205.38   16.50
  -1  -7  -1  220.98   20.90
  -1   7   1  208.08   16.20
  -1   7  -1  210.08   15.20
   1  -7  -1  174.98   18.50
  -1   7  -1  193.78   14.90
   1  -7  -1  195.48   20.40
  -1  -7   1  200.18   24.30
  -1  -7   1  177.18   18.30
  -1  -7   1  197.18   20.70
   1   7   1  194.08   18.50
   1  -7  -1  196.58   19.00
  -1  -7   1  194.08   18.40
   1   7   1  207.68   20.50
   1  -7  -1  217.38   20.50
  -1   7  -1  210.48   21.30
   1   7   1  175.38   17.20
   2   7  -1  160.18   17.90
  -2   7   1  173.38   14.00
   2   7  -1  164.48   17.90
   2  -7   1  184.48   17.40
  -2  -7  -1  167.28   19.80
  -2  -7  -1  155.28   18.70
   2  -7   1  164.18   16.40
  -2   7   1  162.38   19.70
  -2   7   1  170.88   13.30
   2  -7   1  204.88   18.40
  -2  -7  -1  188.28   21.60
   2   7  -1  188.58   18.60
   2   7  -1  160.98   30.70
   2   7  -1  179.88   13.90
  -2   7  -1  183.98   10.60
   2   7   1  166.08   14.10
   2  -7  -1  175.08   16.90
   2   7   1  214.38   20.50
   2   7   1  174.28   23.20
  -2   7  -1  183.18   10.70
  -2  -7   1  205.48   20.60
   2  -7  -1  196.38   19.20
  -2  -7   1  194.48   19.60
   2   7   1  169.68   19.30
   2   7   1  181.48   19.10
   2  -7  -1  193.98   19.30
  -2   7  -1  160.38   18.80
  -2  -7   1  186.08   19.50
   3  -7   1  758.22   27.80
   3   7  -1  813.92   27.80
   3   7  -1  833.82   40.10
   3   7  -1  796.62   34.40
   3   7  -1  793.42   32.60
  -3   7   1  761.22   17.00
  -3   7   1  799.42   36.10
  -3  -7  -1  748.63   33.10
  -3  -7  -1  807.52   34.60
   3  -7   1  800.52   31.30
   3   7  -1  799.62   33.50
   3  -7   1  779.12   28.40
  -3   7   1  770.12   17.00
  -3  -7  -1  792.22   35.90
   3  -7   1  732.53   36.00
   3   7   1  737.43   39.40
   3   7   1  799.42   39.90
   3   7   1  775.32   32.80
  -3  -7   1  794.02   34.20
   3  -7  -1  825.12   29.80
   3   7   1  830.42   28.70
   3  -7  -1  788.02   29.50
   3   7   1  791.62   33.50
  -3  -7   1  804.82   34.30
  -3  -7   1  760.12   33.70
  -3   7  -1  713.03   34.50
   3  -7  -1  846.62   42.20
   3  -7  -1  815.52   37.20
  -4   7   1  264.77   23.90
  -4  -7  -1  233.08   24.00
   4  -7   1  220.48   17.50
   4  -7   1  229.18   26.50
   4  -7   1  206.78   22.30
   4   7  -1  251.77   20.10
  -4  -7  -1  242.18   26.60
   4  -7   1  225.88   17.20
  -4  -7  -1  231.38   22.60
   4   7  -1  190.18   20.70
  -4  -7  -1  255.17   23.50
   4   7  -1  245.18   23.80
  -4   7  -1  233.88   23.00
   4  -7  -1  221.08   23.20
  -4  -7   1  213.18   22.20
   4  -7  -1  209.28   26.50
   4   7   1  241.88   24.40
   4  -7  -1  231.98   18.60
  -4  -7   1  202.38   26.70
   4   7   1  238.18   22.10
   4  -7  -1  236.08   19.50
   4   7   1  245.88   23.80
  -4  -7   1  228.78   23.10
  -4  -7   1  254.77   23.00
   4   7   1  236.48   19.80
  -5  -7  -1   54.89   17.50
   5   7  -1   43.80   16.30
   5  -7   1   61.99   16.60
  -5  -7  -1   26.60   17.70
   5  -7   1   35.90   10.20
   5  -7   1   41.60    3.60
   5   7  -1   53.19   24.50
   5   7  -1   56.09   17.00
  -5   7   1   62.19   15.60
   5  -7   1   45.00   18.30
  -5  -7  -1   32.00   12.00
  -5  -7  -1   28.70   15.40
   5  -7   1   43.30   10.60
   5   7   1   24.60   14.90
   5   7   1   12.80   14.50
   5  -7  -1   37.80   12.10
   5  -7  -1   53.49   18.80
  -5  -7   1   40.30   16.40
   5  -7  -1   32.80    5.50
   5  -7  -1   39.50    5.80
  -5  -7   1    8.50   15.40
   5   7   1   38.80   12.30
   5  -7  -1   49.80   15.90
   5   7   1   42.80   13.80
  -5  -7   1   37.90   16.30
  -5  -7   1   48.50   32.40
  -5  -7   1   33.70   12.40
  -6  -7  -1    2.50   16.40
   6   7  -1   15.90   15.70
  -6  -7  -1  -24.50   12.70
   6  -7   1    0.80    5.90
   6  -7   1  -16.30    8.00
  -6  -7  -1  -10.90    9.80
  -6   7   1   -1.70   11.10
  -6  -7  -1   -6.80   13.70
  -6  -7  -1   28.10   15.30
   6   7  -1   16.70   13.10
   6  -7   1   15.20   17.30
   6  -7   1   11.90   13.10
   6   7  -1   -4.60   15.50
   6  -7   1   -6.50    8.20
   6   7  -1   19.30   18.30
   6  -7  -1   -0.10   17.20
   6  -7  -1    1.60    6.60
  -6  -7   1   -0.20   14.30
   6   7   1    2.30   18.90
  -6  -7   1   -2.00   13.80
   6   7   1    9.90   15.50
   6   7   1   -4.10   14.80
   6  -7  -1    8.70    6.50
   6  -7  -1    7.80   13.50
  -6  -7   1    6.70   15.20
   6  -7  -1    7.50    9.80
  -6  -7   1    5.10    9.70
   6   7   1   15.90   12.80
   6  -7  -1   14.50   10.30
  -7  -7  -1   26.40   17.00
   7   7  -1   44.00   21.60
   7   7  -1   31.40   17.20
  -7  -7  -1   12.60   16.90
   7  -7   1   19.50    8.40
   7  -7   1   33.10   13.40
   7   7  -1   28.70   17.40
   7  -7   1   43.00   20.50
   7   7  -1   23.30   14.60
  -7  -7  -1   32.40   17.70
   7  -7   1   23.60   14.00
  -7  -7  -1   28.70   10.20
   7  -7   1   47.00    9.80
   7  -7   1   31.60    9.30
   7  -7  -1    0.60   19.00
  -7  -7   1  228.38   45.60
   7  -7  -1   16.50    9.10
   7  -7  -1   68.19   17.20
   7  -7  -1   30.50   15.20
  -7  -7   1   27.60   18.40
   7   7   1   12.00   14.00
   7   7   1   11.80   16.30
   7  -7  -1   22.70   11.10
  -7  -7   1   35.30    9.40
   7  -7  -1   29.50   10.50
  -7  -7   1   29.10   19.70
   7  -7  -1   45.20    9.50
  -7  -7   1   19.30   17.20
   0   8   1   34.10   15.10
   0  -8   1   48.00   15.90
   0   8  -1   59.09   12.70
   0  -8   1   31.50   14.90
   0  -8  -1   31.20   15.30
   0  -8   1   73.89   14.50
   0  -8  -1   23.40   14.00
   0   8  -1   42.40   15.40
   0  -8  -1   44.10   14.90
   0   8   1   26.40   12.00
   0  -8   1   23.20   13.30
   0   8  -1   32.30   12.60
   0   8   1   51.59   13.70
  -1  -8  -1  711.23   37.10
  -1   8   1  720.93   27.50
   1  -8   1  776.12   32.20
   1   8  -1  766.32   32.20
   1  -8   1  725.33   30.90
  -1   8   1  742.73   27.50
  -1  -8  -1  783.22   34.40
   1   8  -1  758.42   30.70
   1  -8   1  697.03   32.60
  -1  -8  -1  801.12   36.40
  -1  -8  -1  695.03   33.10
   1  -8   1  731.43   37.40
   1   8  -1  745.53   19.00
   1   8  -1  719.23   36.50
  -1  -8   1  710.73   32.80
  -1  -8   1  779.22   38.20
   1   8   1  782.42   31.90
  -1   8  -1  757.12   26.40
   1   8   1  760.22   36.70
  -1  -8   1  784.52   39.30
   1  -8  -1  760.52   33.90
   1  -8  -1  766.92   32.40
   1  -8  -1  710.83   37.20
   1   8   1  687.53   26.60
   1   8   1  775.92   33.20
   1  -8  -1  748.93   38.90
  -1   8  -1  777.12   25.80
  -2   8   1  121.69   12.00
   2   8  -1  109.79   10.30
   2  -8   1  124.29   17.00
  -2  -8  -1  143.49   19.90
  -2  -8  -1   94.89   18.40
  -2   8   1  102.89   11.00
   2   8  -1  107.19   21.00
   2  -8   1  119.99   19.50
   2   8  -1  117.79   16.90
   2   8  -1   97.09   17.60
  -2  -8  -1  108.39   18.90
   2   8  -1   93.29   16.40
   2  -8   1  101.29   15.40
   2  -8   1  119.99   19.60
  -2  -8  -1  107.19   18.80
  -2  -8   1  122.99   18.80
   2  -8  -1  116.09   18.20
   2  -8  -1  110.69   16.90
  -2  -8   1  102.19   17.10
   2   8   1  119.39   18.20
  -2   8  -1  124.09   10.20
  -2  -8   1   98.19   18.10
   2   8   1  139.69   19.40
  -2  -8   1   93.59   18.30
   2  -8  -1  133.89   18.40
   2  -8  -1   82.99   18.40
   2   8   1  125.89   11.70
   2   8   1  130.59   18.50
  -3   8   1   -4.90    3.60
   3   8  -1   -3.40   13.10
   3  -8   1   18.10   18.90
   3  -8   1   38.10   15.70
   3  -8   1    7.30   11.30
  -3   8   1    4.70    3.60
  -3  -8  -1  -17.80   13.50
  -3  -8  -1    3.00   13.10
   3  -8   1   -6.90   11.10
   3   8  -1   -6.30    8.00
  -3  -8  -1    0.80   12.00
   3   8  -1  -20.70   11.70
   3   8   1   -2.00   11.90
   3  -8  -1   -4.50   16.20
   3   8   1   17.70   14.80
   3  -8  -1   22.90   12.90
   3  -8  -1   -0.80   14.10
  -3  -8   1    8.30   14.40
   3  -8  -1    8.30   12.90
  -3  -8   1   -1.50   13.40
  -3  -8   1    3.60   12.70
   3   8   1    3.30    8.70
   3   8   1    5.60   14.00
   4   8  -1   93.39   18.10
   4  -8   1  111.79   15.20
   4   8  -1   94.29   20.60
   4  -8   1  124.99   16.00
   4  -8   1  113.39   23.70
   4  -8   1   69.39   18.40
  -4  -8  -1   80.49   18.70
   4   8  -1  100.39   14.80
  -4   8   1   95.19   29.20
  -4  -8  -1   94.59   19.70
   4  -8   1  120.99   17.50
  -4  -8  -1   96.19   16.90
   4   8  -1   97.69   18.30
  -4  -8  -1  106.59   20.50
   4  -8  -1   91.79   15.40
   4  -8  -1  118.89   23.70
  -4  -8   1  146.99   21.10
   4  -8  -1  114.49   20.70
   4  -8  -1   93.39   18.30
   4   8   1  122.39   19.60
  -4  -8   1  106.29   18.90
   4   8   1  132.39   20.50
   4   8   1   80.49   13.80
  -4  -8   1  102.39   17.50
   4   8   1   81.39   18.00
   4   8   1  123.29   18.00
   5   8  -1    4.80   14.20
  -5   8   1   10.40   14.00
  -5  -8  -1   -6.80   14.50
  -5  -8  -1   53.09   20.40
   5  -8   1    3.80   10.10
   5   8  -1    1.20   11.70
   5   8  -1   18.80   15.40
   5   8  -1   -5.10   27.20
   5  -8   1    5.10   17.90
  -5  -8  -1   18.50   12.80
  -5  -8  -1   -0.60   14.50
   5  -8   1   23.20   15.30
   5  -8   1    7.40   10.50
   5  -8  -1    5.00   17.90
   5   8   1   15.40   11.90
   5   8   1   -1.50   24.10
  -5  -8   1    5.30   15.70
  -5  -8   1    1.70   19.30
   5   8   1   20.70   18.00
  -5  -8   1   21.70   15.30
  -5  -8   1   40.80   14.60
   5   8   1   23.60   16.20
   5  -8  -1    0.30   11.50
   5   8   1   12.70   11.80
   5  -8  -1   16.20   16.10
   5  -8  -1   27.90   12.70
   6  -8   1  103.89   24.80
   6  -8   1  118.89   14.40
   6   8  -1   98.69   20.90
   6  -8   1  121.79   14.50
  -6   8   1   78.19   18.20
   6   8  -1  109.99   18.20
  -6  -8  -1  112.59   20.80
  -6  -8  -1  111.09   20.30
   6  -8   1  119.29   20.50
  -6  -8  -1   93.79   22.80
   6   8  -1   62.59   23.00
   6   8  -1  122.89   20.80
  -6  -8  -1  136.49   23.90
   6   8   1  103.99   25.40
  -6  -8   1  111.79   21.40
   6  -8  -1   88.39   25.00
   6  -8  -1  112.89   16.10
  -6  -8   1  124.89   21.40
   6   8   1   88.59   20.30
  -6  -8   1   71.09   18.80
   6  -8  -1  101.29   18.20
  -6  -8   1   58.89   23.50
   6  -8  -1  132.49   22.30
   6   8   1   94.39   21.70
   6   8   1   91.69   17.00
  -6  -8   1  101.29   21.00
   0   9  -1    7.60   11.80
   0  -9   1   14.00   16.10
   0   9  -1   20.60   15.60
   0  -9   1   15.00   14.00
   0   9   1   18.20   15.70
   0   9   1   15.30   12.80
   0  -9  -1    4.20   14.80
   0   9   1   14.30   11.00
   0   9  -1    9.70   12.40
   0  -9  -1   -9.10   13.10
   0  -9  -1    2.90   13.90
   0  -9   1   20.70   15.70
   0  -9  -1    9.30   14.10
   0  -9   1    7.50   12.40
  -1  -9  -1   10.70   14.70
   1  -9   1    8.90   14.20
  -1   9   1   11.30    9.70
  -1   9   1   10.90   11.40
   1  -9   1    8.40   13.00
   1  -9   1   19.80   15.50
  -1  -9  -1   20.40   16.10
   1   9  -1   24.20   13.30
  -1  -9  -1   -0.20   14.40
   1   9  -1   27.00   14.10
  -1  -9  -1   28.50   15.20
   1  -9   1    3.90   13.20
   1   9  -1   15.20   15.10
  -1   9  -1   19.50    8.90
  -1   9  -1   17.90    9.80
   1   9   1   13.50   13.90
   1   9   1   24.90    4.70
   1  -9  -1   10.20   14.80
   1   9   1   19.80   14.90
  -1  -9   1   -6.00   14.30
  -1  -9   1   28.90   13.70
   1   9   1   21.90   15.50
   1  -9  -1   14.20   15.30
  -1  -9   1   15.40   14.40
   1  -9  -1    2.00   15.90
   1  -9  -1   31.20   15.60
   2  -9   1   65.69   15.50
  -2  -9  -1   52.79   16.60
   2   9  -1   56.19    7.70
   2   9  -1   33.60   15.40
   2   9  -1   56.19   16.60
  -2   9   1   40.70    9.40
  -2   9   1   38.60   16.70
  -2  -9  -1   54.59   17.20
  -2  -9  -1   31.40   16.90
   2  -9   1   36.90   14.70
   2  -9   1   41.10   17.20
  -2  -9  -1   51.59   17.20
   2  -9   1   50.79   15.20
   2  -9  -1   42.90   17.80
   2  -9  -1   68.09   15.80
   2   9   1   45.00   15.50
   2  -9  -1   76.29   21.50
   2  -9  -1   62.69   16.50
  -2  -9   1   55.39   17.60
   2   9   1   46.10   15.80
  -2  -9   1   58.29   17.30
   2  -9  -1   48.30   16.50
  -2  -9   1   44.80   16.30
  -2  -9   1   50.59   15.40
  -2   9  -1   29.00   16.30
   3  -9   1   28.80   14.50
  -3  -9  -1   41.40   17.40
   3   9  -1   27.30   15.20
   3  -9   1   48.10   18.30
  -3   9   1   22.30   15.70
   3  -9   1   53.99   20.70
   3   9  -1   19.10   15.00
  -3  -9  -1   29.40   15.70
   3  -9   1   53.39   15.00
   3   9  -1   31.30    8.80
   3  -9   1   30.00   13.90
  -3  -9  -1   28.10   16.30
   3   9  -1   47.20   16.20
  -3   9  -1   43.70   17.80
   3  -9  -1   43.20   14.70
   3  -9  -1   36.80   15.20
  -3  -9   1   37.70   17.20
   3   9   1   47.40   16.50
   3  -9  -1   46.90   16.10
   3   9   1   38.10   16.10
  -3  -9   1   29.00   16.10
   3  -9  -1   29.40   16.90
   3  -9  -1   22.80   19.30
   3   9   1   39.20   16.00
   3   9   1   57.79   16.90
   3   9   1   55.59   10.60
  -3  -9   1   32.40   17.00
   4   9  -1   46.50   16.90
   4  -9   1   15.90   16.30
   4  -9   1   11.80   19.00
  -4  -9  -1   38.20   17.60
  -4   9   1   -0.90   14.10
   4   9  -1   18.50   10.10
  -4  -9  -1   29.10   17.00
   4  -9   1   11.40   12.70
   4   9  -1    5.40   16.30
  -4  -9  -1   15.80   28.60
   4  -9   1    9.90   13.00
   4   9  -1   26.70   16.00
   4  -9   1   84.59   16.90
  -4  -9  -1    3.40   13.50
  -4  -9  -1   48.30   19.30
  -4  -9   1   -4.00   19.80
   4   9   1   14.00   15.70
   4  -9  -1   28.10   13.90
   4  -9  -1   23.60   19.00
   4   9   1   24.50   15.20
   4  -9  -1   12.60   14.90
  -4  -9   1    1.60   13.30
   4  -9  -1   20.60   16.20
  -4  -9   1    9.50   17.50
   4  -9  -1   -3.30   12.30
   4   9   1   20.80   18.70
  -4  -9   1   17.80   17.60
   4   9   1    6.60   13.80
   4   9   1    8.40   10.50
  -4  -9   1   11.10   15.60
   5  -9   1  -21.80   10.90
   5  -9   1   20.40   12.60
  -5  -9  -1   17.80   17.00
   5   9  -1   15.60   16.20
   5  -9   1    6.20   13.60
  -5  -9  -1   -8.70   13.50
   5   9  -1    7.70   11.90
  -5   9   1   22.20   15.00
   5  -9   1   23.20   16.60
   5   9  -1   12.10   17.00
  -5  -9  -1   47.10   20.00
  -5  -9  -1   16.30   22.10
  -5  -9  -1   16.50   18.10
   5   9  -1    4.70   16.00
   5  -9  -1  -17.10   14.80
   5   9   1    1.10   11.40
   5   9   1   10.90   16.20
  -5  -9   1   21.80   16.50
  -5  -9   1  -22.90   19.00
   5  -9  -1   11.40   12.80
   5  -9  -1  -11.70   17.80
  -5  -9   1   25.20   18.50
   5   9   1    6.20   12.70
  -5  -9   1   14.70   14.20
  -5  -9   1  -22.10   28.20
   5   9   1   15.30   20.10
   5  -9  -1   14.90   13.40
   0 -10  -1   99.59   21.00
   0 -10  -1   40.90   17.90
   0 -10   1   88.39   17.30
   0  10   1   85.39   14.50
   0  10   1  110.19   21.00
   0 -10   1   66.39   18.60
   0  10  -1   58.09   21.10
   0 -10   1   58.19   19.10
   0  10  -1   93.69   20.30
   0 -10  -1   47.60   18.30
   0  10   1   64.79   15.90
   0  10  -1   54.09   12.40
  -1 -10  -1   34.30   17.80
  -1  10   1   34.00   16.10
  -1 -10  -1    7.50   15.50
  -1  10   1   21.60   12.20
  -1 -10  -1   21.60   18.50
   1 -10   1  -24.50   15.00
   1 -10   1   -6.10   15.90
   1  10  -1   30.80   14.50
   1 -10   1   31.90   15.40
   1 -10   1    7.10   14.40
  -1  10   1   22.50    7.50
  -1 -10  -1   -2.20   16.30
   1 -10  -1   27.40   21.00
   1  10   1   26.40   15.20
  -1  10  -1   43.90   10.70
   1  10   1   23.70   16.50
  -1 -10   1   -1.40   14.60
  -1 -10   1   37.10   17.00
   1 -10  -1   19.80   17.00
  -1 -10   1   10.30   17.60
  -1  10  -1    7.40    6.00
   1 -10  -1    7.10   14.80
   1 -10  -1    5.90   14.60
  -1 -10   1    5.90   16.30
  -1  10  -1   40.80   16.00
   1  10   1   38.10   15.10
  -2 -10  -1   95.99   21.00
   2  10  -1   88.99   19.10
   2  10  -1   58.19   18.40
   2 -10   1   72.19   17.60
   2 -10   1   86.09   18.60
  -2  10   1   88.59   10.80
   2 -10   1   56.29   24.10
  -2  10   1  104.49   20.00
   2 -10   1   93.79   17.30
  -2 -10  -1  134.79   26.20
   2 -10  -1   77.69   26.20
   2 -10  -1   73.39   18.90
  -2 -10   1   87.39   21.70
   2 -10  -1  124.79   20.80
   2  10   1   88.49   20.00
   2  10   1  100.49   18.80
   2 -10  -1   89.69   19.00
  -2 -10   1   80.69   19.40
   2 -10  -1   82.39   32.50
  -2 -10   1   53.89   18.40
   2  10   1  106.59   20.40
   3 -10   1   41.40   15.10
   3 -10   1   24.40   20.60
  -3 -10  -1   30.70   17.40
   3 -10   1   22.00   15.10
  -3 -10  -1   22.00   16.90
   3  10  -1   34.90   15.90
   3 -10   1   22.90   14.70
  -3 -10  -1   40.80   18.70
  -3  10   1   65.59   25.60
   3  10  -1   42.90   16.70
   3  10  -1   27.00    8.00
   3 -10   1   30.10   19.00
  -3 -10   1   57.29   21.30
   3 -10  -1   34.80   15.50
   3 -10  -1   26.20   15.40
   3  10   1    9.90   16.70
   3 -10  -1   31.80   19.40
   3  10   1   16.70   17.40
  -3 -10   1   44.30   18.30
   3 -10  -1   16.40   16.40
  -3 -10   1   29.70   16.80
   3  10   1   34.70    8.50
   3  10   1   46.50   17.50
  -3 -10   1   19.40   20.10
   3 -10  -1   29.30   20.40
   0   0   2  181.58    8.60
   0   0   2  171.98    8.10
   0   0   2  165.58    8.70
   0   0  -2  155.88    8.90
   0   0  -2  170.68    8.20
  -2   0  -2 1680.93   39.80
   2   0  -2 1744.83   36.70
  -2   0   2 1700.73   33.80
   2   0  -2 1677.83   39.10
   2   0  -2 1660.23   34.60
  -2   0   2 1699.63   32.30
  -2   0  -2 1712.33   29.00
   2   0   2 1641.04   30.20
   2   0   2 1687.73   35.80
  -2   0  -2 1704.63   30.20
  -2   0  -2 1636.34   34.00
   2   0   2 1673.53   31.00
  -2   0  -2 1680.83   29.00
   2   0   2 1621.24   30.90
   2   0  -2 1716.03   34.90
  -2   0   2 1760.82   40.00
   2   0   2 1665.53   34.20
  -2   0   2 1720.33   34.10
  -3   0  -2  410.06   14.00
   3   0  -2  434.76   17.40
   3   0  -2  468.15   22.50
  -3   0   2  465.95   15.60
  -3   0   2  485.95   18.50
   3   0   2  426.46   14.10
   3   0   2  453.15   19.30
  -3   0  -2  434.06   17.20
   3   0   2  450.65   13.30
   3   0  -2  452.05   16.80
   3   0   2  458.95   21.40
  -3   0   2  448.66   12.80
  -3   0   2  435.16   20.90
   3   0  -2  437.36   19.40
   4   0   2    3.00    8.70
  -4   0   2    3.50    3.50
  -4   0   2    2.90    6.90
   4   0  -2   -1.60    8.20
  -4   0  -2   12.90    8.60
   4   0   2    2.70    8.50
   4   0  -2  -12.00   10.90
   4   0  -2   11.60    9.90
  -4   0   2   17.00   10.50
   4   0   2    6.60    6.10
  -4   0  -2    8.00    6.20
  -4   0   2   -6.20    6.40
   4   0   2    4.10    6.00
   4   0  -2   14.20    8.30
   4   0   2    1.00    6.50
  -5   0   2   26.90   11.40
   5   0  -2   62.99   13.40
   5   0   2   51.49   11.50
  -5   0  -2   52.29    8.90
  -5   0  -2   33.80   10.40
  -5   0   2   35.10    7.30
   5   0   2   45.90    9.10
   5   0   2   36.30    7.80
  -5   0   2   34.50    7.50
   5   0   2   41.50    4.80
   5   0  -2   28.60   11.10
   5   0  -2   40.50    9.90
   5   0   2   50.99   11.60
  -5   0   2   35.90    3.30
   5   0  -2   44.80    9.70
   5   0   2   44.60    7.90
  -6   0  -2   84.69   13.80
   6   0  -2   89.69   16.60
   6   0   2  100.59    5.20
   6   0   2  101.89    5.50
   6   0   2  113.89   15.60
   6   0   2   92.19   10.70
  -6   0   2  100.19    9.00
   6   0  -2   79.49   12.80
   6   0   2  122.79   15.90
  -6   0  -2  103.89   12.00
   6   0  -2  100.99   16.00
  -6   0   2   82.89   15.30
   6   0   2   96.39   10.70
  -6   0   2   98.39    9.00
   6   0  -2  114.09   13.30
   6   0   2   87.09   11.80
   7   0  -2  231.78   27.00
  -7   0   2  211.58   23.90
  -7   0   2  218.18   10.10
   7   0   2  222.78   28.50
   7   0   2  248.18   21.30
   7   0   2  224.48   16.20
  -7   0  -2  249.88   18.40
   7   0   2  255.27   22.40
   7   0  -2  245.18   18.80
   7   0  -2  233.58   19.00
  -7   0  -2  203.08   20.10
   7   0  -2  235.58   23.00
   8   0  -2   27.90   18.70
   8   0  -2   53.09   13.30
   8   0   2   26.80   11.10
   8   0   2   33.80   15.00
   8   0   2   45.90   15.00
  -8   0   2   33.70   13.80
  -8   0  -2   11.70   11.80
   8   0  -2   33.20   15.50
   8   0  -2   31.20   12.70
  -8   0  -2   33.00   10.10
   9   0  -2   17.40   13.20
   9   0  -2    7.30   17.50
   9   0   2  -27.00   11.90
   9   0   2   -1.50   12.50
   9   0  -2   29.70   17.40
  -9   0  -2    4.60    7.00
   9   0  -2    6.90   12.20
   9   0   2    7.00   10.80
   9   0   2   -8.70   13.70
   9   0   2    1.80   10.50
   0   1  -2 2701.53   47.20
   0  -1  -2 2692.63   48.20
   0   1   2 2768.92   49.70
   0   1   2 2738.53   48.30
   0  -1   2 2647.64   43.70
   0   1   2 2642.84   47.60
   0  -1   2 2643.54   47.30
   0   1  -2 2708.13   43.70
   0  -1  -2 2734.03   49.70
   0   1   2 2573.94   48.60
   0   1  -2 2747.72   47.10
   0  -1  -2 2772.92   49.10
   0   1   2 2614.84   48.00
   0  -1   2 2672.03   47.20
   0  -1  -2 2625.34   47.70
   0  -1   2 2671.63   49.80
   0   1  -2 2698.03   47.10
   0  -1   2 2618.54   47.00
   0  -1  -2 2672.43   48.20
   2   1  -2 4460.05   78.79
  -2  -1  -2 4417.46   74.29
   2  -1   2 4447.25   77.99
  -2  -1  -2 4342.67   76.39
   2   1  -2 4590.24   79.59
  -2   1   2 4485.75   76.09
  -2   1   2 4414.06   83.09
   2   1  -2 4457.25   82.99
  -2  -1  -2 4489.15   80.19
   2   1  -2 4581.04   79.49
  -2  -1  -2 4262.57   76.39
  -2   1   2 4554.34   76.19
  -2   1   2 4417.76   77.59
  -2  -1  -2 4391.06   79.39
   2  -1   2 4513.65   77.29
   2  -1   2 4390.16   76.19
  -2  -1   2 4375.06   78.49
   2   1   2 4579.94   79.89
  -2   1  -2 4409.46   76.29
  -2  -1   2 4349.16   82.89
   2  -1  -2 4484.45   77.09
  -2  -1   2 4471.75   78.49
   2  -1  -2 4452.45   83.49
   2  -1  -2 4407.16   76.89
   2   1   2 4515.85   77.59
   2   1   2 4550.64   80.29
   2   1   2 4378.36   77.29
  -2  -1   2 4389.96   79.39
   2   1   2 4314.77   76.39
   2  -1  -2 4418.76   77.59
  -2   1  -2 4321.37   77.59
  -3   1   2  593.64   15.80
   3   1  -2  564.34   19.50
  -3  -1  -2  579.14   16.90
   3   1  -2  548.75   23.80
   3   1  -2  559.24   21.30
   3  -1   2  553.94   18.50
  -3   1   2  546.15   15.90
  -3   1   2  570.74   24.40
   3  -1   2  593.24   19.30
   3   1  -2  572.64   20.00
  -3   1   2  572.04   16.90
   3  -1   2  581.34   20.30
  -3  -1  -2  561.44   16.80
  -3  -1  -2  572.24   21.60
  -3  -1  -2  579.94   16.60
  -3   1  -2  560.34   19.00
  -3  -1   2  579.54   22.10
   3  -1  -2  586.34   18.20
   3   1   2  592.84   21.70
  -3  -1   2  540.85   20.90
   3   1   2  574.44   18.10
   3   1   2  570.64   15.70
  -3  -1   2  554.74   23.50
   3   1   2  581.44   16.90
  -3  -1   2  600.34   19.90
   3  -1  -2  594.34   17.20
   3   1   2  592.24   21.80
   3  -1  -2  539.05   23.60
   3   1   2  589.44   18.50
   3  -1  -2  566.34   24.40
   4   1  -2  218.38   15.60
   4  -1   2  199.88   14.60
  -4   1   2  202.78   10.10
   4  -1   2  209.68    8.00
   4  -1   2  208.58   11.60
  -4   1   2  196.08   10.10
   4  -1   2  212.58   15.40
  -4  -1  -2  185.18   16.00
  -4   1   2  207.28   18.40
  -4  -1  -2  198.88   11.10
  -4  -1  -2  201.38   12.60
   4   1  -2  210.28   17.10
   4   1  -2  208.28   15.90
   4  -1   2  193.98    8.00
  -4   1   2  206.78   10.70
   4  -1   2  185.48   14.10
   4   1   2  210.98    9.30
  -4  -1   2  183.98   18.00
   4  -1  -2  242.68   19.90
   4  -1  -2  187.88   12.60
   4   1   2  207.38   16.50
  -4  -1   2  207.48   17.40
  -4  -1   2  221.28   14.40
   4   1   2  195.28   13.20
   4   1   2  194.38   13.30
  -4  -1   2  209.88    7.70
  -4   1  -2  181.38   13.70
  -4   1  -2  194.68   15.10
  -4  -1   2  186.18   13.80
   4  -1  -2  200.88   16.80
   4   1   2  217.38   14.00
   4   1   2  193.38   17.20
   4  -1  -2  206.98   11.20
   4  -1  -2  224.48   14.40
   5   1  -2   61.59   10.90
   5  -1   2   59.99    6.90
  -5  -1  -2   74.59    7.20
   5  -1   2   67.59   12.00
   5   1  -2   66.19   10.80
   5  -1   2   78.89   12.40
  -5   1   2   76.79   13.50
  -5  -1  -2   69.69   11.20
   5  -1   2   72.19    6.90
  -5  -1  -2   57.89   12.00
   5  -1   2   60.49    6.50
  -5  -1  -2   46.30    8.40
   5   1  -2   58.09   14.00
  -5   1   2   66.19    6.40
   5   1  -2   64.19   13.10
   5  -1   2   53.99   10.00
  -5   1   2   66.59    6.10
  -5   1   2   67.39    6.10
  -5   1  -2   70.29   10.40
   5   1   2   51.49   11.80
  -5  -1   2   54.09    9.40
   5   1   2   60.09   12.00
   5   1   2   54.69    9.60
   5  -1  -2   63.29    9.50
   5   1   2   65.59   12.30
   5   1   2   65.39   10.10
   5  -1  -2   66.79   10.00
   5  -1  -2   60.79   14.00
   5  -1  -2   66.19   12.50
  -5   1  -2   64.29   11.80
  -5  -1   2   42.70   11.80
  -5  -1   2   48.00   12.70
  -5  -1   2   51.39    9.80
   5   1   2   57.49    5.40
   5  -1  -2   64.79    6.70
   6   1  -2  102.29   13.90
   6  -1   2   92.59    9.00
   6   1  -2   90.89   13.70
   6  -1   2   91.59   10.30
  -6   1   2   83.69    7.00
  -6  -1  -2   90.59   14.30
   6  -1   2  100.39   14.50
   6  -1   2   96.09    8.90
  -6   1   2  104.69   16.60
   6  -1   2   96.89   14.30
  -6  -1  -2   82.89   11.00
   6  -1   2   93.39   12.70
  -6  -1  -2   79.99    6.90
   6   1  -2   77.59   16.20
  -6  -1  -2   89.99    7.00
   6   1  -2   86.39   14.90
   6  -1  -2   87.69   11.80
   6   1   2   94.49   12.10
  -6  -1   2   89.89   14.40
   6  -1  -2   94.09   15.30
  -6  -1   2   88.49   10.90
  -6   1  -2   71.59   11.40
   6   1   2   87.09   12.00
   6   1   2  100.39   12.40
  -6  -1   2   93.29   11.10
   6   1   2  114.49   15.80
   6   1   2  101.49   14.80
   6  -1  -2   79.89   11.60
   6  -1  -2   88.99   16.60
  -6  -1   2   79.89   15.40
   7   1  -2  232.48   20.50
   7  -1   2  216.68   21.00
   7   1  -2  235.98   23.70
   7  -1   2  196.18   14.30
   7   1  -2  275.27   28.30
   7   1  -2  224.08   20.30
   7  -1   2  269.67   23.70
   7  -1   2  245.18   21.70
  -7  -1  -2  200.48   20.30
   7  -1   2  211.98   14.50
  -7   1   2  159.68   32.40
   7  -1   2  224.48    9.80
  -7  -1  -2  220.28   17.70
   7  -1  -2  184.98   17.20
   7  -1  -2  210.78   17.90
   7  -1  -2  222.28   22.10
   7   1   2  234.08   17.60
   7   1   2  182.78   24.50
   7   1   2  208.28   21.10
  -7  -1   2  256.77   23.50
  -7   1  -2  201.98   18.10
   7  -1  -2  254.37   27.40
   7   1   2  247.78   21.00
  -7  -1   2  221.48   14.20
   7   1   2  202.98   17.70
  -7  -1   2  222.28   14.60
   8   1  -2  113.29   16.90
  -8  -1  -2  116.19   14.70
   8  -1   2  123.19   18.70
   8   1  -2  123.69   20.40
  -8   1   2  132.29   20.30
   8  -1   2  115.49   12.80
   8  -1   2  101.89   16.30
   8  -1   2  102.09   12.60
   8   1  -2  138.49   23.60
   8  -1   2   77.89   16.00
  -8  -1   2   81.49    8.80
   8  -1  -2  115.79   15.20
   8   1   2  133.39   19.80
   8   1   2  117.59   19.70
  -8   1  -2  103.49   14.70
   8  -1  -2  142.59   20.10
   8  -1  -2  119.19   21.90
   8  -1  -2  102.49   14.70
   8   1   2  112.29   15.40
   8   1   2  127.69   16.20
  -8  -1   2  127.99   19.50
   8   1   2   96.39   15.70
   9   1  -2   15.70   14.10
   9  -1   2    2.40   14.00
  -9  -1  -2    1.00   14.20
   9  -1   2    9.30   10.00
   9   1  -2  -17.10   16.20
   9  -1   2   21.50   14.90
  -9  -1  -2   -6.60    5.80
   9   1  -2    0.10   15.60
   9  -1   2    6.60   13.20
   9   1  -2   38.80   14.50
  -9  -1   2   -3.70   12.50
   9   1   2   -2.30   11.70
  -9   1  -2   16.20    8.80
   9  -1  -2   33.30   16.80
   9   1   2  -13.70   13.10
   9   1   2   14.60   11.90
   9  -1  -2   15.20   12.30
   9  -1  -2    6.20   18.70
   9   1   2   -0.80   12.00
   9   1   2    6.90   15.60
   9  -1  -2  -21.90   16.00
   0  -2   2  237.08    8.90
   0  -2   2  233.48   12.50
   0  -2  -2  241.98   17.60
   0   2   2  245.98   13.40
   0  -2  -2  244.58   13.60
   0  -2   2  234.28   11.50
   0   2   2  246.28   11.20
   0  -2   2  243.88   10.00
   0   2   2  259.27   18.10
   0  -2  -2  249.18   15.00
   0   2  -2  245.88   11.50
   0  -2  -2  219.98   11.10
   0   2  -2  237.28    8.80
   0   2  -2  237.38    9.40
   0   2  -2  247.58   10.90
   1  -2   2 1902.51   35.50
   1  -2   2 1959.40   35.40
  -1  -2  -2 1925.11   39.00
  -1  -2  -2 1949.51   41.20
  -1   2   2 1949.20   38.30
   1  -2   2 1926.71   35.50
   1   2  -2 1969.90   38.00
   1   2  -2 1999.00   40.60
   1  -2   2 1991.60   42.10
  -1   2   2 1972.40   43.80
  -1  -2  -2 1984.50   41.00
  -1  -2  -2 2042.50   40.50
   1   2  -2 1966.80   39.80
  -1   2   2 1958.60   41.40
  -1   2   2 1971.90   37.10
  -1  -2  -2 1952.80   40.10
  -1   2   2 1969.00   38.60
   1  -2  -2 1941.01   43.60
  -1  -2   2 1956.90   40.60
  -1   2  -2 1947.71   35.70
   1   2   2 2012.50   45.20
   1  -2  -2 2064.19   42.30
   1   2   2 1992.30   40.30
  -1  -2   2 1962.10   40.30
   1   2   2 2012.80   39.30
   1   2   2 2002.50   40.60
  -1  -2   2 1957.90   44.60
  -1   2  -2 1949.70   33.00
   1  -2  -2 1902.11   37.00
   1  -2  -2 2002.80   39.20
  -1   2  -2 1954.80   33.10
   1   2   2 1978.00   41.40
   1  -2  -2 1985.60   39.20
  -1  -2   2 1966.30   38.10
   2   2  -2 9767.42  166.78
  -2  -2  -2 9461.05  165.18
   2   2  -2 9582.34  161.48
   2   2  -2 9267.17  160.88
   2  -2   2 9683.53  162.08
  -2   2   2 9656.83  166.88
  -2  -2  -2 9310.97  162.38
  -2  -2  -2 9348.86  160.48
   2   2  -2 9668.33  161.88
   2   2   2 9481.45  159.78
   2  -2  -2 9999.00  167.48
  -2  -2   2 9771.72  162.08
   2   2   2 9705.73  161.18
  -2  -2   2 9457.65  165.88
  -2  -2   2 9458.55  161.38
  -2  -2   2 9544.04  161.08
   2  -2  -2 9709.33  161.88
   2   2   2 9858.41  163.38
   2   2   2 9383.76  162.78
   2   2   2 9598.24  161.28
   2  -2  -2 9444.86  158.28
   3   2  -2  761.72   25.80
   3   2  -2  782.72   25.40
  -3  -2  -2  756.42   23.10
  -3  -2  -2  770.42   22.50
   3   2  -2  760.72   25.00
   3  -2   2  759.92   25.00
   3  -2   2  722.43   21.60
  -3  -2  -2  789.72   21.00
  -3   2   2  795.62   28.90
  -3  -2  -2  759.72   25.70
   3  -2   2  725.53   22.10
  -3   2   2  781.22   18.10
   3   2  -2  797.22   29.20
  -3   2   2  770.02   23.20
  -3  -2  -2  810.12   23.50
  -3   2   2  741.93   17.80
   3   2   2  769.92   24.40
  -3  -2   2  745.03   24.00
   3   2   2  831.12   24.60
   3  -2  -2  813.92   29.90
   3   2   2  801.02   20.90
   3  -2  -2  842.22   24.80
  -3  -2   2  790.92   24.20
  -3  -2   2  769.02   19.90
   3  -2  -2  769.32   22.90
   3   2   2  792.82   25.70
   3   2   2  759.32   25.80
  -3  -2   2  737.73   28.40
  -3  -2   2  817.12   25.50
   3  -2  -2  763.22   21.00
   4  -2   2  969.60   26.90
  -4  -2  -2  978.70   27.50
   4   2  -2  944.11   35.30
  -4   2   2  969.50   18.70
   4  -2   2  967.40   28.10
  -4   2   2  976.90   18.60
  -4   2   2  968.50   34.50
   4  -2   2  963.80   27.80
  -4   2   2  961.60   26.00
  -4  -2  -2  992.80   26.50
   4  -2   2  952.30   29.30
   4   2  -2  984.50   29.60
  -4  -2  -2  958.60   26.60
   4   2  -2 1034.00   31.60
   4   2  -2  942.61   28.70
  -4  -2  -2  976.60   31.30
   4  -2  -2  978.60   25.90
   4   2   2 1009.10   31.40
   4  -2  -2  993.40   35.00
  -4  -2   2  972.30   28.00
   4   2   2  971.30   28.50
   4   2   2  993.10   28.10
  -4  -2   2  988.60   31.60
   4   2   2  974.00   22.80
  -4  -2   2  972.10   34.00
  -4  -2   2  966.20   21.60
   4   2   2  984.70   31.40
  -4  -2   2  968.00   28.90
   4  -2  -2  941.51   25.00
   5   2  -2   46.40   13.90
   5   2  -2   61.99   12.40
   5  -2   2   41.70   10.20
   5  -2   2   44.40    4.10
  -5  -2  -2   50.29    9.00
   5  -2   2   47.90    8.00
   5  -2   2   40.80    4.10
   5   2  -2   59.49   13.00
   5  -2   2   42.50   10.10
   5   2  -2   51.29   11.60
  -5  -2  -2   29.00    8.70
  -5  -2  -2   37.30   12.00
  -5   2   2   31.40    7.10
  -5   2   2   25.90   11.90
   5  -2   2   37.70   10.00
  -5  -2  -2   43.00    9.30
  -5  -2   2   34.50   10.40
   5   2   2   41.30   11.00
   5  -2  -2   44.20   13.70
  -5  -2   2   51.89   11.40
  -5  -2   2   48.00   13.30
   5  -2  -2   35.20   11.40
   5   2   2   47.90   11.80
   5  -2  -2   43.60    9.30
   5  -2  -2   46.10    8.40
   5  -2  -2   47.90    9.90
  -5  -2   2   38.70    3.70
   5   2   2   42.20    5.00
   5   2   2   59.69   11.50
   5   2   2   43.40   12.00
  -5  -2   2   59.69   12.40
   6  -2   2   35.80   11.70
   6   2  -2   42.30   13.30
   6  -2   2   52.69   12.40
   6   2  -2   43.40   14.10
  -6  -2  -2   26.50   18.70
  -6  -2  -2   41.20    8.60
  -6   2   2   36.90    6.80
  -6  -2  -2   28.60    9.00
   6   2  -2   49.60   15.60
   6  -2   2   38.30    6.20
  -6   2   2   47.80   13.60
  -6  -2  -2   41.00    8.90
   6  -2   2   45.20    6.20
   6  -2   2   40.10   11.40
   6   2  -2   42.10   12.00
   6  -2   2   38.50    7.90
   6  -2  -2   44.80    9.80
   6  -2  -2   17.50   12.50
  -6  -2   2   28.20   13.30
   6  -2  -2   33.80   14.90
  -6  -2   2   52.19   11.70
  -6  -2   2   41.50   12.60
   6   2   2   37.00   13.30
  -6  -2   2   31.70   10.80
   6   2   2   67.69   12.60
   6  -2  -2   40.80    9.90
   6   2   2   44.20   13.60
   6   2   2   37.50   12.20
   7   2  -2   41.40   16.50
   7  -2   2   37.20    8.90
  -7   2   2   36.30   13.60
  -7  -2  -2   24.90    7.30
   7  -2   2   19.30   11.60
   7  -2   2   49.50    7.80
  -7  -2  -2   42.60   15.30
  -7  -2  -2   47.40   12.00
  -7  -2  -2   38.80   10.30
   7  -2   2   45.60    7.90
   7   2  -2   41.50   14.60
   7   2  -2   54.69   14.70
   7  -2   2   44.60   13.50
   7   2  -2   18.10   12.20
   7  -2   2   41.90   13.20
   7   2   2   57.59   12.60
  -7  -2   2   53.79   25.80
   7   2   2   28.70   13.70
   7  -2  -2   59.29   17.50
   7   2   2   40.10   13.10
   7  -2  -2   35.80   14.50
   7  -2  -2   35.70   10.60
   7  -2  -2   31.80   10.60
  -7  -2   2   52.49   11.40
  -7  -2   2   38.20   11.10
   7   2   2   35.30   11.70
   7   2   2   30.60   14.40
   7  -2  -2   48.10    7.80
   8   2  -2   78.39   15.80
   8   2  -2   73.29   19.30
   8  -2   2   62.79    7.50
   8   2  -2   62.39   16.50
   8  -2   2   63.39   15.60
  -8   2   2   41.20   15.30
   8  -2   2   69.49   16.10
   8  -2   2   71.89    9.90
   8  -2   2   71.99   10.10
  -8  -2  -2   67.29   12.40
   8  -2   2   76.19   15.80
   8   2  -2   55.69   17.20
  -8  -2  -2   67.59    6.80
  -8  -2   2   58.49   10.30
   8  -2  -2   70.29   12.80
   8   2   2   90.29   15.60
   8  -2  -2   88.39   18.40
   8   2   2   52.59   16.00
  -8  -2   2   64.29   16.90
   8   2   2   79.49   17.60
   8  -2  -2   55.09   18.80
   8  -2  -2   62.29   13.00
  -8  -2   2   75.19   11.40
   9  -2   2  106.59   18.70
   9  -2   2  113.19   12.50
   9   2  -2  115.69   21.60
   9   2  -2  102.99   18.90
   9  -2   2  123.19   13.00
  -9  -2  -2   97.99   20.20
   9  -2   2  126.29   20.80
   9   2  -2  110.79   22.50
   9  -2   2  131.09   19.40
   9   2  -2   97.99   18.60
   9   2   2  113.59   17.70
   9   2   2   96.19   20.60
   9  -2  -2   95.29   21.90
   9  -2  -2   91.99   23.10
   9  -2  -2  118.69   16.00
   9   2   2  107.39   17.70
   9   2   2  107.19   20.20
   9  -2  -2  109.09   21.40
   0   3   2 2151.08   45.60
   0   3   2 2048.50   43.20
   0  -3  -2 2014.30   42.80
   0   3  -2 1961.90   40.20
   0  -3  -2 2041.60   45.30
   0  -3  -2 2048.70   43.10
   0   3  -2 1997.80   36.90
   0   3   2 2031.20   38.60
   0  -3   2 2034.10   39.00
   0  -3  -2 2036.10   44.20
   0  -3   2 2006.80   41.10
   0   3  -2 2072.09   39.10
   0  -3   2 2031.20   45.50
   0  -3  -2 1967.70   38.50
   0   3   2 1987.90   42.00
   0   3  -2 2053.79   40.70
  -1   3   2  559.24   18.30
   1  -3   2  536.65   12.50
  -1  -3  -2  545.15   19.70
   1   3  -2  560.94   19.60
   1  -3   2  526.95   16.30
  -1  -3  -2  516.05   20.40
  -1   3   2  570.74   21.60
   1   3  -2  538.65   18.90
   1   3  -2  574.44   18.00
   1  -3   2  538.65   16.20
  -1  -3  -2  517.35   19.90
  -1  -3  -2  544.75   21.40
   1  -3   2  570.54   22.40
  -1   3   2  535.05   14.70
  -1   3   2  531.25   17.10
  -1  -3  -2  560.74   20.20
   1  -3  -2  554.94   15.00
  -1  -3   2  546.55   19.70
  -1   3  -2  536.25   13.80
   1   3   2  534.65   20.80
  -1   3  -2  531.65   13.90
  -1  -3   2  543.05   19.50
   1  -3  -2  609.64   22.30
   1  -3  -2  535.35   22.50
   1   3   2  549.25   17.50
  -1  -3   2  525.35   20.80
   1   3   2  558.04   21.50
  -1  -3   2  529.45   20.30
   1  -3  -2  569.84   24.00
   1  -3  -2  576.24   19.50
   1   3   2  550.34   20.80
   1   3   2  568.24   20.30
  -1   3  -2  524.05   12.60
   2   3  -2  696.03   22.70
  -2   3   2  664.13   18.30
   2  -3   2  696.43   15.70
   2  -3   2  690.03   15.70
   2   3  -2  688.13   22.90
  -2  -3  -2  647.54   24.10
  -2  -3  -2  711.53   22.90
  -2  -3  -2  699.33   23.00
   2  -3   2  643.64   23.60
   2  -3   2  685.03   16.80
  -2  -3  -2  654.63   22.60
  -2   3   2  677.63   23.80
  -2   3   2  684.03   25.20
  -2  -3   2  658.03   23.00
   2   3   2  728.23   22.70
   2  -3  -2  664.63   24.00
   2   3   2  641.74   23.00
   2  -3  -2  689.93   20.70
   2   3   2  666.43   22.90
  -2  -3   2  685.23   26.10
  -2  -3   2  698.33   28.30
   2   3   2  705.23   22.40
   2   3   2  700.23   24.70
   2  -3  -2  662.83   18.10
  -2  -3   2  692.73   22.60
   2  -3  -2  668.73   27.30
  -2  -3   2  651.33   23.20
  -3   3   2  480.75   13.30
  -3   3   2  492.35   20.10
   3   3  -2  489.85   20.90
   3  -3   2  468.95   22.40
   3   3  -2  515.45   22.10
   3  -3   2  532.35   21.40
  -3   3   2  465.45   25.00
   3   3  -2  505.25   21.70
   3  -3   2  488.35   16.20
  -3  -3  -2  537.55   23.30
  -3   3   2  487.35   13.40
  -3  -3  -2  505.35   20.40
  -3  -3  -2  478.95   20.80
   3  -3  -2  490.55   20.20
   3   3   2  458.05   21.00
   3   3   2  472.35   18.30
  -3  -3   2  512.05   21.30
   3   3   2  501.95   22.70
  -3  -3   2  502.25   21.20
  -3  -3   2  457.75   20.70
  -3  -3   2  497.25   26.20
   3  -3  -2  503.55   25.80
  -3  -3   2  521.45   18.30
   3  -3  -2  507.35   17.70
   3   3   2  468.75   20.40
   3  -3  -2  491.85   17.50
   3   3   2  491.55   21.10
   3  -3  -2  499.25   20.50
   4   3  -2 1534.75   40.20
   4  -3   2 1557.04   42.50
  -4  -3  -2 1557.14   35.00
   4   3  -2 1542.85   42.10
  -4   3   2 1455.75   45.30
  -4  -3  -2 1526.15   38.00
   4  -3   2 1550.34   37.70
  -4   3   2 1583.64   39.00
  -4  -3  -2 1560.94   39.60
  -4  -3  -2 1489.35   41.90
   4  -3   2 1501.25   38.50
   4   3  -2 1530.25   41.50
  -4  -3  -2 1475.15   38.00
   4  -3   2 1601.34   36.30
   4  -3  -2 1532.15   46.70
   4  -3  -2 1570.64   39.20
   4  -3  -2 1555.64   34.80
  -4  -3   2 1544.35   41.90
  -4  -3   2 1558.54   39.80
   4   3   2 1599.04   42.20
   4   3   2 1529.75   42.50
   4   3   2 1537.75   34.70
   4  -3  -2 1563.54   34.70
  -4  -3   2 1537.75   40.00
  -4  -3   2 1577.44   46.30
   4   3   2 1541.55   40.00
   4   3   2 1576.94   39.90
  -4  -3   2 1512.15   33.80
  -5  -3  -2  129.29   14.30
   5  -3   2  128.69   12.80
  -5   3   2  111.39   16.40
  -5   3   2  106.79   11.50
  -5  -3  -2  126.89   13.80
   5   3  -2  150.68   16.90
   5  -3   2  112.79   11.90
   5  -3   2  134.49   15.50
  -5  -3  -2  128.59   15.40
   5   3  -2  141.09   18.10
   5   3  -2  123.59   14.70
  -5  -3  -2  109.39   13.50
   5   3  -2  149.49   16.40
   5  -3   2  137.19   13.90
  -5  -3  -2  144.59   11.20
   5  -3  -2  132.29   18.30
  -5  -3   2  130.39    9.50
   5   3   2  111.79   11.50
   5  -3  -2  120.79   10.90
   5   3   2  106.79   14.60
   5   3   2  126.09   16.00
   5   3   2  127.89   14.90
  -5  -3   2  120.19   15.40
   5  -3  -2  142.79   14.30
  -5  -3   2  120.69   14.50
  -5  -3   2  120.09   14.50
   5   3   2  134.69   16.70
   5  -3  -2  131.19   11.50
  -5  -3   2  110.99   17.30
   6   3  -2  363.86   27.30
  -6  -3  -2  348.07   19.50
   6  -3   2  399.76   23.20
   6   3  -2  381.96   26.10
   6  -3   2  384.46   10.60
  -6   3   2  386.16   32.90
   6  -3   2  403.36   22.20
  -6  -3  -2  384.86   22.10
   6   3  -2  335.57   24.50
   6  -3   2  387.26   24.80
  -6  -3  -2  369.96   20.20
   6  -3   2  376.66   20.00
   6  -3   2  357.96   10.60
  -6   3   2  372.56   18.50
  -6  -3  -2  380.06   25.70
  -6  -3   2  374.16   22.60
  -6  -3   2  376.86   10.00
  -6  -3   2  409.66   27.70
  -6  -3   2  402.16   22.50
   6   3   2  345.07   23.20
   6   3   2  371.16   12.40
   6  -3  -2  402.96   26.30
   6  -3  -2  384.66   19.90
   6  -3  -2  372.16   29.00
  -6  -3   2  319.37   24.50
   6   3   2  376.56   24.80
   6  -3  -2  379.36   18.40
   6  -3  -2  370.26   18.00
   6   3   2  387.86   22.60
   6   3   2  386.46   26.10
  -7   3   2   37.90   14.80
   7   3  -2   23.20   14.90
   7  -3   2   41.40    6.70
   7  -3   2   29.30   13.40
   7  -3   2   36.40    9.50
   7   3  -2   47.20   17.70
   7  -3   2   55.19   14.30
   7  -3   2   23.20   11.70
  -7   3   2   35.00    8.00
  -7  -3  -2   17.50   13.70
   7   3  -2   19.70   13.20
   7  -3   2   41.00    6.60
  -7  -3  -2   27.80   10.40
  -7  -3  -2   47.50   10.30
   7   3  -2   49.80   15.30
  -7  -3  -2   31.20   10.40
   7  -3  -2   47.00   17.80
   7  -3  -2   27.20    9.10
   7  -3  -2   52.99   10.50
  -7  -3   2   42.70   12.90
   7   3   2   27.70   12.80
  -7  -3   2   14.30   13.40
   7   3   2   44.00   15.50
   7  -3  -2   58.69   11.30
   7   3   2   74.89   18.70
   7  -3  -2   20.40   13.60
  -7  -3   2   34.70   15.00
  -7  -3   2   37.40   12.60
   7   3   2   35.10   15.20
   8  -3   2   77.09   17.00
  -8  -3  -2   64.99   12.70
   8   3  -2   92.39   20.30
  -8   3   2   12.30   13.50
   8   3  -2   95.29   17.90
   8  -3   2   68.59   10.30
  -8  -3  -2   92.09   18.80
  -8  -3  -2   51.19    9.90
   8  -3   2   62.29   15.20
   8  -3   2   48.10   15.50
   8  -3   2   66.69    8.40
   8   3  -2   71.89   18.70
   8  -3   2   69.09    8.90
   8   3   2   52.99   17.40
   8   3   2   55.69   17.10
  -8  -3   2   66.89   17.40
   8   3   2   73.49   16.10
  -8  -3   2   60.99   16.40
   8  -3  -2   70.89   17.10
   8  -3  -2   53.79    9.80
   8  -3  -2   77.89   12.60
   8  -3  -2   69.09   13.00
   8   3   2   69.99   15.60
  -8  -3   2   65.59   13.20
  -8  -3   2   87.19   14.50
   9  -3   2   57.59   16.70
  -9   3   2   82.59   19.80
   9  -3   2   78.59   18.40
   9  -3   2   69.89   10.10
   9  -3   2   77.49   10.20
   9   3  -2   89.29   18.50
   9   3  -2   73.29   18.10
   9   3  -2  141.99   39.20
  -9  -3  -2   80.19   19.20
   9  -3   2   59.19   16.30
   9  -3   2   54.39    8.80
  -9  -3   2   99.69   19.60
   9  -3  -2   71.99   19.20
   9   3   2   70.39   20.00
  -9  -3   2   72.19   12.50
   9  -3  -2   69.29   13.20
   9   3   2  105.19   18.40
   9   3   2   91.39   18.90
   9  -3  -2   44.40   19.20
   9  -3  -2   67.19   13.30
   0  -4   2 2795.12   59.89
   0   4   2 2775.92   55.69
   0  -4   2 2779.32   55.19
   0   4   2 2716.53   55.19
   0   4  -2 2742.73   53.19
   0   4  -2 2678.63   48.00
   0  -4  -2 2671.53   50.09
   0  -4  -2 2726.03   56.29
   0  -4   2 2745.83   54.89
   0  -4  -2 2731.43   56.39
   0   4  -2 2716.93   53.59
   0  -4   2 2665.93   52.79
   0  -4  -2 2802.92   60.19
   0  -4  -2 2755.72   58.29
   0   4   2 2683.53   59.29
   0   4   2 2680.23   49.90
  -1   4   2  450.45   21.60
  -1  -4  -2  431.76   21.00
  -1   4   2  436.86   12.70
   1   4  -2  444.26   17.80
   1  -4   2  451.25   17.00
   1  -4   2  426.96   16.10
  -1  -4  -2  452.55   20.20
   1   4  -2  477.95   19.70
  -1  -4  -2  440.86   20.20
  -1  -4  -2  421.56   20.60
   1  -4   2  450.55   17.10
  -1   4   2  429.16   17.80
   1   4  -2  416.86   18.50
  -1   4   2  436.76   17.40
   1  -4   2  429.96   21.50
  -1  -4   2  408.56   20.20
  -1   4  -2  462.65   14.40
  -1  -4   2  427.86   17.90
   1   4   2  395.66   19.30
   1  -4  -2  440.46   22.20
  -1  -4   2  415.46   19.00
  -1  -4   2  449.76   21.00
   1   4   2  446.26   20.80
   1  -4  -2  439.16   13.00
   1   4   2  436.16   16.20
   1   4   2  436.46   21.00
  -1   4  -2  425.46   14.00
   1   4   2  400.96   19.00
   1  -4  -2  434.76   18.30
  -1   4  -2  429.16    9.60
   1  -4  -2  451.15   19.50
  -2  -4  -2 1696.73   41.60
  -2   4   2 1641.54   42.70
   2   4  -2 1599.44   40.40
   2  -4   2 1737.63   44.00
  -2  -4  -2 1698.83   41.80
   2  -4   2 1668.93   34.30
   2  -4   2 1642.24   30.50
  -2  -4  -2 1723.73   43.50
  -2  -4  -2 1687.13   41.50
   2   4  -2 1657.03   41.30
  -2   4   2 1655.53   35.50
  -2   4   2 1676.93   35.40
   2   4  -2 1703.03   40.60
   2  -4   2 1622.14   37.40
   2   4   2 1716.43   43.40
  -2  -4   2 1630.04   39.70
  -2  -4   2 1701.83   47.60
   2   4   2 1726.33   39.30
  -2  -4   2 1631.54   41.50
   2  -4  -2 1675.33   38.30
   2  -4  -2 1693.83   47.90
   2  -4  -2 1639.74   33.10
   2   4   2 1681.43   41.50
   2  -4  -2 1708.03   43.70
   2  -4  -2 1712.63   38.50
   2   4   2 1696.43   41.40
   2   4   2 1736.73   42.10
  -2  -4   2 1773.42   42.00
  -2  -4   2 1734.93   41.90
  -3   4   2  245.48   17.50
   3  -4   2  206.18    9.80
  -3   4   2  214.78    9.70
   3   4  -2  208.08   17.30
   3   4  -2  229.68   16.50
  -3  -4  -2  233.48   16.20
  -3  -4  -2  234.98   18.10
   3  -4   2  220.58   10.50
   3  -4   2  225.18    9.70
  -3  -4  -2  208.08   16.60
  -3  -4  -2  227.58   18.70
   3   4  -2  227.88   18.20
  -3   4   2  227.58   10.00
   3  -4   2  202.08   17.00
  -3  -4   2  224.08   17.60
  -3  -4   2  216.98   17.30
  -3  -4   2  212.88   22.40
   3   4   2  221.38   18.40
   3  -4  -2  204.58   11.60
   3   4   2  215.38   17.00
   3  -4  -2  204.58   18.40
   3   4   2  210.28   15.60
  -3  -4   2  238.48   17.20
   3  -4  -2  241.58   22.50
   3  -4  -2  214.88   13.80
  -3  -4   2  213.48   15.50
   3  -4  -2  228.38   14.00
   3   4   2  221.18   17.40
   3   4   2  218.58   15.20
   4  -4   2  160.98   16.50
   4   4  -2  157.78   16.70
   4  -4   2  157.68   18.30
  -4  -4  -2  136.09   16.00
  -4  -4  -2  151.48   16.10
  -4   4   2  155.28   15.00
   4  -4   2  154.38    6.80
  -4  -4  -2  121.99   14.40
  -4  -4  -2  142.99   15.50
   4   4  -2  130.89   14.70
   4   4  -2  157.68   16.40
  -4  -4  -2  160.88   14.50
   4  -4   2  144.39   11.40
   4  -4   2  127.39    7.00
   4  -4  -2  145.29   13.20
   4   4   2  130.29   13.50
  -4  -4   2  130.19   13.00
  -4  -4   2  141.29   15.50
   4  -4  -2  143.69   14.70
  -4  -4   2  138.19   15.60
  -4  -4   2  170.68   17.30
   4  -4  -2  128.99   13.00
   4   4   2  137.59   16.10
   4   4   2  157.68   16.00
  -4  -4   2  153.48   19.10
   4  -4  -2  143.99   12.50
   4   4   2  136.99   16.90
   4   4   2  155.28   15.70
   4  -4  -2  153.08   18.90
  -5  -4  -2  163.28   18.80
   5  -4   2  127.99    5.80
  -5  -4  -2  162.08   17.40
   5   4  -2  154.08   17.50
   5  -4   2  137.89   13.40
  -5  -4  -2  128.59   15.70
   5  -4   2  126.59   13.80
  -5   4   2  127.39   13.90
   5  -4   2  123.79   16.40
   5   4  -2  130.99   16.90
  -5  -4  -2  140.89   15.20
   5  -4   2  118.69    5.90
   5  -4   2  116.99   13.60
  -5  -4  -2  111.29   10.90
   5   4   2  135.39   12.80
  -5  -4   2  126.39   19.00
  -5  -4   2  132.09   17.10
   5   4   2  139.59   17.00
  -5  -4   2  139.69   16.40
   5  -4  -2  116.19   13.50
   5  -4  -2  129.99   12.20
   5   4   2  144.29   16.70
  -5  -4   2  125.39   16.90
   5  -4  -2  123.19   19.60
   5   4   2  138.99   18.00
  -5  -4   2  124.69   12.10
   5  -4  -2  122.09   12.10
   5   4   2  158.08   17.10
   6  -4   2   15.70   12.40
   6   4  -2   -2.30   12.70
   6  -4   2    8.80    4.00
  -6   4   2    0.00    8.40
  -6  -4  -2    8.80   10.60
   6  -4   2    9.00   10.60
  -6  -4  -2   14.50   12.10
  -6  -4  -2  -16.20    9.30
  -6  -4  -2   -3.40   11.50
   6   4  -2   18.50   14.30
   6  -4   2    7.10    8.10
   6  -4   2    4.70    3.90
   6  -4   2    4.90    9.50
   6   4  -2    7.60   12.50
  -6  -4   2   11.70   12.80
   6   4   2   21.30   13.20
  -6  -4   2   16.20    5.60
   6  -4  -2    5.90    9.90
   6  -4  -2    3.00   16.80
   6   4   2   22.70   14.10
   6   4   2   11.20    6.20
  -6  -4   2   11.70   11.40
   6  -4  -2    6.70    9.10
  -6  -4   2   17.90   13.60
   6  -4  -2   21.10   21.60
   6   4   2   26.30   13.70
   6  -4  -2    9.50    8.80
  -7   4   2  278.57   18.50
  -7  -4  -2  274.77   21.60
   7  -4   2  293.27   20.30
  -7  -4  -2  291.97   22.40
   7  -4   2  280.07   10.90
   7   4  -2  284.77   24.00
   7  -4   2  327.77   27.10
   7  -4   2  315.07   24.70
  -7  -4  -2  307.57   22.20
   7   4  -2  309.87   25.00
   7  -4   2  280.47   11.20
   7   4  -2  277.27   25.90
   7  -4   2  290.17   20.60
   7   4   2  338.47   26.70
   7   4   2  278.17   25.10
  -7  -4   2  297.77   26.50
  -7  -4   2  322.47   29.50
  -7  -4   2  312.47   23.20
  -7  -4   2  336.87   24.10
   7  -4  -2  339.67   26.40
   7   4   2  284.07   26.60
   7  -4  -2  306.67   18.20
   7  -4  -2  381.26   32.00
   7   4   2  301.17   27.20
   7  -4  -2  279.67   18.10
   8  -4   2   52.39   15.10
  -8  -4  -2   47.60   12.50
   8   4  -2  117.59   20.20
   8  -4   2   41.30   11.10
  -8  -4  -2   79.29   13.10
   8  -4   2   38.00   12.00
   8  -4   2   61.19   16.20
  -8  -4  -2   43.50   17.50
   8   4  -2   65.29   17.60
   8  -4   2   53.79    8.50
   8  -4   2   59.19    8.80
  -8  -4  -2   67.59   13.40
   8   4  -2   74.19   19.40
   8  -4  -2   75.99   12.20
   8  -4  -2   71.39   12.30
   8   4   2   83.39   18.70
   8  -4  -2   55.49   17.10
  -8  -4   2    5.20   12.60
  -8  -4   2   51.79   13.30
   8  -4  -2   63.19   12.20
   8   4   2   84.99   17.70
   8  -4  -2   56.39   20.70
   8   4   2   50.69   16.70
  -8  -4   2   78.79   19.40
   8   4   2   59.89   18.90
   9  -4   2   37.80    8.00
   9  -4   2   45.00   16.30
   9  -4   2   47.00    8.30
   9   4  -2  108.79   19.40
   9   4  -2   26.90   17.90
  -9  -4  -2   29.40   20.80
   9   4  -2    9.50   15.00
   9  -4   2   57.69   14.40
  -9  -4  -2   58.49   10.60
   9  -4   2   15.90    9.60
   9  -4   2   31.10   15.50
   9   4   2   60.49   18.90
   9  -4  -2   44.40   20.40
   9   4   2   38.20   19.00
   9  -4  -2   18.30    9.70
   9  -4  -2   62.49   12.30
  -9  -4   2   41.40   17.90
   9   4   2   21.10   16.50
   9  -4  -2   38.30   12.00
  -9  -4   2   35.90   25.00
   9  -4  -2   52.89   25.40
   0  -5   2  968.80   33.10
   0   5  -2  979.30   33.50
   0   5   2  967.90   22.60
   0  -5  -2 1000.10   31.30
   0  -5   2  999.40   29.50
   0   5   2  950.10   32.80
   0   5  -2  941.71   27.20
   0  -5  -2  910.41   29.70
   0   5   2  972.80   29.30
   0   5  -2  992.70   27.70
   0  -5  -2  976.50   33.90
   0   5  -2  991.80   20.40
   0  -5   2  966.50   29.50
   0  -5  -2 1010.20   32.00
   0  -5   2  986.80   27.60
   0   5   2  964.40   29.00
   1   5  -2    3.70    8.30
   1  -5   2   19.30    8.70
   1  -5   2    9.50    7.50
  -1  -5  -2    2.90    8.90
   1  -5   2   -1.00    7.90
   1   5  -2    2.50    8.70
  -1  -5  -2    1.70    9.80
  -1  -5  -2  -15.60    9.30
   1   5  -2    5.30    7.70
  -1   5   2    3.70    3.90
   1  -5   2    8.50    9.70
  -1   5   2  -10.80    7.10
  -1   5   2   -1.20    8.80
  -1   5   2   -4.30    8.10
  -1  -5  -2   -3.00    9.60
  -1  -5   2    5.70    9.70
   1  -5  -2   -4.10    9.10
  -1  -5   2   20.40    9.80
  -1   5  -2    5.30    6.70
   1   5   2    5.80    9.90
  -1   5  -2    9.60    9.40
  -1  -5   2   10.80    8.00
  -1  -5   2   -4.30    9.10
   1   5   2    5.70    9.30
   1  -5  -2    2.10    9.70
   1  -5  -2    6.10    3.90
  -1   5  -2    4.90    6.30
   1  -5  -2    2.40    9.60
   1  -5  -2   -2.10    8.20
   1   5   2    6.00    9.40
   1   5   2   -0.10    7.60
   1   5   2    6.70    9.90
  -2  -5  -2  650.63   27.30
  -2   5   2  657.13   28.00
  -2  -5  -2  632.24   25.90
  -2  -5  -2  616.34   27.00
   2  -5   2  671.13   28.80
   2   5  -2  635.84   24.40
   2  -5   2  655.53   21.10
  -2   5   2  670.73   20.80
   2   5  -2  684.63   25.40
   2  -5   2  624.94   21.20
   2   5  -2  648.84   25.50
  -2  -5  -2  632.54   25.60
  -2   5   2  623.54   20.20
   2  -5  -2  661.73   24.10
   2   5   2  694.33   27.70
   2  -5  -2  622.64   31.00
   2  -5  -2  630.44   28.10
  -2  -5   2  649.04   24.90
   2   5   2  681.63   26.70
   2   5   2  655.03   26.20
  -2  -5   2  655.63   26.10
   2   5   2  636.64   22.30
   2  -5  -2  651.33   16.20
  -2  -5   2  661.43   26.50
  -2  -5   2  675.23   26.90
   2   5   2  686.83   25.90
   2  -5  -2  636.04   22.80
   3   5  -2  246.98   19.10
  -3  -5  -2  198.08   18.00
   3  -5   2  209.58    8.40
   3  -5   2  227.88   12.60
   3  -5   2  185.68   19.80
  -3  -5  -2  186.18   17.20
  -3  -5  -2  174.88   17.50
  -3   5   2  215.58   19.00
   3   5  -2  157.88   15.60
  -3  -5  -2  209.58   19.70
   3  -5   2  204.18   12.50
  -3   5   2  190.38   10.20
   3   5  -2  209.58   17.50
   3   5   2  237.68   18.20
   3  -5  -2  189.88   15.80
  -3  -5   2  226.68   17.70
   3  -5  -2  201.28   16.30
  -3  -5   2  246.38   19.00
   3   5   2  223.08   19.70
   3  -5  -2  213.58   13.10
   3   5   2  240.78   19.20
   3   5   2  219.38   18.80
  -3  -5   2  199.18   18.70
   3  -5  -2  218.58   24.20
  -3  -5   2  216.78   22.60
  -3  -5   2  202.68   18.60
   3  -5  -2  217.88   20.60
   3   5   2  209.38   16.90
  -4   5   2  248.38   21.50
  -4  -5  -2  269.57   18.90
   4   5  -2  267.27   22.00
  -4  -5  -2  272.37   20.40
   4  -5   2  269.27   12.40
  -4  -5  -2  301.87   20.50
   4  -5   2  277.47   12.60
  -4  -5  -2  328.57   40.30
  -4  -5  -2  265.47   23.00
   4  -5   2  251.97   21.70
   4   5  -2  295.47   21.80
   4  -5   2  331.37   26.20
   4   5   2  263.97   22.10
  -4  -5   2  274.27   20.70
   4  -5  -2  245.48   17.00
   4   5   2  282.77   23.10
  -4  -5   2  281.87   22.80
   4  -5  -2  252.97   22.20
   4   5   2  268.07   19.40
  -4  -5   2  312.27   23.00
   4  -5  -2  296.97   27.20
  -4  -5   2  283.37   18.70
   4   5   2  257.67   18.20
   4  -5  -2  286.67   17.30
  -4  -5   2  292.07   26.20
   4  -5  -2  233.68   13.60
   5  -5   2 1148.29   35.60
   5  -5   2 1151.68   25.30
  -5   5   2 1141.09   38.20
  -5  -5  -2 1105.59   43.30
  -5  -5  -2 1165.18   41.20
   5   5  -2 1094.49   39.80
  -5  -5  -2 1175.58   39.00
   5   5  -2 1141.69   40.60
   5  -5   2 1150.18   44.00
   5   5  -2 1202.68   42.60
   5  -5   2 1207.48   39.90
   5  -5   2 1173.98   30.60
  -5  -5  -2 1148.89   41.20
   5  -5   2 1145.59   25.30
  -5  -5  -2 1200.18   34.90
   5   5   2 1163.48   33.80
   5  -5  -2 1170.58   31.80
   5   5   2 1109.79   38.60
   5   5   2 1152.28   57.99
   5  -5  -2 1130.19   32.10
   5  -5  -2 1198.98   40.10
  -5  -5   2 1085.79   39.40
  -5  -5   2 1152.68   38.90
  -5  -5   2 1112.09   40.80
   5   5   2 1126.49   41.40
   5  -5  -2 1217.18   32.50
   5   5   2 1163.28   39.50
  -5  -5   2 1010.80   68.59
  -5  -5   2 1190.58   33.60
   5  -5  -2 1244.08   57.19
   6  -5   2  253.57   21.00
  -6  -5  -2  334.67   27.50
   6   5  -2  266.07   23.80
   6  -5   2  247.78   10.90
  -6  -5  -2  219.78   21.10
   6  -5   2  244.98   25.90
  -6  -5  -2  236.58   21.90
   6  -5   2  279.97   22.00
   6  -5   2  248.48   10.90
  -6  -5  -2  265.67   17.30
   6   5  -2  215.88   22.80
  -6   5   2  241.88   21.10
   6  -5   2  234.48   17.00
   6   5  -2  265.87   23.60
   6  -5  -2  259.37   17.90
  -6  -5   2  278.27   24.50
  -6  -5   2  293.77   29.50
   6   5   2  221.48   23.20
  -6  -5   2  262.87   24.70
   6   5   2  255.67   16.60
  -6  -5   2  238.98   15.40
   6  -5  -2  244.28   17.20
   6  -5  -2  251.97   22.80
   6  -5  -2  281.47   31.50
   6   5   2  263.47   25.80
   6   5   2  256.07   24.30
   6   5   2  274.87   23.50
  -6  -5   2  288.87   22.90
   7  -5   2   32.80   15.60
   7  -5   2   37.80   10.40
   7  -5   2   25.60    6.20
   7  -5   2   34.20   12.70
   7  -5   2   28.80    5.80
  -7  -5  -2   31.50   13.00
  -7  -5  -2   17.90   12.70
   7   5  -2   37.80   16.30
  -7   5   2   22.50    9.80
   7   5  -2    4.30   15.70
   7   5  -2   11.90   14.50
   7  -5   2   10.40   10.80
   7   5   2   29.50   14.70
   7  -5  -2   36.60   10.50
  -7  -5   2   36.50   17.20
   7  -5  -2   31.30   11.20
  -7  -5   2   41.00   16.70
   7  -5  -2   26.50   18.00
   7   5   2   36.70   16.90
   7  -5  -2   18.30   12.00
  -7  -5   2   20.80   13.70
   7   5   2   23.10   15.00
  -7  -5   2   29.20   15.00
   7   5   2   34.40   17.00
   7  -5  -2   29.00   14.70
   8   5  -2   38.00   17.00
  -8  -5  -2   25.20   11.80
  -8  -5  -2   19.70   15.30
  -8  -5  -2   28.80   16.00
   8  -5   2   33.90   14.10
  -8  -5  -2   -4.30    7.50
   8  -5   2   29.20    7.80
   8  -5   2    5.20   10.60
   8   5  -2   24.80   19.60
   8  -5   2   26.20   16.30
   8   5  -2   26.80   16.40
   8  -5   2   27.60   14.20
   8   5   2   16.30   15.70
   8  -5  -2   51.79   12.00
   8  -5  -2   17.00   19.10
   8   5   2   33.10   16.30
   8  -5  -2   41.00   11.00
   8  -5  -2   22.90   12.20
  -8  -5   2   16.60   14.00
  -8  -5   2   34.40   16.70
   8   5   2   22.80   16.40
   8   5   2   19.60   17.20
   8  -5  -2   30.90   15.60
   0  -6   2  372.96   21.30
   0  -6   2  363.66   19.40
   0  -6  -2  381.16   23.00
   0  -6   2  391.36   22.20
   0   6   2  370.26   23.60
   0   6  -2  380.66   19.30
   0  -6   2  367.96   24.20
   0   6   2  370.46   13.10
   0  -6  -2  360.36   21.30
   0   6  -2  409.06   19.20
   0  -6  -2  349.87   24.70
   0   6   2  408.56   21.00
   0  -6  -2  382.26   23.80
   0   6  -2  363.66   10.10
   0   6   2  338.47   19.50
   0   6  -2  378.66   10.10
   0   6  -2  363.16   23.60
   1  -6   2  851.71   27.60
  -1  -6  -2  892.21   33.30
   1   6  -2  890.31   30.40
   1   6  -2  868.61   33.20
  -1  -6  -2  863.31   33.70
  -1  -6  -2  906.31   31.90
   1   6  -2  913.71   29.90
   1  -6   2  873.41   34.50
   1   6  -2  863.61   28.80
   1  -6   2  912.81   29.00
  -1  -6  -2  855.11   31.50
  -1   6   2  879.01   27.60
   1  -6   2  877.61   28.90
  -1   6   2  923.41   34.40
  -1   6   2  880.41   27.90
   1   6   2  844.72   23.80
  -1  -6   2  867.21   33.40
  -1  -6   2  882.61   31.80
   1  -6  -2  803.62   33.80
   1  -6  -2  890.71   32.70
  -1  -6   2  816.72   31.60
  -1   6  -2  858.41   24.40
  -1  -6   2  864.91   28.70
  -1   6  -2  862.51   24.60
   1   6   2  840.22   33.00
   1   6   2  869.61   31.60
   1   6   2  889.01   30.10
   1  -6  -2  874.11   29.90
  -1   6  -2  853.11   33.20
   1  -6  -2  897.21   30.90
   2   6  -2    4.70    9.60
   2  -6   2   -2.70    8.40
  -2   6   2   16.00    8.40
   2  -6   2    6.00    9.20
  -2   6   2   -4.30    9.50
   2   6  -2   23.50   10.40
   2   6  -2   10.30   10.90
  -2  -6  -2   12.00   10.90
  -2  -6  -2   -9.00   10.80
  -2  -6  -2    5.60    9.90
  -2   6   2    0.40    7.30
  -2  -6  -2   -1.40   11.70
   2  -6   2    6.40   11.40
   2  -6   2   -1.90    8.10
   2   6   2    5.00   11.20
   2  -6  -2    5.70    3.10
  -2   6  -2    4.00    3.30
   2  -6  -2   12.00   13.00
  -2   6  -2    4.80   10.10
   2  -6  -2    4.90    9.10
  -2  -6   2    7.70   10.30
   2   6   2    2.00   10.10
   2   6   2   10.60   11.50
  -2   6  -2    4.90    3.70
   2  -6  -2   -7.00   11.10
  -2  -6   2   -0.30   12.50
  -2  -6   2    1.20   10.70
   2   6   2   12.50    7.60
   2  -6  -2   24.50   11.30
   2   6   2    4.60   10.90
  -2  -6   2   -2.10    9.80
   3  -6   2   62.49   14.50
   3   6  -2   78.09   13.90
  -3   6   2   74.19    7.50
   3  -6   2   70.39   10.60
   3   6  -2   83.39   14.80
  -3  -6  -2   79.59   16.10
  -3   6   2   71.29    7.80
   3   6  -2   73.39   13.80
  -3   6   2   77.79   14.60
  -3  -6  -2   73.49   14.80
  -3  -6  -2   66.49   13.90
   3  -6   2   60.19   10.20
  -3  -6  -2   63.69   13.60
   3  -6  -2   68.49    6.00
   3  -6  -2   60.59   16.70
  -3  -6   2   69.69   13.70
  -3  -6   2   53.49   13.60
   3   6   2   91.39   15.80
   3  -6  -2   68.69   15.00
   3   6   2   55.49   14.50
  -3  -6   2   53.19   13.40
   3  -6  -2   60.39   12.00
  -3  -6   2   66.39   13.00
   3   6   2   58.29   12.50
  -3  -6   2   53.39   32.40
   3   6   2   72.09   11.80
   3  -6  -2   70.99   12.80
   3   6   2   65.89   13.70
  -4  -6  -2  196.78   21.60
   4  -6   2  217.28   14.60
   4  -6   2  172.78   22.00
   4   6  -2  201.28   20.00
   4  -6   2  200.48   14.20
  -4  -6  -2  207.98   20.80
  -4   6   2  238.58   22.60
  -4  -6  -2  194.08   21.80
  -4  -6  -2  172.08   22.90
   4   6  -2  209.68   21.00
   4  -6   2  198.28    8.80
  -4  -6  -2  188.48   17.70
   4  -6   2  178.08   19.40
   4   6  -2  224.58   21.40
   4  -6  -2  187.88   24.40
  -4  -6   2  219.68   21.40
   4   6   2  207.18   20.90
   4  -6  -2  188.48   20.10
  -4  -6   2  190.08   19.70
   4  -6  -2  198.88   18.00
   4   6   2  176.68   21.10
   4   6   2  208.18   19.50
   4   6   2  134.19   18.10
   4  -6  -2  197.38   11.70
   4  -6  -2  210.68   18.40
  -4  -6   2  218.98   23.00
  -4  -6   2  212.88   22.50
   4   6   2  225.18   19.90
  -4  -6   2  208.18   25.80
  -5   6   2  130.39   17.40
   5  -6   2  149.69   18.60
   5  -6   2  127.79   12.00
   5   6  -2   84.39   17.70
  -5  -6  -2  174.88   20.20
   5  -6   2  153.98   12.60
   5  -6   2  125.29   24.00
  -5  -6  -2  132.89   22.90
   5   6  -2  143.49   19.40
  -5  -6  -2  141.19   19.90
  -5  -6  -2  128.69   15.20
  -5  -6  -2  107.99   17.40
   5  -6  -2  155.48   14.80
   5  -6  -2  134.49   23.00
   5   6   2  116.29   18.80
   5  -6  -2  126.69   12.60
  -5  -6   2  159.38   20.20
   5   6   2  148.09   15.50
  -5  -6   2  127.49   24.20
  -5  -6   2  148.39   15.40
  -5  -6   2  152.78   19.50
  -5  -6   2  146.69   19.20
   5  -6  -2  149.19   18.90
   5   6   2  123.49   19.80
   5   6   2  150.18   20.10
   5  -6  -2  133.49   14.50
   5   6   2  144.49   18.00
   6   6  -2   72.99   17.20
   6  -6   2   70.39   18.10
  -6  -6  -2   67.29   20.00
  -6  -6  -2   62.69   12.00
   6  -6   2   59.09   13.20
   6  -6   2  104.99   20.00
   6  -6   2   62.79    8.60
   6  -6   2   47.20    9.10
   6  -6   2   70.59    8.70
   6   6  -2   74.89   18.70
  -6   6   2   85.09   14.70
  -6  -6  -2  -20.40   17.60
   6   6  -2   65.89   17.20
  -6  -6  -2   53.89   15.20
   6  -6  -2   69.79   12.70
   6  -6  -2   66.29   12.30
  -6  -6   2   20.30   16.00
   6  -6  -2   67.29   11.20
   6   6   2   56.49   16.80
   6   6   2   84.39   17.00
   6  -6  -2   49.40   19.80
   6   6   2   59.19   11.30
  -6  -6   2   68.09   11.50
  -6  -6   2   55.19   17.00
   6   6   2   60.39   18.10
  -6  -6   2   72.39   18.40
   6   6   2   57.29   17.30
  -7  -6  -2   17.30   17.80
   7   6  -2   30.10   17.60
  -7  -6  -2   -4.90   13.80
   7  -6   2   14.50    6.80
  -7   6   2    0.50    9.00
   7  -6   2   -9.60   14.70
   7  -6   2    3.10    8.30
   7  -6   2    5.00   11.40
  -7  -6  -2   13.20    8.20
   7  -6   2   13.50    6.50
  -7  -6  -2    4.40   13.30
   7   6  -2   15.80   15.20
   7  -6   2    6.50   11.50
  -7  -6   2   13.60   15.80
   7  -6  -2   -5.30   12.90
   7  -6  -2   11.80   10.40
   7  -6  -2    4.30   18.00
   7   6   2   -7.40   15.70
  -7  -6   2   28.40   15.20
   7   6   2   -2.30   13.50
   7  -6  -2    6.10   10.00
   7  -6  -2    4.40   12.60
  -7  -6   2   15.60   14.90
   7   6   2   17.70   15.70
   7  -6  -2    4.60    9.70
  -7  -6   2    7.60    6.90
   7   6   2   12.10   15.70
   8  -6   2   39.80   18.50
   8  -6   2   18.00   12.50
   8   6  -2   10.20   16.30
  -8  -6  -2   22.00   14.30
   8  -6   2   29.30   11.00
   8  -6   2   16.70    7.00
  -8  -6  -2   -8.30    7.90
   8   6  -2    7.90   16.40
   8   6  -2   23.90   15.80
  -8  -6  -2   26.20   13.80
   8  -6   2   14.00    6.30
   8  -6  -2   20.00   13.70
   8  -6  -2    2.40    9.20
  -8  -6   2   26.20   15.70
   8  -6  -2    7.00   10.80
   8   6   2   -7.20   19.80
  -8  -6   2    1.70   15.20
  -8  -6   2   14.30   16.10
   8  -6  -2   16.90   20.00
  -8  -6   2    7.10   16.70
   8   6   2    1.00   15.70
   8   6   2    3.10   17.00
   8  -6  -2    7.20   14.10
   8  -6  -2    6.30   11.30
   8  -6  -2   19.60   10.50
   0   7  -2   38.30   11.40
   0  -7  -2   64.49   25.10
   0  -7   2   54.99   14.30
   0  -7   2   23.80   13.60
   0   7   2   33.70   11.50
   0   7  -2   37.00   11.30
   0  -7   2   63.19   14.80
   0   7   2   63.59   13.70
   0   7  -2   38.80   13.40
   0  -7   2   45.50   11.80
   0  -7  -2   43.80   13.90
   0  -7  -2   24.70   13.50
   0  -7  -2   45.10   17.80
   0   7   2   47.80   14.10
   0   7   2   51.79    5.90
   1   7  -2  794.42   30.80
  -1   7   2  858.81   36.20
   1  -7   2  832.72   30.40
   1  -7   2  882.01   30.10
  -1  -7  -2  898.81   34.20
  -1   7   2  860.01   29.30
  -1  -7  -2  851.41   37.20
   1   7  -2  860.71   22.00
  -1  -7  -2  877.91   33.80
   1   7  -2  867.51   22.00
  -1   7   2  896.01   29.70
   1   7  -2  858.51   31.80
  -1  -7  -2  914.81   37.60
   1  -7   2  930.61   45.00
   1  -7   2  852.91   31.00
  -1   7  -2  825.72   25.30
  -1  -7   2  839.32   31.10
   1  -7  -2  892.51   46.10
  -1  -7   2  829.42   38.20
  -1  -7   2  839.92   36.00
   1   7   2  924.91   38.10
   1   7   2  831.12   23.80
  -1   7  -2  830.52   35.50
  -1   7  -2  848.22   26.00
   1  -7  -2  824.12   33.00
  -1  -7   2  852.71   33.00
   1   7   2  855.91   35.80
   1  -7  -2  808.12   39.80
   1   7   2  827.12   32.00
   1  -7  -2  865.31   32.10
   2  -7   2    5.20   10.80
  -2  -7  -2   11.20   14.60
   2  -7   2   26.10   10.30
   2   7  -2   22.40   11.90
  -2   7   2   23.10    8.90
  -2   7   2   18.20    9.20
  -2  -7  -2   38.30   14.00
  -2  -7  -2   26.00   13.90
   2   7  -2   14.70   10.70
  -2  -7  -2   30.10   13.80
   2  -7   2   28.60   14.50
   2  -7   2   24.70   11.20
  -2   7   2   40.40   14.50
   2   7  -2   19.50   12.30
   2  -7  -2   30.10   16.40
   2   7   2   35.70   12.90
  -2  -7   2   10.80   12.40
   2  -7  -2   16.40   12.20
   2   7   2   44.00   13.90
   2  -7  -2   12.10   12.60
   2  -7  -2   14.80   14.00
   2   7   2   33.10    9.10
  -2   7  -2   29.60    5.30
   2   7   2   11.80   11.40
   2   7   2   35.20   13.70
  -2  -7   2   34.10   14.50
  -2  -7   2    4.10   15.60
  -2  -7   2   14.80   11.70
   2  -7  -2   34.40   16.50
  -3   7   2   34.60   13.60
   3  -7   2   48.30   15.60
   3  -7   2   71.89   12.60
  -3  -7  -2   45.80   14.10
   3   7  -2   67.99   15.80
  -3   7   2   57.39    7.50
   3   7  -2   63.29   14.30
   3   7  -2   66.69   15.80
  -3   7   2   75.79    8.80
  -3  -7  -2   67.59   16.30
   3  -7   2   30.30   11.20
   3  -7   2   49.30   12.00
  -3  -7  -2   68.09   16.20
   3  -7  -2   68.59   13.80
  -3  -7   2   61.29   17.90
  -3  -7   2    9.00   11.60
  -3  -7   2   88.99   17.10
   3   7   2   50.69   16.60
   3   7   2   52.49   15.60
  -3  -7   2   41.40   17.80
   3  -7  -2   74.29   14.40
   3   7   2   65.79   15.40
   3  -7  -2   43.40   15.40
  -3  -7   2   58.99   14.60
   3  -7  -2   39.70   17.60
   3   7   2   70.89   16.10
   3   7   2   60.59   11.90
   4  -7   2   67.39   16.70
  -4  -7  -2   81.29   15.30
   4   7  -2   84.89   17.70
  -4  -7  -2  112.99   19.20
  -4  -7  -2   94.89   19.30
  -4  -7  -2   84.49   17.10
   4  -7   2   92.09   12.70
   4  -7   2   93.49   12.80
   4   7  -2   70.29   15.80
  -4   7   2  100.59   17.40
   4  -7   2   99.49   20.70
   4  -7  -2   83.99    6.40
  -4  -7   2   84.79   16.60
   4  -7  -2   80.49   13.80
   4  -7  -2   89.39   20.90
   4  -7  -2   79.69   17.50
   4   7   2   91.79   18.50
   4   7   2   61.89   23.00
  -4  -7   2   94.79   20.80
   4   7   2   80.29   14.40
  -4  -7   2   89.29   18.40
   4  -7  -2   80.59    6.00
   4   7   2   78.49   17.30
   4  -7  -2   84.59   14.70
   5  -7   2  119.39    5.30
   5  -7   2  122.59   19.20
  -5  -7  -2  133.29   21.10
   5  -7   2  119.99   12.80
  -5  -7  -2  157.28   21.70
   5   7  -2  165.28   22.60
   5  -7   2  151.98   23.60
   5  -7   2  126.99   12.80
  -5   7   2   68.09   16.40
  -5  -7  -2  125.89   20.10
   5  -7   2  103.29    5.00
  -5  -7  -2  116.89   16.30
   5   7  -2  138.19   19.80
   5   7   2  136.89   20.90
  -5  -7   2  129.59   16.70
   5  -7  -2  121.09   10.30
   5  -7  -2  134.99   15.80
   5  -7  -2  131.09   15.70
  -5  -7   2  127.99   19.90
   5   7   2  126.69   17.30
  -5  -7   2  114.59   19.40
  -5  -7   2  162.58   21.80
   5   7   2  174.78   22.30
   5   7   2  131.99   16.80
   5  -7  -2  100.09   18.50
   5  -7  -2  138.19   10.40
   5  -7  -2  108.09   22.60
  -6  -7  -2   -3.60   10.80
  -6  -7  -2    6.10   14.40
   6   7  -2   31.40   16.20
  -6  -7  -2   18.50   19.80
   6  -7   2   -7.60    7.60
   6  -7   2  -17.40   11.50
   6  -7   2  -16.10    9.80
   6  -7   2   -5.70   15.70
   6  -7   2   -5.80    7.90
   6   7  -2    9.10   14.60
  -6  -7  -2  -14.20   13.90
  -6  -7  -2  -14.40   13.20
   6   7   2    6.90    9.80
   6  -7  -2    4.30   10.80
   6  -7  -2    6.30   13.90
   6   7   2    5.60   13.20
   6   7   2   -4.30   14.30
   6  -7  -2  -12.70    6.90
   6  -7  -2   17.70    7.30
  -6  -7   2   16.00   16.70
  -6  -7   2  -24.30   16.90
  -6  -7   2  -10.30   14.00
   6  -7  -2   20.30   11.40
   6   7   2    8.40   15.60
  -6  -7   2  -37.40   14.70
   6  -7  -2    8.10   18.90
  -6  -7   2  -10.10    9.30
   7  -7   2   36.20   15.10
   7  -7   2   26.00   18.10
  -7  -7  -2   27.60   16.60
   7  -7   2   17.30    8.80
  -7  -7  -2  -15.00   11.80
   7   7  -2   28.30   16.40
  -7  -7  -2   20.70   10.00
   7   7  -2   56.39   19.40
  -7  -7  -2   12.90   14.70
   7  -7   2   23.00    8.60
   7   7  -2   29.00   16.60
  -7  -7  -2   13.60   16.80
   7  -7   2   29.90   12.50
   7  -7   2   27.90    8.30
   7   7   2   33.20   16.90
  -7  -7   2   15.10   19.70
   7  -7  -2   61.49   13.50
   7   7   2   39.60   15.80
   7  -7  -2   38.60    9.50
   7  -7  -2   11.40   19.70
   7   7   2   63.69   20.60
   7   7   2   32.20   16.90
  -7  -7   2   24.00    9.50
   7  -7  -2   18.30   11.80
   7  -7  -2   40.80   10.20
  -7  -7   2   41.30   18.00
   7  -7  -2    5.60   14.60
  -7  -7   2   11.60   15.50
  -7  -7   2   86.99   19.50
   0  -8   2  127.59   16.20
   0  -8  -2  126.99   19.80
   0  -8  -2  147.19   19.00
   0   8   2  170.38   18.50
   0   8   2  132.59    7.30
   0  -8   2  158.08   19.00
   0   8   2  129.49   18.10
   0   8  -2  132.29   15.40
   0  -8  -2  124.89   18.90
   0   8  -2  144.49   16.20
   0   8   2  108.19   18.70
   0  -8  -2  133.59   20.20
   0  -8   2  155.68   21.00
   1  -8   2  164.28   19.50
  -1   8   2  137.09   15.20
   1  -8   2  122.49   15.70
  -1  -8  -2  152.68   20.60
   1   8  -2  131.89   16.40
  -1  -8  -2  181.68   22.00
  -1  -8  -2  146.59   19.40
  -1  -8  -2  181.68   21.10
   1   8  -2  151.38   17.90
   1  -8   2  156.98   18.60
  -1   8   2  156.08   16.30
   1   8  -2  146.09    9.10
   1  -8   2  113.89   20.10
   1   8   2  128.69   19.60
  -1  -8   2  162.38   21.20
   1  -8  -2  150.28   21.80
   1  -8  -2  153.58   18.60
  -1   8  -2  142.39   13.60
   1   8   2  139.29   11.20
  -1  -8   2  176.28   21.70
   1   8   2  181.38   33.60
  -1  -8   2  180.38   18.60
  -1  -8   2  146.99   19.10
  -1   8  -2  150.78   14.50
   1  -8  -2  151.18   20.10
   1   8   2  172.18   19.60
   1  -8  -2  169.28   20.50
  -2   8   2   81.09   11.80
   2   8  -2   76.49   15.10
  -2  -8  -2   83.79   18.10
   2  -8   2   93.09   19.10
   2  -8   2   88.39   15.50
  -2  -8  -2   87.99   18.00
   2   8  -2   88.89    9.60
   2   8  -2   95.69   15.70
   2  -8   2   93.09   14.90
  -2  -8  -2   95.79   18.40
  -2   8   2   80.79   11.20
  -2  -8  -2   14.80   15.50
   2  -8   2   97.69   15.60
   2   8  -2   96.89   18.00
   2   8   2   86.59   10.80
   2  -8  -2  103.99   20.30
   2  -8  -2   67.59   19.60
   2  -8  -2   71.69   18.40
  -2   8  -2   85.89    8.10
  -2  -8   2   85.59   18.10
   2   8   2   87.29   16.70
   2  -8  -2   86.29   16.70
  -2  -8   2   73.99   17.90
  -2  -8   2   93.99   16.00
   2   8   2   80.79   16.70
  -2  -8   2   94.69   18.00
   2  -8  -2   73.89   16.70
   2   8   2   84.99   16.90
   3  -8   2   -1.60   13.90
   3  -8   2    1.10   11.40
   3  -8   2    6.90   11.20
   3   8  -2    7.80    8.70
   3   8  -2   -0.40   14.70
  -3  -8  -2    4.80   14.90
  -3  -8  -2    4.40   13.10
   3  -8   2   20.50   12.10
  -3   8   2    8.60    4.80
  -3  -8  -2  -10.50   13.90
   3   8  -2   -1.00   12.30
  -3  -8   2   17.90   14.90
  -3  -8   2   11.90   13.40
   3  -8  -2    3.50   13.10
   3  -8  -2  -10.20   13.50
  -3  -8   2   -2.90   15.10
   3  -8  -2   50.09   19.40
   3   8   2   14.40    9.70
   3  -8  -2   11.20   15.40
   3   8   2    0.00   12.00
   3   8   2   -7.70   13.70
   3   8   2   -8.60   13.00
  -4  -8  -2   18.90   15.30
   4  -8   2    4.10   14.00
   4   8  -2   17.70   10.70
   4  -8   2   25.10   11.10
  -4  -8  -2   42.10   15.70
  -4   8   2   17.10   15.00
   4  -8   2   -1.60   19.20
  -4  -8  -2   34.50   16.90
   4  -8   2   33.50   11.80
   4   8  -2   18.30   15.00
   4   8  -2   31.50   15.80
  -4  -8  -2   12.40   12.80
   4   8  -2   14.70   14.00
  -4  -8  -2    8.00   14.70
   4  -8   2   21.50   18.30
   4  -8  -2   35.20   19.20
   4   8   2    7.00   12.30
   4   8   2   42.10   15.70
  -4  -8   2   24.50   14.50
   4   8   2   21.60   11.70
   4   8   2   16.20   15.40
   4  -8  -2   15.30   12.40
  -4  -8   2   19.90   14.10
  -4  -8   2   33.90   17.70
   4   8   2   -6.30   14.20
  -4  -8   2   28.30   19.70
   4  -8  -2   15.50   15.10
   5  -8   2   43.30   11.90
  -5   8   2   56.79   16.40
  -5  -8  -2   33.70   18.10
   5   8  -2   56.29   14.50
   5  -8   2   53.29   20.20
  -5  -8  -2   41.00   32.50
   5  -8   2   45.20   11.50
   5   8  -2   40.70   17.20
   5   8  -2   41.10   16.80
   5   8  -2   36.10   27.90
   5  -8   2   55.59   18.20
  -5  -8  -2  100.39   23.60
  -5  -8  -2   40.20   14.50
   5   8   2   63.59   14.80
   5   8   2   36.50   16.80
   5  -8  -2   48.20   17.90
   5   8   2   35.70   17.40
   5  -8  -2   56.99   14.50
   5   8   2   34.70   17.50
   5   8   2   42.80   14.50
  -5  -8   2   38.80   17.20
  -5  -8   2   48.90   18.10
  -5  -8   2   29.70   13.40
  -5  -8   2   37.30   21.30
   5  -8  -2   53.89   21.60
  -5  -8   2   29.20   20.50
  -6  -8  -2   69.99   20.80
   6   8  -2   56.79   21.30
   6  -8   2   23.80   19.60
  -6  -8  -2   63.59   15.80
   6   8  -2   33.90   14.10
   6  -8   2   61.09   13.40
   6  -8   2   45.10   11.20
  -6  -8  -2   72.69   20.20
   6   8  -2   50.49   17.20
   6  -8   2   68.69   11.90
   6  -8   2   13.90   15.70
   6   8  -2   38.80   17.20
  -6  -8  -2   45.00   18.30
  -6   8   2   52.69   16.90
  -6  -8   2   38.80   17.20
  -6  -8   2   60.19   19.50
   6  -8  -2   46.10    5.20
   6  -8  -2   35.60   16.70
   6   8   2   47.90   17.80
   6   8   2   52.09   13.30
   6   8   2   66.89   33.10
   6   8   2   74.89   16.30
   6  -8  -2   62.69   14.80
   6   8   2   19.00   17.20
  -6  -8   2   29.40   20.80
   6  -8  -2   48.90   14.00
  -6  -8   2   51.49   18.60
   6  -8  -2   47.30    8.60
   0   9   2  391.26   24.40
   0   9   2  362.26   30.70
   0  -9   2  375.86   32.90
   0   9   2  355.36   41.40
   0   9  -2  320.57   23.20
   0  -9  -2  313.37   28.70
   0  -9   2  364.66   25.90
   0  -9  -2  345.77   27.10
   0  -9   2  339.57   25.20
   0  -9  -2  363.86   32.60
   0  -9  -2  378.16   29.80
   1   9  -2    4.60   14.90
   1   9  -2   -2.40    2.00
  -1  -9  -2   13.70   15.60
  -1  -9  -2   11.10   15.00
   1  -9   2    2.90   12.70
  -1  -9  -2    4.30   16.30
   1  -9   2   10.60   12.30
   1  -9   2   -5.90   13.60
  -1   9   2    5.20   11.20
   1  -9   2   22.10   14.40
   1   9  -2    1.80    2.40
  -1  -9  -2    0.20   14.50
   1   9  -2  -14.80   10.50
  -1  -9   2  -10.00   13.80
   1   9   2   -1.60   14.00
  -1  -9   2   -0.20   14.30
  -1  -9   2   -7.30   13.90
   1   9   2    4.30   14.20
  -1  -9   2    6.20   12.10
   1   9   2   -3.80   10.60
  -1   9  -2   -5.10    7.90
  -1   9  -2   12.30    7.80
   1  -9  -2    2.00   15.20
   1  -9  -2   12.90   15.70
   1  -9  -2  -18.70   13.80
   1  -9  -2    2.20   12.70
  -2   9   2   29.10   15.50
   2   9  -2   22.80   15.60
   2  -9   2   37.90   13.50
  -2  -9  -2   14.60   16.20
   2  -9   2   22.40   14.00
  -2  -9  -2   49.50   16.70
   2   9  -2   22.40    6.40
   2  -9   2   31.60   14.80
  -2  -9  -2   16.30   16.40
  -2   9   2    3.70    6.90
  -2  -9  -2   26.70   15.90
  -2   9   2   24.90    9.70
   2  -9   2   33.30   16.90
   2   9   2   10.60   15.70
  -2  -9   2   10.90   14.90
   2  -9  -2   20.90   16.90
   2   9   2   34.60    8.10
  -2  -9   2   30.20   16.40
  -2  -9   2   23.80   15.80
   2  -9  -2   23.00   15.20
  -2  -9   2   40.90   15.20
   2   9   2   17.50   16.20
   2  -9  -2   35.50   15.20
   2   9   2   25.80   15.40
   2  -9  -2   12.20   14.90
   2  -9  -2   23.10   19.10
   3   9  -2   26.80   15.20
   3  -9   2   25.70   13.40
   3  -9   2   22.50   16.90
  -3  -9  -2   27.50   16.10
   3  -9   2   18.60   14.10
  -3  -9  -2    9.30   15.70
  -3  -9  -2   14.10   16.00
   3   9  -2   19.00   15.60
  -3   9   2    1.20    3.30
   3   9  -2   14.80    7.80
   3  -9   2   18.70   12.20
   3   9  -2   23.40   14.70
  -3   9   2   29.40   18.90
   3   9   2    3.80   16.60
   3   9   2   20.00    9.00
   3   9   2    7.80   16.10
  -3  -9   2   10.10   16.10
   3  -9  -2   13.00   14.80
   3  -9  -2   29.50   20.50
  -3  -9   2   44.20   16.50
   3  -9  -2   30.80   15.00
   3   9   2   13.20   14.60
   3  -9  -2   33.20   15.80
  -3  -9   2  -11.50   13.40
  -3  -9   2   10.30   18.20
   3  -9  -2    7.60   16.50
   4   9  -2   61.49   13.00
  -4  -9  -2   80.09   19.30
   4  -9   2   78.59   23.10
   4  -9   2   72.69   15.90
  -4  -9  -2   53.99   17.30
   4   9  -2   53.89   19.00
   4  -9   2   56.59   18.90
   4  -9   2   76.79   17.50
  -4  -9  -2   64.09   18.90
   4   9  -2   59.89   17.50
  -4  -9  -2   35.30   18.80
  -4  -9  -2   56.79   19.30
   4   9  -2   37.10   16.50
  -4   9   2   57.39   17.90
   4  -9   2   47.20   13.70
   4   9   2   77.69   19.30
  -4  -9   2   45.00   19.90
   4   9   2   66.99   18.60
   4   9   2   41.00   17.40
   4  -9  -2   54.99   16.10
   4   9   2   70.49   16.60
  -4  -9   2   28.70   22.10
  -4  -9   2   68.69   17.10
   4  -9  -2   48.10   17.70
  -4  -9   2   46.10   17.90
   4  -9  -2   47.80   19.40
   4   9   2   80.79   14.30
   4  -9  -2   58.09   21.60
  -4  -9   2   73.79   17.50
   4  -9  -2   72.09   16.30
   5  -9   2   96.99   17.60
  -5   9   2   79.29   18.80
   5   9  -2  108.99   17.20
   5  -9   2  104.19   17.50
  -5  -9  -2  124.09   23.80
  -5  -9  -2  146.99   28.10
  -5  -9  -2   71.89   20.80
  -5  -9  -2   92.99   18.30
  -5  -9  -2   71.19   21.30
   5   9  -2  126.89   22.40
   5  -9   2   93.89   25.10
   5   9  -2  100.39   19.70
   5  -9   2  134.19   44.20
   5   9  -2  108.29   25.60
   5  -9  -2   92.99   24.30
  -5  -9   2  128.19   21.50
   5   9   2  106.39   18.30
  -5  -9   2   98.89   20.40
   5  -9  -2   88.39   17.30
   5  -9  -2   74.39   21.00
   5   9   2   92.89   21.50
   5  -9  -2   77.59   16.50
  -5  -9   2   77.49   25.20
   5   9   2  131.59   22.50
  -5  -9   2  100.39   19.00
   5   9   2   71.69   15.10
   0  10   2  138.09   23.50
   0  10  -2  101.19   14.60
   0 -10  -2  161.48   24.40
   0 -10  -2  173.98   23.40
   0 -10  -2  113.89   26.00
   0 -10   2  165.98   23.00
   0  10  -2  138.29   17.30
   0 -10   2  149.39   21.70
   0 -10  -2  153.48   23.70
   0  10   2  128.89   18.50
   0 -10   2  122.59   22.60
   0 -10   2  187.58   21.10
   1 -10   2  232.48   45.10
  -1 -10  -2  190.18   24.90
   1 -10   2  153.18   19.00
   1 -10   2  147.69   21.80
  -1 -10  -2  210.88   30.50
  -1  10   2  161.88   18.30
   1  10  -2  150.68   19.60
  -1 -10  -2  203.58   26.30
  -1 -10  -2  190.28   26.00
  -1  10   2  175.98   24.90
   1 -10  -2  172.08   39.70
  -1 -10   2  185.38   24.10
   1 -10  -2  173.98   22.40
   1 -10  -2  255.37   37.30
   1  10   2  207.38   22.70
  -1 -10   2  201.48   26.10
   1  10   2  170.78   24.60
  -1 -10   2  198.38   25.90
   1 -10  -2  177.58   24.00
   1  10   2  188.58   21.20
  -1  10  -2  189.08   15.50
   1 -10  -2  221.98   29.10
  -1 -10   2  183.08   21.10
   2 -10   2  -11.80   15.80
  -2 -10  -2   15.40   16.80
  -2  10   2   27.40   15.20
   2 -10   2   43.00   16.50
   2  10  -2   33.80   14.90
   2 -10   2   20.40   13.60
  -2  10   2   16.20    8.70
  -2  10   2   14.90    5.70
  -2 -10  -2   18.30   17.10
   2 -10   2   31.50   16.00
   2  10  -2   37.40   16.10
  -2 -10  -2   -5.00   16.00
  -2 -10  -2    6.70   16.60
  -2 -10   2   13.30   16.20
   2 -10  -2   21.40   17.10
   2  10   2   -5.80    4.50
   2  10   2   21.10   29.70
  -2 -10   2    0.80   13.20
   2 -10  -2    0.50   17.30
  -2 -10   2   37.00   17.20
   2 -10  -2    0.10   15.90
   2 -10  -2   33.20   15.70
   2  10   2   13.10   14.70
   2 -10  -2   24.00   20.40
   2  10   2   23.80   16.20
   3 -10   2   61.89   17.20
   3 -10   2   51.79   15.90
   3  10  -2   45.90    9.00
  -3 -10  -2   31.30   19.10
  -3 -10  -2   87.89   21.00
   3 -10   2   85.49   17.10
   3 -10   2  115.19   23.80
   3  10  -2   67.69   18.90
   3  10  -2   47.70   17.50
  -3 -10  -2   66.29   20.00
  -3 -10   2   33.20   17.70
   3  10   2   57.49   18.30
   3 -10  -2   50.29   18.00
   3 -10  -2   37.60   15.30
  -3 -10   2   95.79   24.70
   3  10   2   49.80   18.80
   3  10   2   39.30   18.80
   3 -10  -2   20.00   19.10
   3 -10  -2   90.39   24.80
  -3 -10   2   37.80   17.30
   3 -10  -2   28.30   27.80
  -3 -10   2   57.89   17.70
   3  10   2   54.79   10.40
   0   0  -3    9.40    7.10
   0   0   3    0.10    6.40
   0   0  -3   -0.70    6.60
   0   0   3   -1.60    7.00
   0   0   3    8.00    6.80
   0   0  -3    2.50    7.10
   0   0   3   -1.40    7.00
   0   0  -3    8.80    6.80
  -1   0  -3 5629.64   93.39
   1   0  -3 5443.26   98.69
   1   0  -3 5363.16  100.09
   1   0  -3 5553.54   99.59
  -1   0   3 5633.34   96.09
   1   0   3 5749.52   93.29
  -1   0  -3 5640.54   96.49
  -1   0   3 5664.53   96.69
  -1   0   3 5517.05   96.69
  -1   0  -3 5535.45   93.29
  -1   0  -3 5655.13   91.39
   1   0   3 5705.83   94.09
   1   0   3 5482.45   91.19
   1   0  -3 5646.63   96.29
  -1   0   3 5573.14   99.09
   1   0   3 5844.81   96.99
   1   0   3 5495.05   93.89
  -2   0   3  374.16   15.20
  -2   0  -3  362.06   10.70
   2   0  -3  412.16   34.50
  -2   0   3  390.06   16.40
  -2   0   3  365.96   19.30
  -2   0  -3  375.26   14.10
   2   0  -3  375.06   16.80
  -2   0  -3  361.56   15.80
   2   0   3  354.66    7.50
  -2   0  -3  362.86   10.80
   2   0   3  370.26   14.00
  -2   0   3  375.26   14.50
   2   0   3  370.76   13.00
   2   0   3  364.16   12.90
   2   0  -3  366.46   16.00
   2   0   3  397.96   20.20
  -3   0   3  629.64   18.10
  -3   0   3  624.44   20.50
   3   0  -3  689.13   27.00
   3   0   3  647.04   17.00
   3   0   3  618.94   21.50
   3   0   3  606.54   22.10
   3   0   3  598.94   14.80
   3   0   3  609.14   17.00
  -3   0   3  714.43   30.20
  -3   0  -3  593.04   20.50
   3   0  -3  656.73   23.50
   3   0  -3  650.43   20.90
   3   0  -3  641.74   20.70
  -3   0   3  611.34   25.70
   4   0   3    4.80    6.20
  -4   0  -3   12.20    8.60
   4   0  -3   11.20    8.90
   4   0   3   15.80    8.40
  -4   0   3   25.20    7.90
   4   0  -3    9.40    9.40
   4   0  -3   27.60   12.00
  -4   0   3   11.50   10.80
   4   0   3    2.70    5.20
   4   0   3   -8.50    8.30
  -4   0  -3   11.70    5.20
   4   0   3   16.90    7.60
  -4   0   3   13.80    7.60
  -4   0   3   10.40    4.90
   4   0  -3   16.30    9.30
   5   0   3    3.60    9.00
   5   0  -3   18.60    9.80
  -5   0   3    9.40    7.70
   5   0  -3   18.70   12.50
  -5   0   3    7.20   11.30
   5   0   3   17.30    6.90
  -5   0  -3   13.10    6.70
   5   0  -3   13.30   10.20
   5   0   3   16.50    7.30
  -5   0   3   22.10    7.80
  -5   0  -3   28.30   10.00
  -5   0   3   13.60    4.40
   5   0   3   14.00    6.90
   5   0   3   13.20    9.60
   5   0  -3   21.90    9.20
   6   0   3    4.50    5.00
   6   0   3    3.40   10.70
   6   0   3   -0.50    7.70
   6   0   3    8.50   11.00
  -6   0   3    3.20    7.30
   6   0  -3   16.40   11.80
   6   0  -3    2.80   13.70
  -6   0   3    7.80    7.20
  -6   0   3    4.50    2.90
  -6   0   3   -1.60   11.50
   6   0  -3   -0.40    9.50
   6   0   3    3.60    7.50
   6   0   3   20.00    8.40
   6   0   3    6.80    4.50
  -6   0  -3    3.50    6.50
  -6   0  -3    7.10   10.30
   6   0  -3    7.80   10.10
  -7   0  -3   49.50   13.30
   7   0   3   45.20   10.70
   7   0   3   35.30    4.00
   7   0   3   32.80   13.60
   7   0  -3   24.40   13.50
  -7   0   3   73.59   12.90
   7   0   3   32.60   13.70
   7   0  -3   33.20   12.30
  -7   0   3   56.99   15.10
  -7   0   3   56.69    8.10
   7   0   3   37.80    4.40
   7   0   3   36.80   10.10
   7   0  -3   19.50   16.70
   7   0  -3   37.70   12.80
  -7   0  -3   34.10    8.90
   7   0   3   56.59   11.50
  -8   0  -3   -3.00   10.10
   8   0   3   -6.90   12.30
   8   0  -3   -4.40   14.00
   8   0   3    8.60   10.80
   8   0   3   14.20   10.20
   8   0  -3    6.10   12.10
   8   0   3   28.10   14.10
  -8   0   3    1.00    4.60
   8   0   3  -10.10    9.30
   8   0  -3    5.20   14.40
  -8   0   3    1.60   14.10
  -8   0  -3    1.80    7.20
   8   0  -3  -17.20   16.10
   9   0  -3   44.70   20.80
   9   0   3   34.10   16.30
   9   0   3   39.50   12.80
   9   0  -3   76.29   16.60
   9   0   3   42.90   13.20
   9   0   3   54.69   17.60
   9   0  -3   50.49   18.40
   9   0   3   41.80   13.00
  -9   0   3   50.99   27.70
   9   0  -3   57.89   15.90
   0  -1  -3  506.85   18.00
   0  -1  -3  492.15   17.10
   0  -1   3  494.45   16.20
   0   1   3  484.55   16.70
   0   1  -3  469.15   17.80
   0  -1  -3  489.45   17.00
   0   1  -3  504.75   14.80
   0  -1   3  483.85   18.30
   0   1  -3  490.55   15.80
   0   1   3  484.85   16.90
   0   1   3  480.25   16.90
   0  -1   3  519.35   16.60
   0   1  -3  495.75   10.60
   0  -1   3  520.85   16.40
   0  -1  -3  539.45   18.90
   0   1  -3  503.55   15.90
   0   1   3  481.85   16.60
   0  -1  -3  518.95   16.90
   0   1   3  492.05   18.70
  -1   1   3 1993.80   40.20
   1  -1   3 1966.90   34.10
   1   1  -3 2017.60   40.60
   1  -1   3 2008.50   37.20
  -1  -1  -3 2030.00   36.70
   1  -1   3 1966.50   37.00
  -1   1   3 2081.89   46.20
   1   1  -3 2039.40   44.60
   1  -1   3 2042.10   39.80
   1   1  -3 2071.19   41.00
  -1  -1  -3 2090.19   40.00
  -1  -1  -3 1980.30   42.10
   1   1  -3 2073.99   38.50
  -1  -1  -3 2031.00   41.90
  -1   1   3 2035.80   40.60
  -1  -1  -3 2087.89   40.20
  -1  -1  -3 2023.10   40.20
   1  -1  -3 1916.81   40.80
   1  -1  -3 2120.39   44.50
   1  -1  -3 2052.29   42.00
  -1  -1   3 2040.40   40.90
   1   1   3 1983.30   43.70
   1   1   3 2036.50   40.60
   1   1   3 1993.80   41.60
  -1   1  -3 2027.50   39.70
  -1   1  -3 1980.20   34.10
  -1  -1   3 2002.10   40.70
   1  -1  -3 2031.80   40.60
  -1  -1   3 2019.40   49.30
   1   1   3 2055.39   41.60
  -1   1  -3 2015.40   35.80
  -1   1  -3 2051.89   35.80
   1  -1  -3 2099.59   50.99
   1   1   3 2066.39   40.80
  -2  -1  -3 1022.90   24.00
  -2  -1  -3  957.90   26.80
   2   1  -3 1012.40   30.60
   2  -1   3  964.80   24.90
  -2  -1  -3 1020.40   26.20
  -2   1   3 1008.00   24.10
  -2  -1  -3  993.10   23.20
   2   1  -3  964.90   25.20
  -2   1   3  970.90   29.80
   2  -1   3  965.50   19.10
   2  -1   3  951.10   19.20
   2   1  -3  947.01   26.10
   2   1  -3  984.60   26.00
   2  -1   3  954.90   21.50
  -2   1   3  957.00   23.90
   2  -1  -3  973.50   24.90
  -2  -1   3  937.31   25.50
   2   1   3 1040.80   25.00
  -2  -1   3  979.10   29.90
  -2   1  -3  988.20   25.10
   2  -1  -3  995.40   30.30
  -2  -1   3  958.00   29.40
  -2   1  -3  982.20   21.70
   2  -1  -3  985.20   25.90
   2   1   3  983.90   25.00
   2   1   3  967.20   26.70
  -2  -1   3  985.40   25.70
   2   1   3 1004.90   26.00
   2  -1  -3  985.30   25.20
   2   1   3 1016.80   24.90
   2  -1  -3 1003.60   24.80
  -3  -1  -3 4085.19   78.99
   3   1  -3 4168.78   79.89
   3  -1   3 4248.48   79.09
   3  -1   3 4216.28   75.09
  -3   1   3 4098.79   84.69
  -3   1   3 4188.88   81.19
   3  -1   3 4222.48   69.49
  -3  -1  -3 4225.08   74.19
  -3  -1  -3 4141.29   70.99
  -3   1   3 4317.67   75.59
  -3   1   3 4228.78   75.39
   3   1  -3 4268.07   85.29
   3  -1   3 4172.18   76.09
   3   1  -3 4183.18   78.69
   3  -1   3 4221.78   69.59
   3   1  -3 4335.47   79.69
  -3  -1   3 4272.37   78.19
   3  -1  -3 4156.98   76.29
   3   1   3 4252.27   79.59
  -3  -1   3 4368.66   80.69
   3   1   3 4174.08   75.39
  -3   1  -3 4217.78   76.29
   3  -1  -3 4293.37   77.49
   3   1   3 4188.38   75.99
   3  -1  -3 4194.28   77.19
  -3  -1   3 4043.60   84.19
   3   1   3 4192.58   80.79
  -3  -1   3 4348.27   78.69
   3  -1  -3 4354.46   86.09
   4   1  -3  652.73   25.60
   4  -1   3  692.63   15.70
  -4  -1  -3  648.84   24.70
  -4  -1  -3  678.63   18.50
  -4   1   3  652.73   20.70
   4  -1   3  677.93   21.20
   4   1  -3  696.23   24.20
  -4   1   3  685.23   19.90
   4  -1   3  675.73   23.00
   4   1  -3  686.63   29.70
  -4  -1  -3  670.63   18.30
  -4   1   3  679.03   20.00
  -4   1   3  693.13   29.00
   4  -1   3  656.13   23.90
   4   1  -3  667.83   23.50
  -4  -1   3  666.53   28.90
  -4  -1   3  703.83   23.30
  -4   1  -3  700.73   23.10
  -4  -1   3  700.03   18.30
   4  -1  -3  737.63   27.00
   4   1   3  706.23   26.20
   4  -1  -3  683.43   30.60
   4   1   3  708.73   25.30
  -4  -1   3  665.73   23.20
   4   1   3  710.93   19.00
   4  -1  -3  683.73   23.00
   4   1   3  642.14   21.30
   4   1   3  699.73   21.70
  -4  -1   3  678.03   26.00
   4   1   3  677.93   19.30
   4  -1  -3  691.63   20.50
   4  -1  -3  684.93   22.20
   5  -1   3  132.99   14.40
   5   1  -3  167.78   15.40
   5  -1   3  176.08   11.90
  -5   1   3  174.18   13.60
  -5  -1  -3  190.98   17.10
   5   1  -3  155.28   15.40
   5   1  -3  198.08   18.50
   5  -1   3  135.49   14.60
  -5   1   3  189.88   21.10
   5  -1   3  162.18   15.10
   5  -1   3  144.69    9.60
   5   1  -3  136.79   17.70
  -5  -1  -3  159.38    9.40
  -5   1   3  162.48   11.40
  -5  -1  -3  171.68    9.50
  -5   1   3  173.08   11.50
   5   1   3  155.48   10.20
   5   1   3  170.88   13.80
   5  -1  -3  191.58   20.30
  -5   1  -3  158.28   14.80
   5   1   3  155.88   15.90
  -5  -1   3  163.38   18.40
   5  -1  -3  156.68   14.30
   5   1   3  177.88   16.60
   5   1   3  178.98   13.00
  -5  -1   3  146.19   14.60
  -5  -1   3  170.28   14.70
   5  -1  -3  141.49   15.90
   5   1   3  166.98   13.80
   5  -1  -3  185.18   15.30
  -5  -1   3  168.08    8.10
  -6   1   3   81.39    8.60
   6  -1   3   84.99    8.60
  -6  -1  -3   89.69    9.90
   6   1  -3   88.69   15.50
   6  -1   3   64.09   12.90
   6   1  -3   89.19   14.50
   6   1  -3   95.59   18.10
   6  -1   3  116.99   15.50
   6   1  -3   98.49   14.70
  -6   1   3   78.59   15.80
   6  -1   3   95.89   12.30
  -6   1   3   92.79    8.90
  -6  -1  -3  107.29   15.30
  -6   1   3   88.19    9.90
   6  -1   3   89.89    8.70
   6   1   3   94.49   12.20
   6  -1  -3   97.39   12.80
   6   1   3   90.99   15.20
   6  -1  -3   83.69   17.60
   6   1   3   66.99   14.20
  -6  -1   3  103.59   17.40
   6   1   3   98.99   11.40
   6   1   3   85.89    7.50
   6  -1  -3   72.19   12.10
  -6  -1   3   72.29   11.30
   6  -1  -3  117.99   16.60
  -6  -1   3   83.49   11.60
  -6   1  -3   69.49   13.10
   6   1   3   83.49   11.80
  -7  -1  -3  316.37   18.00
   7  -1   3  323.47   21.80
   7  -1   3  269.57   37.60
  -7   1   3  348.67   26.70
  -7  -1  -3  286.57   24.00
   7  -1   3  304.77   23.00
   7  -1   3  299.37   13.40
   7  -1   3  294.97   15.70
   7   1  -3  316.47   23.30
   7   1  -3  302.07   22.80
  -7   1   3  316.77   10.60
   7   1  -3  326.67   27.00
   7   1  -3  294.77   28.40
   7   1   3  338.37   20.60
   7   1   3  322.77   29.80
  -7  -1   3  316.57   25.80
   7   1   3  343.37   25.60
   7  -1  -3  320.57   26.90
   7   1   3  328.67   20.50
  -7  -1   3  289.77   17.60
  -7  -1   3  331.17   18.30
   7  -1  -3  343.07   29.40
   7   1   3  318.97   19.90
   7  -1  -3  336.37   20.70
   7  -1  -3  297.57   20.60
   8  -1   3   87.59   16.80
   8   1  -3   95.09   16.30
  -8   1   3   70.09   18.60
  -8  -1  -3   80.39   11.30
   8  -1   3   70.39   14.10
   8  -1   3   62.79    6.30
   8  -1   3   92.99   17.00
   8   1  -3   62.89   17.40
   8   1  -3   62.09   15.90
   8  -1   3   80.49   11.70
   8   1  -3   52.89   19.90
   8  -1   3   85.09   11.90
   8  -1   3   77.09    6.20
  -8  -1   3   84.29   10.30
   8  -1  -3   87.29   14.90
   8   1   3  132.99   20.10
   8  -1  -3   86.59   20.60
   8  -1  -3   77.89   17.60
  -8  -1   3   86.19   19.10
   8   1   3   85.19   14.50
   8   1   3   65.89   16.40
   8   1   3   61.09   12.70
  -8  -1   3   80.29   10.30
   8   1   3   89.49   14.60
   8  -1  -3   90.19   15.10
   9  -1   3  165.38   21.70
  -9  -1  -3  197.98   23.70
   9   1  -3  188.38   20.60
   9   1  -3  158.88   25.00
   9   1  -3  186.28   24.80
   9  -1   3  203.28   23.80
   9   1  -3  199.48   21.70
   9  -1   3  172.48   17.30
   9  -1   3  145.89   18.80
   9  -1   3  167.38   15.20
  -9   1   3  162.68   23.40
   9  -1  -3  174.28   26.50
   9  -1  -3  181.28   19.40
   9  -1  -3  186.78   24.50
   9   1   3  188.58   19.60
   9   1   3  161.48   22.80
   9   1   3  215.68   20.60
   9   1   3  201.48   19.90
   9  -1  -3  191.78   19.80
   9   1   3  197.48   23.80
   0   2  -3 4624.44   77.99
   0  -2   3 4376.96   77.49
   0  -2  -3 4526.35   84.09
   0  -2  -3 4599.14   81.59
   0   2   3 4493.35   82.59
   0  -2  -3 4430.06   80.39
   0   2  -3 4522.25   73.59
   0   2  -3 4589.04   78.29
   0   2   3 4486.45   81.19
   0   2  -3 4572.24   78.19
   0   2   3 4379.36   78.59
   0  -2   3 4627.24   78.89
   0  -2  -3 4450.55   84.69
   0   2   3 4423.66   80.09
   0  -2  -3 4328.77   79.59
   0  -2   3 4365.36   82.19
   0  -2  -3 4566.44   82.19
   0  -2   3 4387.66   73.49
   1  -2   3 3107.89   55.19
   1   2  -3 3100.69   58.99
   1   2  -3 3037.90   58.79
   1  -2   3 3094.29   56.09
   1  -2   3 3163.98   55.19
  -1  -2  -3 3071.29   59.19
  -1   2   3 3067.29   62.99
  -1  -2  -3 3239.38   72.49
  -1  -2  -3 3133.89   60.59
  -1   2   3 3187.38   61.49
  -1   2   3 3097.59   58.19
  -1   2   3 3091.69   57.49
   1   2  -3 3163.58   71.69
  -1   2   3 3072.59   58.29
  -1  -2  -3 3102.99   60.39
  -1  -2  -3 3047.30   58.89
   1   2  -3 3144.09   55.99
  -1  -2   3 3196.58   64.59
  -1   2  -3 3162.58   56.39
  -1  -2   3 3239.68   56.09
   1   2   3 3153.68   59.29
   1   2   3 3163.98   65.49
  -1  -2   3 3244.58   64.89
   1   2   3 3205.38   60.89
  -1   2  -3 3165.68   52.99
  -1  -2   3 3156.68   59.69
   1  -2  -3 2899.51   62.49
   1  -2  -3 3145.79   80.49
   1   2   3 3073.19   59.29
   1   2   3 3141.39   60.59
   1  -2  -3 3070.39   58.79
  -1   2  -3 3100.89   52.89
   1  -2  -3 3125.69   58.49
   2  -2   3 2201.48   43.50
   2  -2   3 2214.38   40.50
   2   2  -3 2268.87   47.30
   2   2  -3 2141.99   46.10
  -2   2   3 2218.58   47.10
  -2  -2  -3 2172.08   47.50
  -2  -2  -3 2210.48   45.50
   2   2  -3 2227.78   47.20
  -2   2   3 2200.28   43.70
  -2  -2  -3 2219.78   45.90
  -2   2   3 2255.37   51.79
   2   2  -3 2208.18   51.89
  -2   2   3 2200.08   43.80
  -2  -2  -3 2188.08   45.90
   2  -2   3 2179.38   38.00
  -2  -2  -3 2198.58   46.90
   2  -2   3 2195.58   38.00
   2  -2  -3 2261.87   52.09
   2  -2  -3 2200.68   44.50
   2   2   3 2176.38   47.20
   2   2   3 2223.08   46.70
  -2  -2   3 2239.28   52.29
  -2  -2   3 2221.78   45.40
  -2  -2   3 2226.28   46.70
   2   2   3 2251.37   46.00
   2   2   3 2225.68   47.50
   2  -2  -3 2230.18   49.70
   2  -2  -3 2216.08   47.50
   2  -2  -3 2241.38   45.20
   2   2   3 2139.39   45.70
  -2  -2   3 2222.18   47.10
  -3   2   3  595.84   18.20
   3   2  -3  582.24   21.90
  -3  -2  -3  578.74   20.30
  -3   2   3  569.54   17.50
   3  -2   3  593.04   21.20
   3   2  -3  558.24   27.70
   3  -2   3  600.04   18.10
   3  -2   3  575.44   19.90
  -3  -2  -3  609.04   20.70
  -3   2   3  609.24   26.60
   3   2  -3  613.44   22.90
   3  -2   3  605.54   21.30
  -3   2   3  577.84   21.10
  -3  -2  -3  575.14   23.00
  -3  -2  -3  623.34   20.90
   3   2  -3  601.94   22.80
   3   2   3  588.74   22.80
   3  -2  -3  611.94   21.60
   3   2   3  581.34   23.00
   3   2   3  629.14   22.30
   3  -2  -3  577.34   19.30
  -3  -2   3  719.83   30.00
   3  -2  -3  588.74   21.30
   3  -2  -3  560.04   19.80
  -3  -2   3  567.64   21.80
   3  -2  -3  598.84   27.60
  -3  -2   3  593.74   22.10
   3   2   3  608.54   19.80
  -3  -2   3  562.54   21.50
   3   2   3  595.34   21.00
   4   2  -3 1565.14   40.20
  -4   2   3 1524.05   31.90
  -4   2   3 1584.24   36.90
  -4  -2  -3 1487.15   40.50
   4  -2   3 1497.05   37.00
   4  -2   3 1545.35   36.50
   4  -2   3 1580.74   38.40
  -4  -2  -3 1526.35   34.30
   4   2  -3 1491.25   45.50
  -4  -2  -3 1526.75   35.60
   4   2  -3 1538.15   39.90
  -4  -2  -3 1561.34   35.50
   4   2  -3 1535.05   40.90
  -4   2   3 1610.14   46.40
   4  -2   3 1530.45   38.40
  -4  -2   3 1533.75   38.60
   4  -2  -3 1533.75   36.20
   4   2   3 1547.45   41.50
  -4  -2   3 1525.65   32.80
   4   2   3 1526.15   34.00
  -4  -2   3 1598.64   45.60
   4   2   3 1535.15   37.50
   4  -2  -3 1532.65   46.10
  -4  -2   3 1509.65   40.70
  -4  -2   3 1549.45   39.30
   4   2   3 1521.15   41.10
   4   2   3 1532.75   37.90
   4  -2  -3 1519.65   36.90
   4  -2  -3 1521.25   35.80
   5  -2   3   62.49    4.60
  -5   2   3   44.90   14.10
  -5  -2  -3   52.39    9.30
   5  -2   3   66.69    9.40
  -5   2   3   63.69    6.20
   5  -2   3   70.09    4.70
  -5  -2  -3   61.09    9.70
   5   2  -3   32.60   14.20
   5   2  -3   75.29   12.50
  -5  -2  -3   67.09    8.70
  -5  -2  -3   77.39   13.30
  -5   2   3   49.00    8.30
   5   2  -3   54.39   12.70
  -5   2   3   53.69    5.80
   5  -2   3   38.80   10.30
   5  -2   3   67.99   11.10
   5  -2   3   47.60   10.10
   5   2  -3   57.39   12.00
  -5  -2   3   61.59    6.00
   5   2   3   32.40   11.90
  -5  -2   3   67.59   12.50
  -5  -2   3   59.89   14.40
  -5  -2   3   54.39   11.10
   5  -2  -3   65.09   10.20
   5  -2  -3   52.69   12.50
   5  -2  -3   52.19   10.70
   5  -2  -3   71.79   15.50
   5   2   3   55.89   10.60
   5   2   3   73.39   12.00
  -5  -2   3   60.99   12.30
   5   2   3   65.79   12.90
   5   2   3   49.30   10.20
   5  -2  -3   62.09    9.10
   6  -2   3   42.70    5.90
  -6  -2  -3   35.50    8.50
  -6   2   3   33.00    7.20
  -6  -2  -3   27.30    7.90
   6  -2   3   25.20   10.70
   6  -2   3   35.90    5.60
   6   2  -3   34.60   13.70
  -6  -2  -3   34.50   18.70
   6   2  -3   50.69   16.70
   6   2  -3   42.10   12.60
   6  -2   3   24.50    8.00
  -6  -2  -3   30.90    8.10
   6  -2   3   36.50   11.70
   6  -2   3   44.50   12.20
   6   2  -3   38.30   14.60
  -6   2   3   49.10   14.80
   6  -2  -3   32.30    8.30
  -6  -2   3   40.30   12.00
   6  -2  -3   50.69   13.60
   6  -2  -3   36.50   11.00
   6  -2  -3   22.30   15.40
   6   2   3   43.10   11.10
   6  -2  -3   35.80   10.40
  -6  -2   3   15.10   12.40
   6   2   3   32.30    5.20
  -6  -2   3   44.60   11.30
  -6  -2   3   40.00   14.30
   6   2   3   29.90   11.70
   6   2   3   29.40   12.30
   6   2   3   35.90   13.20
  -7  -2  -3   25.30    6.50
  -7  -2  -3    5.90   12.20
   7  -2   3   25.20    6.90
  -7   2   3   17.80    5.90
   7   2  -3   19.50   13.70
   7   2  -3   29.50   16.70
   7  -2   3   13.90   12.20
  -7   2   3    8.30   13.10
   7   2  -3   17.20   13.60
  -7  -2  -3   15.90    8.10
   7  -2   3    8.20    7.10
   7  -2   3   22.60   12.40
   7  -2   3   22.10   11.30
  -7  -2   3   19.80   13.90
   7  -2  -3   14.00   10.60
   7   2   3   29.60   12.30
  -7  -2   3   26.50   11.70
   7   2   3   -5.00   11.90
   7  -2  -3   16.70   10.50
  -7  -2   3   14.20   10.70
   7  -2  -3   -7.50   12.70
   7   2   3   24.40   12.30
   7   2   3   45.30   14.80
   7  -2  -3   17.00   18.40
  -7  -2   3   25.80   13.90
  -8  -2  -3   23.50   17.70
   8   2  -3   -1.20   14.00
   8  -2   3   13.00    7.90
   8  -2   3   10.50    7.50
  -8   2   3   -3.00   11.50
   8   2  -3   28.40   13.80
   8  -2   3   27.80   13.70
   8  -2   3   15.80   12.00
  -8  -2  -3   17.10    8.30
   8   2  -3   33.90   18.40
   8  -2   3   24.30   13.50
   8   2  -3   23.90   15.60
   8  -2  -3   12.60   15.10
   8   2   3   17.70   14.60
  -8  -2   3    6.10   15.00
   8   2   3   31.10   13.40
   8   2   3   31.60   15.00
   8  -2  -3   40.70   13.00
  -8  -2   3   16.20   10.40
   8  -2  -3    6.80   17.20
  -8  -2   3    9.10    9.40
   8  -2  -3   26.90   12.00
  -9   2   3   36.10   17.20
  -9  -2  -3   68.99   18.20
   9  -2   3   63.09   10.30
   9  -2   3   39.00   15.90
   9  -2   3   39.50   16.00
   9   2  -3   57.79   16.90
   9   2  -3   17.60   18.70
   9   2  -3   63.19   18.10
   9  -2   3   54.59   15.30
   9  -2   3   33.50    5.30
   9  -2   3   45.10    5.30
   9   2  -3  102.49   21.30
  -9  -2   3   36.50   16.80
   9   2   3   36.50   16.70
   9   2   3   38.90   14.80
   9  -2  -3   37.70   18.40
   9  -2  -3   45.80   21.20
   9  -2  -3   49.00   13.90
   9  -2  -3   45.70   14.20
   9   2   3   62.89   19.20
  -9  -2   3   47.60    9.80
   9   2   3   67.29   15.40
   0  -3  -3    4.70    8.90
   0   3  -3   13.70    5.20
   0   3  -3   15.80    7.60
   0   3   3    9.70    8.20
   0  -3   3   18.00    5.00
   0   3   3   16.70    6.70
   0  -3   3   25.70    8.90
   0   3  -3   13.30    7.50
   0  -3   3   15.00    7.60
   0  -3  -3   14.60    9.40
   0  -3  -3   22.90    9.80
   0   3   3   10.50    8.60
   0  -3  -3   10.60    8.80
   0  -3  -3   15.10    7.80
   0   3  -3   16.20    4.90
   0  -3  -3   10.60    9.10
   0  -3   3   18.90    7.60
   0   3   3   29.10    9.10
  -1  -3  -3  189.88   14.90
   1  -3   3  196.18   16.00
  -1   3   3  181.78   11.20
  -1  -3  -3  202.68   13.40
  -1   3   3  194.18   14.20
   1   3  -3  187.38   13.50
  -1   3   3  185.48   15.80
   1   3  -3  208.28   12.70
   1  -3   3  200.68   11.50
   1  -3   3  199.88    9.60
  -1  -3  -3  183.48   16.10
   1  -3   3  196.58    8.40
  -1  -3  -3  174.98   16.50
  -1   3   3  189.88   13.20
   1  -3   3  189.58   11.10
   1   3  -3  199.48   11.70
  -1  -3  -3  208.48   16.00
  -1  -3   3  205.88   19.00
  -1  -3   3  193.78   15.70
   1   3   3  194.58   16.60
   1   3   3  167.28   14.50
  -1  -3   3  219.38   16.30
   1   3   3  222.38   16.40
   1  -3  -3  187.18   13.90
   1   3   3  208.68   20.20
   1  -3  -3  196.58   17.60
  -1  -3   3  203.58   14.70
   1   3   3  207.98   16.00
   1  -3  -3  173.68   14.10
  -1  -3   3  194.98   11.90
  -1   3  -3  189.08    9.80
  -1   3  -3  190.08    9.30
  -1   3  -3  183.08    9.20
   1  -3  -3  191.58   13.90
   1  -3  -3  181.98   15.90
   2  -3   3 2059.09   38.10
  -2   3   3 2137.09   52.29
   2   3  -3 2037.80   46.20
   2  -3   3 2047.40   40.00
  -2   3   3 2032.70   47.60
   2  -3   3 2067.99   47.80
  -2  -3  -3 2124.89   46.70
  -2   3   3 2047.60   42.40
   2   3  -3 2018.00   43.90
  -2  -3  -3 2046.20   46.20
  -2  -3  -3 2071.09   46.50
   2  -3   3 1999.60   37.90
  -2   3   3 2111.79   46.80
  -2  -3  -3 2065.39   45.70
   2   3  -3 1994.50   45.70
  -2  -3  -3 2149.78   48.40
  -2  -3   3 2012.70   46.10
  -2  -3   3 2064.89   44.10
   2  -3  -3 2130.99   44.50
  -2  -3   3 2038.30   46.10
  -2  -3   3 2103.89   45.80
   2   3   3 2034.40   47.70
   2   3   3 2094.19   45.80
   2   3   3 2054.19   46.40
   2  -3  -3 2021.70   51.69
   2  -3  -3 2064.29   47.50
   2   3   3 2022.80   45.80
  -2  -3   3 2152.08   53.69
   2  -3  -3 2016.60   44.00
   2  -3  -3 2041.20   41.80
  -2   3  -3 2066.59   40.20
   2   3   3 2111.29   46.10
  -3  -3  -3 1778.22   42.20
   3  -3   3 1780.32   43.10
   3  -3   3 1722.73   37.00
  -3  -3  -3 1750.12   40.80
  -3   3   3 1777.32   36.50
   3   3  -3 1681.03   42.50
  -3  -3  -3 1806.82   45.00
   3  -3   3 1748.13   30.10
   3  -3   3 1713.53   41.40
  -3   3   3 1744.23   42.60
   3  -3   3 1737.73   30.10
   3   3  -3 1824.02   43.00
   3   3  -3 1731.63   43.30
  -3   3   3 1727.73   48.50
  -3  -3  -3 1769.72   41.40
  -3   3   3 1765.02   36.30
   3  -3  -3 1748.63   39.10
   3  -3  -3 1740.73   43.20
   3  -3  -3 1782.42   39.70
   3   3   3 1816.32   43.00
  -3  -3   3 1807.12   43.50
   3   3   3 1756.42   44.40
  -3  -3   3 1750.82   49.20
   3   3   3 1778.82   43.10
   3  -3  -3 1661.73   39.20
   3   3   3 1778.62   40.60
  -3  -3   3 1773.62   40.00
   3  -3  -3 1785.22   49.40
  -3  -3   3 1841.22   43.40
  -3  -3   3 1777.52   42.20
   3   3   3 1746.23   42.30
   4  -3   3 2729.43   61.79
   4  -3   3 2839.32   57.09
   4   3  -3 2788.92   62.19
   4   3  -3 2818.72   68.69
  -4   3   3 2779.22   59.99
  -4   3   3 2793.42   50.49
  -4   3   3 2672.43   67.79
  -4  -3  -3 2853.91   64.29
   4  -3   3 2773.12   56.69
  -4  -3  -3 2742.63   58.69
  -4   3   3 2784.22   50.39
  -4  -3  -3 2771.82   58.59
  -4  -3  -3 2819.32   56.59
   4   3  -3 2775.02   61.89
  -4  -3  -3 2800.92   57.59
   4  -3   3 2761.92   60.29
   4   3  -3 2840.72   61.89
  -4  -3   3 2825.82   61.59
   4  -3  -3 2813.02   58.29
  -4  -3   3 2818.72   62.49
   4   3   3 2685.93   63.19
   4   3   3 2710.83   62.19
   4  -3  -3 2866.41   69.49
   4  -3  -3 2782.82   59.99
   4   3   3 2660.53   55.79
   4  -3  -3 2782.12   56.69
  -4  -3   3 2706.63   67.99
   4  -3  -3 2838.02   56.69
   4   3   3 2879.51   60.79
   4   3   3 2760.92   60.59
  -4  -3   3 2803.02   61.69
   5   3  -3  385.36   23.70
   5   3  -3  433.56   23.90
   5  -3   3  438.56   21.10
   5  -3   3  435.56   20.50
  -5  -3  -3  453.05   24.80
  -5   3   3  450.95   21.20
   5   3  -3  435.66   23.30
   5   3  -3  447.16   28.40
  -5  -3  -3  446.66   20.70
   5  -3   3  434.66   23.10
  -5  -3  -3  428.56   20.90
   5  -3   3  418.76   20.20
  -5   3   3  401.36   26.80
  -5  -3  -3  421.76   20.00
   5   3   3  450.15   24.10
  -5  -3   3  448.26   24.50
   5   3   3  461.15   25.70
  -5  -3   3  473.45   23.90
  -5  -3   3  456.75   24.00
   5   3   3  438.66   24.60
   5  -3  -3  430.46   21.20
   5  -3  -3  476.55   30.00
   5   3   3  422.06   17.00
   5   3   3  416.86   21.70
  -5  -3   3  446.26   16.10
   5  -3  -3  420.46   19.60
  -5  -3   3  419.86   27.30
   5  -3  -3  411.56   19.90
  -6   3   3  420.86   20.10
   6   3  -3  456.85   31.90
  -6   3   3  406.36   28.30
  -6  -3  -3  451.65   21.80
   6   3  -3  383.76   24.60
  -6  -3  -3  391.56   25.40
   6   3  -3  458.15   28.60
   6  -3   3  444.36   22.00
  -6  -3  -3  406.96   20.70
  -6  -3  -3  402.06   20.90
   6  -3   3  416.26   22.90
   6   3  -3  445.56   26.90
   6  -3   3  444.06   23.20
   6  -3   3  365.56   24.40
   6   3   3  397.46   24.00
  -6  -3   3  446.46   26.60
   6   3   3  425.76   37.60
  -6  -3   3  438.26   24.30
   6  -3  -3  417.56   21.40
   6  -3  -3  439.06   20.80
   6  -3  -3  440.46   31.30
  -6  -3   3  430.36   13.50
   6   3   3  450.35   17.60
   6   3   3  407.06   25.10
  -6  -3   3  438.56   45.10
   6  -3  -3  478.95   33.10
   6   3   3  400.66   42.20
   6  -3  -3  419.66   20.60
  -6  -3   3  417.66   24.60
  -7  -3  -3  126.99   13.80
   7   3  -3  106.39   18.50
   7  -3   3  122.89    8.30
  -7  -3  -3  105.19   12.30
   7  -3   3  140.99   17.10
  -7   3   3  130.99   21.20
   7  -3   3  124.39   16.00
   7  -3   3  129.39   17.30
   7   3  -3  115.69   17.70
  -7  -3  -3  136.69   13.70
  -7   3   3  125.29   13.20
   7  -3   3  125.49    8.30
   7  -3   3  127.69   13.50
   7   3  -3  130.39   22.70
   7   3  -3  121.69   19.50
  -7  -3   3  114.19   19.10
  -7  -3   3  106.39   15.70
   7  -3  -3  131.79   19.20
   7   3   3  117.49   18.10
   7  -3  -3  129.69   14.70
   7   3   3  141.69   18.40
   7   3   3  117.49    6.60
   7  -3  -3  109.99   21.40
  -7  -3   3  135.99   20.80
   7  -3  -3  131.29   13.40
   7  -3  -3  150.18   15.00
   7   3   3  126.39   19.50
  -7  -3   3  151.48   20.30
   8  -3   3  177.08   11.20
   8   3  -3  194.18   21.90
  -8  -3  -3  189.28   13.60
   8  -3   3  202.18   16.70
   8  -3   3  155.48   19.40
   8  -3   3  184.88   19.80
  -8  -3  -3  207.68   24.20
   8   3  -3  161.28   23.90
   8  -3   3  179.98   11.50
   8   3  -3  144.59   22.30
   8   3  -3  205.78   23.20
   8  -3   3  176.98   20.30
   8  -3  -3  185.58   26.20
   8   3   3  189.68   20.80
  -8  -3   3  209.88   24.40
   8   3   3  169.28   23.40
   8   3   3  182.68   21.20
   8  -3  -3  164.48   15.70
  -8  -3   3  204.48   19.20
   8   3   3  177.28   22.80
   8  -3  -3  202.58   24.30
   8  -3  -3  179.48   17.60
   8  -3  -3  178.78   23.90
   9   3  -3   16.90   22.70
   9  -3   3   41.80   23.90
   9   3  -3   14.40   19.00
  -9  -3  -3   29.20   15.80
   9  -3   3   44.30   14.40
   9  -3   3   40.40   16.20
   9   3  -3   50.89   16.60
   9   3  -3   26.40   18.50
   9  -3   3   15.90    8.00
  -9   3   3   28.70   16.50
   9  -3   3   30.30    7.80
  -9  -3   3   31.50   17.60
  -9  -3   3    7.30    6.40
   9  -3  -3    8.20   11.70
   9  -3  -3   30.20   15.20
   9   3   3   22.10   15.30
   9   3   3   26.00   21.00
   9   3   3   38.30   15.60
   9  -3  -3    2.70   18.40
  -9  -3   3   37.30   12.10
   9   3   3   14.10   17.40
   9  -3  -3    2.90   18.60
   0  -4   3   23.80   10.80
   0   4   3   26.20    9.70
   0   4  -3   33.50    8.30
   0   4  -3   28.70    5.60
   0   4   3   24.40    9.40
   0  -4  -3    5.10   10.00
   0  -4  -3   14.20    9.60
   0   4   3   37.60    9.70
   0   4   3   26.60    6.70
   0  -4   3   31.60    9.00
   0   4  -3   35.50    8.60
   0  -4   3   19.30   10.10
   0  -4  -3   18.10    6.30
   0  -4   3   28.40    9.40
   0  -4  -3   32.40   10.00
   0  -4  -3   22.30   10.30
   1  -4   3   93.09   13.00
  -1  -4  -3   73.79   12.20
   1   4  -3  100.49   11.70
   1  -4   3  104.19    7.50
   1   4  -3   74.69   11.50
  -1   4   3   85.59   11.30
  -1  -4  -3   95.89   12.70
  -1   4   3   70.59   12.40
   1  -4   3   78.59    7.40
  -1   4   3   89.09   11.30
  -1   4   3   80.99    7.90
   1   4  -3   80.29    8.60
   1  -4   3   82.79    9.60
  -1  -4  -3   74.69   11.70
  -1  -4  -3   80.09    9.50
   1   4  -3   82.09   14.60
  -1  -4  -3   74.69   12.10
  -1  -4   3   74.39   11.50
   1   4   3   85.89    9.60
   1  -4  -3   90.89   13.00
   1   4   3   88.39   12.10
  -1  -4   3   81.49    9.10
  -1  -4   3   97.49   12.50
  -1  -4   3   84.39   11.60
  -1   4  -3   78.99    7.80
   1  -4  -3  106.89   12.20
   1   4   3  102.29   12.90
  -1   4  -3   93.09    8.20
   1  -4  -3   96.29   12.50
   1   4   3   82.59   12.30
  -1   4  -3   74.69    6.10
   1   4   3   71.39   11.90
   1  -4  -3   60.19   12.60
  -2  -4  -3  573.04   23.40
   2  -4   3  587.94   17.50
   2  -4   3  578.34   25.20
   2  -4   3  587.74   15.50
  -2  -4  -3  590.14   23.60
  -2   4   3  604.74   25.30
   2   4  -3  544.35   22.50
  -2  -4  -3  598.74   25.30
   2   4  -3  598.34   23.60
  -2   4   3  585.34   19.80
   2   4  -3  570.94   21.50
  -2   4   3  604.74   19.80
  -2  -4  -3  628.04   24.80
  -2  -4   3  558.34   21.40
   2  -4  -3  602.44   28.40
   2   4   3  569.84   25.30
   2   4   3  565.14   21.70
   2  -4  -3  618.64   21.70
   2   4   3  625.54   24.30
  -2  -4   3  606.14   23.80
   2   4   3  588.64   23.30
  -2   4  -3  578.94   15.40
  -2  -4   3  515.55   29.90
   2  -4  -3  565.24   17.80
   2   4   3  601.94   23.50
   2  -4  -3  567.04   26.00
   2  -4  -3  620.94   22.50
  -2  -4   3  578.14   23.80
  -2  -4   3  577.34   23.20
   3   4  -3  600.24   24.30
  -3  -4  -3  617.94   25.50
  -3   4   3  560.84   18.40
  -3  -4  -3  558.34   23.70
   3  -4   3  576.14   15.60
   3   4  -3  621.14   23.70
  -3   4   3  575.04   17.80
   3  -4   3  596.44   25.60
  -3  -4  -3  585.24   23.70
   3  -4   3  577.04   15.80
   3  -4   3  594.74   17.60
  -3   4   3  598.64   25.90
  -3  -4  -3  623.14   26.30
   3  -4  -3  579.64   21.90
   3   4   3  614.34   24.90
  -3  -4   3  601.84   24.80
   3   4   3  569.94   24.60
   3  -4  -3  590.74   30.10
  -3  -4   3  630.04   24.50
   3   4   3  590.84   23.70
   3   4   3  563.14   22.80
   3  -4  -3  553.34   21.50
  -3  -4   3  598.14   24.70
   3  -4  -3  614.34   26.40
   3  -4  -3  612.04   19.70
   3   4   3  566.64   25.60
  -3  -4   3  594.94   23.20
  -3  -4   3  611.84   30.70
  -4   4   3   50.59    5.80
  -4  -4  -3   39.10   12.00
   4  -4   3   41.10   12.10
   4  -4   3   51.29    5.10
   4   4  -3   63.69   12.50
  -4  -4  -3   65.69   10.80
  -4   4   3   46.40   11.20
   4  -4   3   49.10   11.10
   4   4  -3   61.69   13.10
   4  -4   3   51.89    4.60
   4  -4   3   53.69    8.30
  -4   4   3   47.50    5.60
  -4  -4  -3   38.70   11.20
   4  -4   3   51.49    8.70
  -4  -4  -3   47.40   11.60
   4   4   3   36.70   12.00
   4   4   3   44.10    9.20
   4  -4  -3   35.30   10.60
   4  -4  -3   57.39   15.70
   4   4   3   45.30   12.70
  -4  -4   3   77.39   16.90
  -4  -4   3   65.59   13.10
  -4  -4   3   52.29   12.10
   4   4   3   50.79   12.60
   4   4   3   43.10   12.10
  -4  -4   3   49.40   12.80
   4  -4  -3   55.99   10.40
   4  -4  -3   44.80   10.30
  -4  -4   3   61.59    9.50
   4  -4  -3   40.50    8.80
   5  -4   3   26.40    9.40
   5  -4   3   25.10    9.50
  -5   4   3   21.80   15.70
  -5   4   3   29.60   10.70
   5   4  -3   21.20   12.70
   5  -4   3   34.00   11.30
   5  -4   3   25.40    8.30
  -5  -4  -3   21.40   11.90
  -5  -4  -3   15.00   11.80
  -5  -4  -3   60.49   11.90
  -5  -4  -3   36.60   12.30
   5   4  -3   21.80   13.80
  -5  -4  -3   33.20    9.50
   5  -4  -3   20.70   10.70
   5  -4  -3   35.40   10.40
   5  -4  -3   24.90   15.60
   5   4   3   30.10    8.30
  -5  -4   3   20.90   11.40
  -5  -4   3   27.20    7.80
   5   4   3   25.00   12.10
   5   4   3   46.60   13.10
  -5  -4   3   51.39   17.50
   5  -4  -3   41.50   10.50
  -5  -4   3   38.00   12.70
   5   4   3   24.70   13.70
  -5  -4   3   34.90   12.60
   5  -4  -3   50.49   11.10
   5   4   3   21.20   11.90
   6  -4   3  120.69   14.60
  -6   4   3  123.29   13.80
   6  -4   3  143.29   15.50
  -6   4   3  154.28   21.30
   6  -4   3  120.99   16.90
  -6  -4  -3  155.68   19.40
  -6  -4  -3  128.89   14.70
  -6  -4  -3  132.19   16.60
   6   4  -3  134.39   19.40
   6  -4   3  134.39   14.60
   6   4  -3  144.69   19.50
  -6  -4  -3  141.49   16.60
   6  -4  -3  150.88   16.10
   6   4   3  147.29   18.40
   6  -4  -3  139.39   14.50
   6   4   3  109.49   18.30
   6   4   3  128.29   18.20
  -6  -4   3  120.99   20.20
   6   4   3  146.09   13.00
  -6  -4   3  147.79   19.10
   6  -4  -3  124.19   14.10
   6  -4  -3  130.39   21.90
  -6  -4   3  116.39   17.80
  -6  -4   3  168.88   18.40
   7   4  -3    2.10   14.00
   7  -4   3   -0.30    3.60
   7  -4   3    4.30   10.80
  -7   4   3    7.40   14.30
  -7  -4  -3  -11.20   10.10
  -7  -4  -3   -4.40    7.90
  -7   4   3   -2.40    7.70
   7  -4   3    4.80    3.60
   7  -4   3   -1.10   11.40
   7   4  -3   20.80   14.20
  -7  -4  -3    7.80   11.70
   7  -4   3   -4.90    9.30
  -7  -4   3    2.00   13.00
   7  -4  -3   16.20   10.70
   7   4   3   -3.20   14.00
   7   4   3   17.70   14.80
  -7  -4   3    9.30   14.90
   7  -4  -3   16.50   13.90
  -7  -4   3    8.70   12.90
   7   4   3    0.50   13.70
   7   4   3    6.10    5.90
   7  -4  -3    0.60   15.90
   7  -4  -3   -4.10   10.50
   7  -4  -3    4.00   10.00
  -7  -4   3   20.90   20.90
  -7  -4   3    3.30    3.30
   7   4   3   -3.50   12.80
   8  -4   3   16.10   10.20
   8  -4   3   39.30    5.80
   8   4  -3   51.19   17.30
   8  -4   3   52.59   25.90
   8   4  -3   48.40   17.20
  -8  -4  -3   84.89   13.00
  -8  -4  -3   27.30   28.80
   8  -4   3   29.90   13.60
   8  -4   3   27.90   12.20
  -8  -4  -3   32.30    9.90
   8  -4   3   35.40    6.00
  -8  -4   3   71.99   15.40
   8  -4  -3   44.10   12.50
   8   4   3   22.30   15.40
   8  -4  -3   29.70   16.50
   8   4   3   64.99   18.50
   8  -4  -3   40.30   11.30
   8   4   3   44.90   16.50
  -8  -4   3   23.30   18.70
  -8  -4   3   33.10   13.50
   8   4   3   83.19   18.60
   8  -4  -3   28.60   18.80
   9   4  -3   12.80   17.10
   9  -4   3    2.20    5.70
   9  -4   3    8.20   13.50
   9   4  -3   33.40   16.20
   9  -4   3   22.40   14.20
  -9  -4  -3   -0.10    6.10
   9  -4   3   -4.10   10.80
   9  -4   3  -10.40    8.80
   9  -4   3    8.80    5.90
  -9  -4  -3   13.60    8.00
  -9  -4  -3    6.30    6.00
   9   4   3    1.40   14.80
  -9  -4   3   14.40   13.20
   9  -4  -3   -9.50    9.40
   9  -4  -3    1.10   18.00
   9   4   3    5.60   16.90
  -9  -4   3   -2.50    7.70
   9  -4  -3    8.00   11.00
   9  -4  -3   23.00   16.50
   9   4   3  -15.90   14.40
  -9  -4   3  -21.40   14.80
   9  -4  -3   -8.80   12.50
   0  -5   3   46.30   11.30
   0  -5  -3   41.10    7.30
   0   5   3   59.49   12.50
   0  -5   3   49.00   11.10
   0   5   3   40.50    7.00
   0   5  -3   58.79   10.10
   0  -5  -3   45.20   12.30
   0  -5   3   31.10    7.80
   0  -5  -3   28.20   11.10
   0   5  -3   37.10    5.50
   0   5   3   47.50   10.80
   0  -5  -3   55.49   11.60
   0   5   3   41.40   11.30
   0  -5   3   41.20    9.90
   0  -5  -3   42.90   11.40
   0   5  -3   31.30    8.80
   1   5  -3  258.87   15.60
   1  -5   3  223.48   19.60
   1  -5   3  249.78   15.40
  -1  -5  -3  232.08   18.10
  -1  -5  -3  233.78   19.60
  -1   5   3  239.88   15.50
  -1   5   3  226.58   18.50
   1   5  -3  224.98   17.40
   1  -5   3  259.07   16.00
   1   5  -3  259.07   16.30
  -1  -5  -3  239.98   18.20
  -1   5   3  231.88   14.80
  -1  -5  -3  241.48   19.60
   1  -5   3  215.28   13.40
   1   5  -3  239.48   13.00
  -1   5   3  240.18   11.60
   1  -5  -3  254.97   17.20
  -1   5  -3  251.57   12.70
  -1  -5   3  239.98   19.60
  -1  -5   3  286.67   18.10
   1  -5  -3  222.68   22.00
   1   5   3  247.08   14.10
   1  -5  -3  259.57   17.40
   1  -5  -3  290.97   21.10
   1  -5  -3  230.28   20.00
  -1   5  -3  230.58   12.70
  -1  -5   3  243.58   15.40
  -1   5  -3  249.97    8.30
   1   5   3  255.17   18.30
   1   5   3  271.07   19.30
  -1  -5   3  280.07   19.50
   1   5   3  253.27   19.90
  -2  -5  -3  194.98   18.60
  -2  -5  -3  180.58   17.50
   2  -5   3  183.08    7.20
  -2   5   3  172.88   13.90
   2   5  -3  164.98   15.70
   2  -5   3  154.28   16.50
   2   5  -3  178.18   15.80
   2   5  -3  163.88   16.40
  -2   5   3  157.18   16.30
  -2   5   3  173.08   14.10
   2  -5   3  166.88   12.20
   2  -5   3  181.18   12.80
  -2  -5  -3  185.08   17.60
  -2  -5  -3  194.88   18.20
   2  -5   3  180.98   12.90
   2  -5  -3  155.38   16.50
   2   5   3  161.78   14.40
  -2  -5   3  177.88   17.60
   2   5   3  174.08   16.80
   2  -5  -3  178.48   15.90
   2  -5  -3  192.48   21.70
  -2  -5   3  174.58   17.00
   2  -5  -3  195.88   16.50
   2   5   3  210.48   18.30
   2  -5  -3  160.58   14.90
   2   5   3  157.48   16.90
  -2  -5   3  198.28   21.20
  -2  -5   3  163.08   16.50
   2   5   3  160.98   16.10
  -2  -5   3  194.78   16.20
   3   5  -3  184.58   18.30
  -3   5   3  201.08   12.40
   3  -5   3  188.78   20.20
   3  -5   3  167.98    9.10
  -3  -5  -3  197.38   19.70
   3   5  -3  179.28   17.40
  -3  -5  -3  209.28   19.10
   3  -5   3  198.98   12.20
  -3   5   3  192.88   18.90
  -3  -5  -3  199.48   18.40
  -3  -5  -3  207.28   19.00
   3   5  -3  207.78   17.10
   3  -5   3  201.68   12.10
   3  -5  -3  172.58   12.00
   3  -5  -3  190.48   16.50
   3   5   3  163.18   16.80
   3  -5  -3  175.48   20.50
  -3  -5   3  212.58   18.90
   3  -5  -3  223.18   20.20
   3   5   3  203.78   17.30
  -3  -5   3  148.79   20.40
   3   5   3  202.08   18.40
  -3  -5   3  179.18   17.40
  -3  -5   3  209.58   18.40
   3  -5  -3  183.68   16.10
  -3  -5   3  206.08   18.00
   3   5   3  188.58   19.10
   3   5   3  183.88   18.00
   4   5  -3  146.99   16.50
  -4   5   3  152.38   17.20
  -4  -5  -3  138.99   14.90
   4  -5   3  127.29   16.50
   4  -5   3  144.29   19.10
   4  -5   3  145.79   10.20
   4  -5   3  150.68    9.80
  -4  -5  -3  156.68   17.40
  -4   5   3  139.59    7.70
  -4  -5  -3  144.49   16.80
  -4  -5  -3  163.38   17.70
   4   5  -3  137.89   16.20
  -4   5   3  152.38    7.80
   4   5  -3  142.29   17.30
   4  -5  -3  141.89   20.30
   4  -5  -3  148.09   17.10
  -4  -5   3  139.79   20.20
   4  -5  -3  135.49   13.80
  -4  -5   3  133.39   17.00
   4   5   3  142.59   17.50
   4   5   3  158.28   15.20
  -4  -5   3  123.69   13.40
   4  -5  -3  142.19   13.00
   4  -5  -3  141.69   14.30
   4   5   3  125.99   17.20
  -4  -5   3  167.98   22.80
  -4  -5   3  152.98   17.30
   4   5   3  151.88   20.50
   4   5   3  143.39   16.30
   5   5  -3  247.18   23.50
  -5  -5  -3  249.28   19.40
  -5  -5  -3  217.28   20.90
   5  -5   3  235.18   10.00
   5  -5   3  244.28   10.50
   5  -5   3  265.37   18.00
   5  -5   3  209.98   21.60
   5   5  -3  199.98   20.60
  -5  -5  -3  271.17   23.90
   5  -5   3  216.68   22.50
  -5  -5  -3  226.38   20.30
   5   5  -3  232.28   22.50
  -5   5   3  232.78   21.20
   5  -5   3  241.98   15.50
   5  -5  -3  257.77   17.10
  -5  -5   3  268.37   28.90
   5  -5  -3  252.07   18.10
  -5  -5   3  216.68   21.50
  -5  -5   3  242.48   21.60
   5   5   3  261.77   24.20
  -5  -5   3  262.77   33.70
   5  -5  -3  256.27   28.40
   5   5   3  265.77   22.50
   5  -5  -3  208.08   17.10
   5   5   3  217.98   21.80
   5   5   3  235.48   18.10
   5  -5  -3  250.27   22.50
  -5  -5   3  227.58   17.60
   5   5   3  249.68   23.20
   6  -5   3  258.27   21.70
   6   5  -3  291.87   24.70
   6   5  -3  283.37   26.10
   6  -5   3  221.38    8.80
   6  -5   3  228.78    9.00
  -6  -5  -3  246.88   22.60
   6  -5   3  272.27   25.70
  -6  -5  -3  260.57   18.30
  -6  -5  -3  245.28   20.60
   6  -5   3  257.57   17.70
   6  -5   3  214.88   18.70
   6   5  -3  235.68   23.30
  -6  -5  -3  235.68   22.20
  -6   5   3  244.98   21.30
  -6  -5   3  260.17   22.90
   6   5   3  248.58   23.90
   6  -5  -3  232.28   18.60
   6   5   3  251.67   23.80
   6   5   3  266.57   26.90
   6   5   3  241.88   17.20
  -6  -5   3  270.37   24.80
   6  -5  -3  248.78   19.50
  -6  -5   3  248.68   27.50
  -6  -5   3  243.48   15.80
  -6  -5   3  233.18   24.00
   6  -5  -3  245.78   22.60
   6  -5  -3  258.57   29.70
   6  -5  -3  262.67   19.60
   6   5   3  231.48   22.90
  -7  -5  -3  297.77   22.30
   7   5  -3  309.27   26.90
  -7  -5  -3  356.26   27.90
   7  -5   3  295.27   20.50
   7   5  -3  310.37   27.70
   7  -5   3  291.97    9.90
  -7  -5  -3  337.27   29.70
   7  -5   3  295.47    9.60
   7  -5   3  303.27   23.20
  -7   5   3  322.27   22.20
   7  -5   3  318.97   28.60
   7  -5   3  322.87   23.90
   7   5  -3  353.56   29.90
  -7  -5  -3  366.26   24.20
   7   5   3  314.27   16.70
   7   5   3  340.87   27.50
  -7  -5   3  337.87   28.10
   7  -5  -3  285.37   24.10
   7  -5  -3  286.77   28.30
   7  -5  -3  343.77   27.70
   7   5   3  308.27   30.20
   7  -5  -3  271.57   20.10
   7   5   3  309.87   26.10
   7  -5  -3  340.87   35.40
   7  -5  -3  278.57   20.90
  -7  -5   3  324.07   26.80
   7   5   3  348.57   26.60
  -7  -5   3  346.17   15.70
  -8  -5  -3   30.80   16.40
  -8   5   3   -6.70    7.90
   8  -5   3   27.50    5.00
   8  -5   3   35.10    5.20
   8   5  -3   29.80   16.90
   8  -5   3   23.20   11.30
  -8  -5  -3   33.40   13.00
   8  -5   3   19.30   12.90
   8   5  -3   25.00   16.60
   8   5  -3   36.20   18.50
   8  -5   3   56.09   17.10
   8  -5   3   21.70   18.00
  -8  -5   3   38.10   18.30
   8   5   3   20.10   15.60
   8  -5  -3   17.30   11.50
   8  -5  -3   23.40   19.70
  -8  -5   3   63.89   17.00
   8   5   3   94.69   22.60
  -8  -5   3   48.00   16.10
   8  -5  -3   53.09   13.00
   8  -5  -3   42.50   16.70
   8   5   3   34.90   16.10
   8  -5  -3   35.20   14.00
   8   5   3   38.10   19.30
   8  -5  -3   35.80   12.80
  -8  -5   3   23.00   16.20
   0  -6  -3   54.79   13.20
   0  -6  -3   91.69   15.60
   0   6   3   77.09   13.50
   0   6  -3   70.99   11.30
   0  -6   3   71.09   10.30
   0  -6   3   87.49   13.80
   0  -6  -3   71.59   14.30
   0  -6   3   59.19   13.10
   0   6  -3   69.09   11.10
   0   6   3   65.89   13.70
   0   6   3   55.09   11.40
   0  -6   3   40.80   12.30
   0   6  -3   71.29    6.90
   0  -6  -3   73.99   14.20
   0   6   3   70.59   13.50
   1  -6   3   23.70   12.30
   1  -6   3   16.80    7.80
  -1  -6  -3   14.70   11.60
  -1  -6  -3   20.00   12.10
  -1   6   3   20.70   10.00
   1  -6   3   35.90   10.80
   1   6  -3   11.90    9.90
  -1   6   3   16.40    5.30
   1  -6   3   25.80    9.80
  -1   6   3   32.80   10.70
  -1  -6  -3   28.60   12.30
   1   6  -3   34.70    6.90
  -1   6   3   23.60   10.50
  -1  -6  -3   21.00   12.00
   1   6  -3   37.40   11.20
   1   6  -3   14.90    9.00
   1  -6  -3   31.30   12.70
   1  -6  -3   18.70   11.70
   1  -6  -3   27.10   12.10
  -1  -6   3   20.40    9.50
  -1  -6   3   22.70   11.60
   1  -6  -3    7.30   11.70
  -1  -6   3   14.10   11.00
   1   6   3   26.70   11.80
  -1   6  -3   20.20    7.60
   1   6   3    9.90    6.90
   1  -6  -3   34.10   14.60
  -1   6  -3   10.80    7.20
   1  -6  -3   18.30    6.50
   1   6   3   13.80   10.80
   1   6   3   21.00   11.60
  -1  -6   3   19.80   11.30
  -2  -6  -3    8.50   11.30
  -2   6   3    7.70    9.00
  -2  -6  -3   18.10   13.50
   2  -6   3   21.80    9.80
  -2   6   3    3.40    8.60
   2  -6   3   32.10   12.50
  -2  -6  -3    7.20   12.50
   2  -6   3   21.20    8.30
   2   6  -3   30.30   13.00
   2   6  -3   29.30   11.10
   2  -6   3   24.30    9.30
  -2   6   3   14.70   11.00
   2   6  -3   13.80    9.60
  -2  -6   3   16.70   13.00
   2   6   3    5.90    9.80
   2  -6  -3   28.50   14.90
   2  -6  -3   12.70   11.70
   2   6   3    7.90   10.80
   2   6   3   22.50   13.50
   2  -6  -3   18.80    5.40
   2  -6  -3   15.60   11.50
   2   6   3   12.70   12.50
  -2  -6   3   20.80   12.40
  -2  -6   3   28.80   11.40
   2  -6  -3   -1.70   11.70
   2   6   3   23.80    8.70
  -2  -6   3   26.70   11.10
   3   6  -3  293.87   21.80
  -3  -6  -3  279.77   21.50
  -3  -6  -3  267.47   21.90
  -3  -6  -3  260.77   21.60
  -3  -6  -3  320.47   25.40
  -3   6   3  247.38   13.80
   3  -6   3  241.88   15.60
   3   6  -3  321.87   21.90
  -3   6   3  287.37   27.20
   3  -6   3  295.77   23.80
   3  -6   3  250.47   16.10
  -3   6   3  238.18   14.30
   3   6  -3  304.17   20.70
  -3  -6   3  224.48   25.40
   3   6   3  243.48   21.90
   3   6   3  278.97   21.10
   3  -6  -3  264.47   12.90
   3   6   3  257.17   19.00
   3  -6  -3  253.87   19.70
  -3  -6   3  272.27   21.30
  -3  -6   3  255.37   21.60
   3   6   3  245.58   23.20
   3  -6  -3  309.47   24.70
  -3  -6   3  269.97   21.90
   3   6   3  318.17   21.60
  -3  -6   3  240.78   20.10
   3  -6  -3  250.57   26.50
   3  -6  -3  237.68   19.50
  -4   6   3  315.87   24.50
  -4  -6  -3  334.37   23.30
   4  -6   3  326.27   25.20
   4   6  -3  351.36   23.70
  -4  -6  -3  278.27   38.60
  -4  -6  -3  325.47   26.80
  -4   6   3  316.67    9.70
   4   6  -3  339.07   24.50
   4  -6   3  317.57   16.30
   4  -6   3  317.87   11.80
   4  -6   3  323.07   27.80
   4  -6   3  332.67   16.10
  -4   6   3  324.07    9.90
   4   6  -3  351.06   25.70
   4   6   3  352.16   27.10
  -4  -6   3  312.27   22.00
   4  -6  -3  364.86   31.20
  -4  -6   3  342.57   31.40
   4  -6  -3  324.37   15.50
   4   6   3  302.57   24.90
  -4  -6   3  343.67   24.60
   4  -6  -3  331.07   26.00
   4  -6  -3  321.07   20.70
  -4  -6   3  327.37   26.00
   4  -6  -3  308.67   20.80
   4   6   3  365.46   23.10
   4   6   3  318.57   23.10
  -5   6   3   -7.70   10.50
  -5  -6  -3    5.80   12.80
   5   6  -3   30.50   15.40
   5  -6   3    0.60    6.40
  -5  -6  -3   -2.00   10.60
   5  -6   3    1.10    6.70
   5  -6   3   12.60    9.40
   5  -6   3   11.30    7.00
  -5  -6  -3    7.80   14.10
   5   6  -3    7.50   12.90
  -5  -6  -3   -7.60   13.00
   5  -6  -3    4.40   15.20
   5   6   3  -16.80   12.40
   5  -6  -3   18.30   11.50
  -5  -6   3   -0.40   15.80
   5   6   3   -6.20   13.30
   5   6   3    7.10   14.60
  -5  -6   3   -8.90   10.80
   5  -6  -3    2.10   10.40
   5  -6  -3   -9.60   15.50
  -5  -6   3    1.60   13.50
  -5  -6   3   17.50   10.60
  -5  -6   3   -2.00   10.80
   5   6   3    3.10   13.00
   5   6   3   -0.50    9.90
   5  -6  -3   -8.20    7.30
  -6  -6  -3   87.99   18.60
   6   6  -3   46.60   16.00
   6   6  -3   80.99   18.10
   6  -6   3   90.09   19.00
  -6   6   3   60.79   13.80
   6  -6   3   57.59   14.30
   6  -6   3   79.29   10.50
  -6  -6  -3   78.19   15.90
   6  -6   3   88.19    9.80
   6  -6   3   82.19   13.40
   6   6  -3   30.40   23.00
  -6  -6  -3   60.39   12.50
   6   6   3   91.09   17.00
   6   6   3   59.39   17.10
   6  -6  -3   91.89   21.70
  -6  -6   3   82.99   12.00
   6  -6  -3   73.59   11.90
   6   6   3   65.89   17.00
   6  -6  -3   68.89   15.50
  -6  -6   3   92.69   18.20
   6  -6  -3   72.09   13.60
   6  -6  -3   80.49   13.70
   6   6   3   85.49   18.60
  -6  -6   3   54.39   16.20
   6   6   3   80.89   12.50
   7  -6   3    6.50    5.50
  -7   6   3    2.40   10.20
   7   6  -3   -4.60   15.10
   7  -6   3   33.30   13.10
   7  -6   3    9.80   15.10
   7  -6   3   26.20   11.20
   7   6  -3   30.70   16.40
  -7  -6  -3   15.00    9.10
  -7  -6  -3   30.50   16.30
  -7  -6  -3   27.30   15.20
   7   6  -3    5.00   15.90
   7  -6   3    9.10    8.90
   7   6   3   26.70   15.90
  -7  -6   3   -3.70   18.00
   7  -6  -3   14.30   10.90
   7   6   3   13.60    8.50
   7  -6  -3   24.40   19.60
   7  -6  -3    9.90   11.60
  -7  -6   3   -1.20   14.10
   7  -6  -3   28.80   14.00
   7  -6  -3   25.00   12.50
  -7  -6   3    5.40    6.70
  -7  -6   3   63.69   17.30
   7   6   3   19.10   15.70
   7   6   3   10.10   15.80
  -7  -6   3   26.50   16.60
   7  -6  -3   -2.70   14.10
  -8   6   3   -4.40    6.40
   8   6  -3   12.40   16.80
   8  -6   3   -4.40    9.50
   8  -6   3   12.90    5.30
  -8  -6  -3   -6.10    7.50
   8   6  -3   12.90   16.30
  -8  -6  -3   -0.40   11.90
   8  -6   3   24.20   12.50
   8  -6   3    2.20   11.80
   8  -6   3    7.40    4.90
   8  -6   3    3.80   15.20
  -8  -6  -3   17.60   15.00
   8  -6  -3    3.00   11.10
   8  -6  -3   17.50   11.80
  -8  -6   3   12.30   14.00
  -8  -6   3   29.50   29.50
   8   6   3   -7.40   15.60
   8   6   3   38.10   18.20
   8   6   3   14.30   16.10
   8  -6  -3   19.10   13.60
  -8  -6   3  -10.10   27.80
  -8  -6   3   44.90   18.20
   8   6   3   35.10   19.30
   0   7   3   70.79   14.20
   0  -7   3   86.49   12.20
   0   7   3   67.49   15.50
   0  -7  -3   58.59   15.30
   0  -7   3   48.40   14.20
   0   7  -3   63.79    5.30
   0   7  -3   67.49   12.00
   0  -7  -3   67.99   19.30
   0   7  -3   43.70   11.40
   0  -7   3   38.90   14.00
   0   7   3   55.49   13.20
   0  -7   3   92.89   20.90
   0   7  -3   51.19    5.10
   0  -7  -3   64.99   15.00
   0  -7  -3   90.19   16.10
   1   7  -3  107.99   15.70
  -1  -7  -3  130.29   18.60
   1   7  -3  115.79   10.20
  -1   7   3   98.99   16.50
   1   7  -3  118.59   15.60
  -1  -7  -3   75.19   16.50
  -1  -7  -3   69.29   25.90
  -1   7   3  126.89   15.10
   1  -7   3   85.09   14.60
  -1   7   3  128.09   15.30
   1  -7   3  105.89   13.20
   1  -7   3  104.29   20.30
  -1  -7  -3  108.79   17.00
   1   7   3  107.49   16.90
   1  -7  -3  118.69   17.60
   1  -7  -3  119.29   22.20
  -1   7  -3  117.29   11.30
  -1  -7   3  117.79   17.40
  -1  -7   3  119.09   17.50
  -1   7  -3  118.69   11.60
   1  -7  -3  120.89   16.60
   1   7   3  107.19   14.90
   1   7   3  129.39   17.80
   1   7   3  113.59   10.80
  -1  -7   3   96.19   16.60
   1  -7  -3   96.09   23.30
  -2  -7  -3  565.24   30.50
   2   7  -3  528.85   25.90
   2  -7   3  494.95   22.30
   2   7  -3  489.35   24.80
   2  -7   3  482.35   23.60
  -2   7   3  466.15   22.20
   2  -7   3  482.05   23.30
   2  -7   3  473.25   30.30
  -2   7   3  458.35   21.20
   2   7  -3  493.05   25.90
  -2   7   3  493.65   29.90
  -2  -7  -3  494.95   29.60
  -2  -7  -3  532.75   31.30
   2  -7  -3  483.95   13.00
   2   7   3  498.85   47.80
   2  -7  -3  540.65   34.70
   2  -7  -3  510.35   30.00
   2   7   3  486.55   28.60
   2  -7  -3  479.85   30.70
   2   7   3  504.35   22.10
  -2  -7   3  509.25   28.00
   2  -7  -3  532.15   27.20
   2   7   3  477.65   26.00
  -2  -7   3  471.15   25.40
  -2  -7   3  501.45   27.40
  -2   7  -3  483.65   10.40
  -2  -7   3  516.95   29.90
   2  -7  -3  490.55   25.80
   3  -7   3   28.60   10.10
  -3   7   3   43.00    8.50
  -3  -7  -3   34.40   15.40
  -3   7   3   28.80    8.00
  -3   7   3    8.30   12.60
   3   7  -3   33.30   12.50
   3   7  -3   13.00   12.20
   3   7  -3   28.70   15.00
  -3  -7  -3   28.90   13.40
   3  -7   3   30.70   14.50
   3  -7   3   30.40   10.40
  -3  -7  -3   -3.80   12.70
  -3  -7  -3    5.50   14.50
   3  -7   3   19.70   10.60
  -3  -7   3    8.90   11.80
   3  -7  -3    9.90   14.20
  -3  -7   3   44.10   15.00
   3   7   3   22.60   12.40
   3  -7  -3   15.00   16.40
  -3  -7   3    4.20   12.40
   3   7   3    7.70   13.60
   3   7   3   22.00   14.30
  -3  -7   3   31.10   12.80
   3   7   3   22.20   10.90
   3   7   3   40.40   14.70
   3  -7  -3   27.80   13.00
  -3  -7   3   44.80   18.00
   3  -7  -3   24.30    5.00
   3  -7  -3   32.10   13.60
   4  -7   3  -13.30   11.20
  -4  -7  -3   -6.70   11.50
  -4  -7  -3   15.80   14.20
  -4  -7  -3   -7.90   14.10
  -4   7   3    2.10   13.10
   4   7  -3   -7.10   14.60
   4  -7   3  -29.10   14.50
   4   7  -3    4.30   14.70
   4  -7   3   -6.90    8.70
   4  -7   3    3.00    9.10
   4   7   3    7.30   10.80
  -4  -7   3  -13.00   13.00
   4  -7  -3    6.30   12.00
  -4  -7   3   10.50   11.60
   4   7   3    3.20   13.90
  -4  -7   3    1.10   14.50
   4  -7  -3    6.20   14.10
   4   7   3   -0.70   13.70
   4  -7  -3   23.50   12.40
   4  -7  -3    9.00   16.00
   4   7   3  -11.30   10.50
  -4  -7   3    2.00   12.90
   5  -7   3  244.28   16.20
   5   7  -3  250.47   26.10
   5  -7   3  217.68    8.80
  -5  -7  -3  261.37   26.60
   5  -7   3  265.07   28.50
   5  -7   3  235.58   24.40
   5  -7   3  221.18   15.80
  -5  -7  -3  227.88   26.20
   5   7  -3  238.28   23.90
  -5  -7  -3  194.38   36.60
   5   7  -3  285.07   27.10
  -5  -7  -3  213.68   24.30
  -5  -7  -3  186.88   20.20
   5   7   3  252.27   26.40
  -5  -7   3  276.57   26.00
   5  -7  -3  199.68   23.50
   5  -7  -3  217.48   22.00
  -5  -7   3  206.48   23.80
   5   7   3  241.18   25.00
   5  -7  -3  241.18   20.60
   5  -7  -3  233.68   14.30
  -5  -7   3  256.67   25.70
   5   7   3  236.38   21.90
   5  -7  -3  233.28   28.80
  -5  -7   3  219.08   21.90
   6   7  -3    8.90   15.70
   6  -7   3    7.00    7.90
   6  -7   3   17.40   14.20
   6  -7   3    3.00    8.70
  -6  -7  -3   -1.40   15.10
  -6  -7  -3    9.40   14.70
  -6  -7  -3    5.20   14.00
  -6  -7  -3   12.50   11.60
   6   7  -3   26.80   15.60
   6  -7   3   12.30    8.00
   6  -7   3    7.00    6.90
   6   7  -3   -1.50   16.10
  -6  -7  -3   -2.40   16.40
  -6  -7   3   10.40   15.10
   6  -7  -3   20.20    8.60
   6   7   3   10.80   12.90
   6   7   3    4.30   11.00
  -6  -7   3    5.10   15.10
  -6  -7   3   18.40   11.10
  -6  -7   3   22.20   20.20
   6  -7  -3    5.20   14.30
   6   7   3   17.80   15.60
  -6  -7   3   -3.90   16.20
   6  -7  -3    6.20   12.00
   6   7   3   18.50   14.70
   6  -7  -3   -8.40   18.90
   7   7  -3   31.00   17.00
   7  -7   3   12.10    7.30
   7  -7   3    9.10   17.30
   7   7  -3   22.00   16.30
  -7  -7  -3   -8.90   13.60
  -7  -7  -3   10.50   16.40
   7  -7   3   21.50   10.50
   7  -7   3   14.00   13.70
  -7   7   3   38.00   14.90
  -7  -7  -3    1.60   19.50
  -7  -7  -3   -5.70    9.60
   7   7  -3    8.60   17.50
   7  -7   3    8.90    7.10
   7  -7   3   -1.50    7.60
  -7  -7   3   28.10   24.60
   7  -7  -3   23.00   12.70
   7   7   3   27.50   17.50
  -7  -7   3   -0.70    7.90
  -7  -7   3    0.40   14.90
  -7  -7   3   -0.30   16.40
   7  -7  -3    6.50    9.60
   7  -7  -3   59.09   38.80
   7   7   3  -14.30   15.70
   7  -7  -3    1.90   14.90
   7   7   3   -0.30   17.20
   7  -7  -3    4.00   12.60
   7   7   3   11.50    9.00
   7   7   3   11.50   15.00
   0  -8  -3 1252.77   47.60
   0  -8  -3 1184.38   42.20
   0   8   3 1123.39   45.90
   0  -8   3 1172.88   40.40
   0   8  -3 1185.18   35.20
   0   8   3 1166.28   38.80
   0   8   3 1181.38   38.90
   0  -8   3 1234.38   41.70
   0  -8   3 1181.38   46.70
   0   8  -3 1175.08   35.90
   0   8   3 1154.98   26.90
   0  -8  -3 1248.28   45.50
   0  -8  -3 1145.99   43.50
   0  -8   3 1131.59   36.80
  -1   8   3  194.38   18.80
   1   8  -3  181.28   11.00
   1  -8   3  215.88   19.60
  -1  -8  -3  191.68   22.00
   1   8  -3  173.68   17.60
   1  -8   3  236.08   20.30
  -1  -8  -3  170.58   22.10
  -1  -8  -3  206.68   22.80
   1   8  -3  202.28   10.70
   1  -8   3  199.08   23.10
  -1  -8  -3  197.48   21.70
   1   8  -3  204.38   20.10
  -1   8   3  202.48   19.60
  -1  -8   3  215.98   20.70
  -1   8  -3  195.78   14.60
  -1  -8   3  198.68   22.60
   1  -8  -3  186.88   21.00
  -1   8  -3  177.78   14.10
   1   8   3  232.28   22.90
   1   8   3  221.88   23.30
  -1  -8   3  200.68   23.10
   1   8   3  194.88   13.40
   1  -8  -3  223.28   26.50
   1  -8  -3  213.28   22.10
  -1  -8   3  185.88   20.80
   1   8   3  232.98   21.70
   1  -8  -3  195.98   23.10
   1  -8  -3  212.48   22.80
  -2  -8  -3   95.79   18.20
  -2   8   3   60.59   11.30
  -2  -8  -3   35.30   16.20
   2   8  -3   53.29   13.90
   2  -8   3   48.60   12.10
   2  -8   3   69.19   17.20
   2  -8   3   73.19   15.40
   2  -8   3   55.19   14.20
  -2   8   3   58.79   12.20
   2   8  -3   55.29   15.10
   2   8  -3   64.09    9.00
  -2  -8  -3   20.60   14.40
   2   8   3   57.89   10.40
  -2  -8   3   31.50   15.10
   2  -8  -3   76.69   18.60
   2  -8  -3   40.90   16.00
  -2  -8   3   30.10   22.90
  -2  -8   3   59.79   16.70
  -2  -8   3   70.99   18.30
   2  -8  -3   60.19   19.90
   2   8   3   69.69   17.00
   2  -8  -3   86.29   16.00
   2   8   3   58.19   17.50
   2  -8  -3   72.59   16.40
   3  -8   3   -5.20   14.00
   3  -8   3    0.30   11.10
   3   8  -3    1.70   13.90
  -3  -8  -3   22.60   14.30
   3   8  -3    7.40   15.10
   3  -8   3    5.30   10.00
  -3  -8  -3    6.80   14.30
  -3   8   3   11.10    7.00
   3  -8   3    4.50   11.50
  -3  -8  -3   47.50   16.80
  -3   8   3   -0.50    6.30
  -3  -8   3    1.30   12.20
  -3  -8   3    8.40   14.20
   3   8   3   -4.70   13.30
   3  -8  -3   17.30   17.60
  -3  -8   3  -20.10   13.90
   3   8   3    3.10   12.50
   3   8   3   13.70   16.90
   3  -8  -3   15.50   14.30
   3  -8  -3   46.60   17.00
  -3  -8   3   -2.40   13.00
   3   8   3   -4.20   15.00
  -3  -8   3    3.60   21.50
   3  -8  -3   -8.80   12.90
   3   8   3   -5.00    9.10
   3  -8  -3   -1.10   11.80
   4  -8   3    8.00   10.90
   4  -8   3   11.80   17.00
   4  -8   3    3.30   14.50
   4  -8   3    2.70   10.30
   4   8  -3   28.70   15.40
   4  -8   3    9.80   11.60
  -4  -8  -3   16.10   15.70
   4   8  -3   -2.60   15.40
  -4  -8  -3   15.50   17.00
   4   8  -3    8.50   12.70
  -4  -8  -3   21.60   13.90
  -4   8   3    3.40   14.00
   4   8   3   35.60   13.80
  -4  -8   3    7.20   16.50
  -4  -8   3   -0.70   12.20
   4   8   3   -4.10   16.00
   4   8   3    7.80   11.40
  -4  -8   3   51.39   19.10
   4   8   3    6.30   15.20
   4  -8  -3   11.70   18.30
   4  -8  -3    9.90   13.30
  -4  -8   3    1.10   19.30
   4  -8  -3   10.70   13.30
   4  -8  -3  -21.80   13.10
   4   8   3    5.50   16.40
  -4  -8   3   14.60   13.20
   5  -8   3   64.29   11.80
   5   8  -3   32.10   16.80
  -5  -8  -3   40.90   18.80
  -5  -8  -3   39.50   14.20
   5   8  -3   46.20   16.40
  -5   8   3   57.69   16.80
   5  -8   3   54.59   11.30
  -5  -8  -3   68.89   18.90
   5   8  -3   61.69   18.00
   5  -8   3   43.50   17.40
  -5  -8  -3   28.00   14.50
   5  -8   3   79.29   21.60
   5   8   3   71.39   19.20
  -5  -8   3   41.20   23.30
   5   8   3   51.19   14.70
   5  -8  -3   36.20   13.90
   5  -8  -3   49.60    4.80
   5  -8  -3   45.80    4.90
   5  -8  -3   18.30   19.80
   5  -8  -3   52.29   18.40
   5   8   3   37.20   18.90
   5  -8  -3   45.10   14.50
   5   8   3   60.49   14.70
  -5  -8   3   26.00   18.40
   5   8   3   31.40   16.10
  -5  -8   3   32.90   16.10
  -5  -8   3   27.40   13.30
  -5  -8   3   54.39   18.20
   6   8  -3   11.20   16.00
  -6  -8  -3   25.10   14.80
   6  -8   3   38.90   10.30
  -6  -8  -3   33.20   19.20
  -6  -8  -3   29.40   16.30
  -6  -8  -3  -10.00   14.50
  -6   8   3   25.30   15.60
   6   8  -3   22.60   20.90
   6  -8   3   53.09   12.50
   6  -8   3   22.70   18.30
   6  -8   3   25.80   10.30
   6   8  -3   11.50   16.10
   6  -8   3   48.30   17.10
   6  -8  -3   17.30   20.50
   6   8   3   33.30   17.00
   6   8   3    0.60   15.80
  -6  -8   3  -12.70   28.10
   6   8   3   36.70   15.60
   6  -8  -3   32.20   13.30
   6  -8  -3   42.10   13.90
   6   8   3   40.40   30.10
  -6  -8   3   48.00   13.50
  -6  -8   3   44.00   20.20
   6   8   3   54.19   14.00
   6  -8  -3   25.80   17.30
  -6  -8   3   -6.20   20.50
  -6  -8   3   21.70   16.20
   6  -8  -3   32.80    7.20
   0   9   3    9.40   14.40
   0  -9  -3    5.50   15.50
   0  -9  -3   -0.30   14.90
   0  -9   3  -13.80   14.90
   0   9  -3   21.50   11.90
   0  -9   3   -7.10   18.90
   0  -9  -3   16.70   15.00
   0   9   3   26.20   14.10
   0   9   3    5.80   12.80
   0  -9   3  -12.10   13.90
   0  -9  -3   -4.40   15.80
   0   9   3    0.20    2.80
   0  -9   3    7.40   14.90
   0   9  -3   -4.40   11.20
   1  -9   3  244.78   24.20
  -1   9   3  240.88   19.80
  -1  -9  -3  232.28   24.90
  -1  -9  -3  290.17   27.90
  -1  -9  -3  213.98   25.60
  -1   9   3  242.48   21.60
   1   9  -3  245.78   21.80
   1  -9   3  222.58   22.40
   1  -9   3  259.57   21.50
  -1   9   3  209.38   25.90
   1  -9   3  199.68   25.20
  -1  -9  -3  200.38   24.50
  -1   9  -3  223.78   15.20
  -1  -9   3  234.08   23.90
   1  -9  -3  227.18   28.70
   1  -9  -3  269.17   26.70
   1  -9  -3  241.68   25.10
   1   9   3  246.68   26.40
  -1  -9   3  212.18   25.40
  -1  -9   3  200.88   23.60
   1   9   3  225.98   23.20
   1  -9  -3  225.48   23.40
  -1  -9   3  230.08   22.70
   1   9   3  245.38   13.20
   1  -9  -3  243.18   26.50
  -2  -9  -3   39.80   17.40
  -2  -9  -3   45.20   18.10
  -2   9   3   38.90   11.30
  -2   9   3   60.79   17.80
  -2  -9  -3   29.10   17.70
   2   9  -3   45.80    7.60
   2  -9   3   14.10   16.40
  -2   9   3   27.10    9.80
   2   9  -3   52.99   14.80
   2  -9   3   15.50   13.70
  -2  -9  -3   25.60   17.80
   2  -9   3   18.10   12.10
   2   9   3   45.30   15.80
  -2  -9   3    1.50   16.30
   2  -9  -3   54.09   17.10
   2   9   3   23.30   16.30
  -2  -9   3   22.60   16.60
   2  -9  -3    8.60   15.50
  -2  -9   3   47.50   14.30
   2   9   3   32.00    8.30
   2  -9  -3   37.10   17.70
   2  -9  -3   28.10   19.70
   2  -9  -3   20.00   14.10
  -2  -9   3   37.50   16.60
  -3  -9  -3   89.59   19.70
   3  -9   3  108.79   16.80
   3   9  -3   87.19   18.00
  -3   9   3  120.19   32.30
   3  -9   3   92.69   17.10
  -3  -9  -3   88.69   19.40
  -3  -9  -3   71.59   27.40
  -3   9   3  122.09   11.60
   3   9  -3   82.49   19.20
   3  -9   3  104.89   21.10
   3  -9   3   80.09   26.20
   3   9  -3   78.49   16.40
  -3  -9  -3  111.69   22.00
   3   9  -3  107.79   12.30
   3   9   3  106.09   13.60
   3   9   3  105.59   19.80
  -3  -9   3   78.09   18.50
  -3  -9   3   99.49   17.50
   3   9   3  142.59   26.80
   3  -9  -3   94.89   19.90
  -3  -9   3   45.60   18.50
   3  -9  -3  141.59   20.10
   3  -9  -3   67.69   19.90
   3   9   3  101.19   19.70
   3  -9  -3  101.89   19.00
  -3  -9   3   77.59   19.60
   3  -9  -3   85.49   22.70
   4   9  -3   62.29   18.10
   4  -9   3   60.69   21.50
   4  -9   3   24.00   16.80
  -4   9   3   68.59   18.20
  -4  -9  -3   49.99   22.20
  -4  -9  -3   59.79   20.20
   4   9  -3   52.79   12.50
   4  -9   3   30.30   12.70
   4  -9   3   51.89   22.10
   4  -9   3   34.50   13.20
  -4  -9  -3   34.90   16.50
   4   9  -3   69.19   17.80
  -4  -9  -3   45.60   19.40
   4   9  -3   45.00   16.90
   4  -9  -3   55.19   16.50
  -4  -9   3   39.60   19.00
   4   9   3   32.00   18.00
   4   9   3   27.20   17.20
   4  -9  -3   17.00   16.80
  -4  -9   3   28.30   15.80
   4   9   3   22.60   17.90
  -4  -9   3   43.30   16.00
   4  -9  -3   24.50   15.20
  -4  -9   3   36.60   21.50
   4  -9  -3   50.59   20.70
  -5  -9  -3   18.20   17.50
   5   9  -3   29.50   16.50
   5  -9   3    6.30   12.30
  -5  -9  -3   62.39   19.00
   5   9  -3   76.09   20.90
  -5  -9  -3   25.40   16.00
   5  -9   3   26.40   29.70
  -5   9   3   44.40   15.80
   5  -9   3   43.00   13.60
   5   9  -3   44.70   13.50
  -5  -9   3   11.70   17.00
  -5  -9   3   35.60   25.20
   5  -9  -3   17.50   13.80
   5  -9  -3    6.00   31.90
   5  -9  -3   34.00   22.50
   5   9   3   56.39   15.50
   5   9   3    4.10   16.60
   5   9   3   67.49   20.40
  -5  -9   3   19.90   14.10
  -5  -9   3   -7.60   17.70
   5  -9  -3   36.70   14.90
   5   9   3   36.50   14.40
   0 -10  -3   29.00   18.90
   0  10  -3   15.50   11.90
   0  10   3   10.70   13.70
   0 -10  -3   42.40   32.90
   0 -10  -3   -1.20   15.00
   0  10  -3   15.90    6.80
   0  10   3   16.20   16.70
   0 -10   3   -2.40   14.40
   0 -10   3   -2.10   14.60
   0 -10   3    0.60   12.50
   0 -10  -3   20.80   19.00
   0 -10   3   12.00   21.70
   1 -10   3   40.20   16.80
  -1  10   3    1.00   12.20
   1 -10   3   22.40   15.10
   1 -10   3   14.50   20.00
  -1  10   3   54.59   13.10
  -1 -10  -3   24.20   18.00
   1  10  -3   14.30   13.40
  -1  10   3   18.80   16.20
  -1 -10  -3   46.70   18.10
  -1 -10  -3   43.70   19.90
   1 -10   3   15.00   11.80
   1 -10  -3    4.90   21.20
  -1  10  -3   24.20    8.40
  -1 -10   3   44.10   17.50
   1 -10  -3   43.20   21.00
   1 -10  -3   53.79   18.20
   1  10   3   15.60   14.90
   1 -10  -3   10.50   16.10
  -1 -10   3   15.30   16.70
  -1 -10   3   -2.80   17.60
  -1 -10   3    5.20   12.60
   1  10   3   15.40   15.60
  -1  10  -3    5.70    4.70
   1  10   3   32.30   16.70
   2  10  -3   97.19   18.70
  -2 -10  -3   83.29   20.40
   2 -10   3   84.49   21.90
  -2  10   3   77.79   12.50
  -2  10   3  106.89   21.60
  -2 -10  -3   81.19   25.10
  -2 -10  -3   59.29   19.70
   2 -10   3   53.29   17.30
   2 -10   3   82.49   15.20
  -2 -10  -3   84.89   20.50
   2  10  -3  129.29   20.40
   2  10   3   75.79   20.50
   2  10   3  126.39   11.60
   2  10   3   59.89   17.10
  -2 -10   3   98.19   21.60
   2  10   3  102.49   20.50
   2 -10  -3   63.29   20.10
   2 -10  -3   84.59   23.80
  -2 -10   3   66.39   25.20
  -2 -10   3   69.49   19.80
   2 -10  -3   90.39   21.00
   2 -10  -3  100.79   19.60
  -2 -10   3   72.39   16.50
   0   0  -4  794.12   21.50
   0   0   4  754.22   21.40
   0   0  -4  753.12   20.80
   0   0  -4  769.42   21.80
   0   0  -4  751.32   22.00
   0   0   4  733.83   22.10
   0   0   4  798.52   22.50
   0   0   4  794.52   22.00
  -1   0  -4  531.05   14.70
   1   0   4  520.85   20.50
  -1   0  -4  523.45   18.70
  -1   0  -4  498.25   14.60
   1   0  -4  511.65   21.20
  -1   0  -4  504.55   16.30
   1   0  -4  498.15   18.50
  -1   0   4  522.05   18.50
   1   0   4  502.95   14.00
   1   0   4  501.85   14.90
   1   0  -4  523.65   18.40
   1   0   4  553.84   23.00
   1   0   4  517.05   17.40
  -1   0   4  514.95   20.50
  -1   0  -4  512.15   16.10
   2   0   4 1222.88   27.60
  -2   0   4 1249.68   35.20
   2   0   4 1225.58   27.20
   2   0   4 1209.78   31.10
  -2   0  -4 1266.47   25.50
   2   0  -4 1164.18   31.20
   2   0   4 1187.48   27.10
  -2   0   4 1163.68   29.30
   2   0  -4 1212.68   31.40
   2   0  -4 1138.69   29.90
  -2   0  -4 1203.98   25.20
  -2   0   4 1204.68   30.10
   2   0  -4 1176.58   34.70
  -2   0  -4 1240.38   31.40
  -2   0  -4 1255.57   27.60
  -2   0   4 1225.98   30.90
   3   0   4    6.60    6.60
  -3   0  -4    9.10    7.70
  -3   0  -4    5.50    8.60
  -3   0  -4    5.40    3.80
  -3   0   4   13.20   10.50
   3   0  -4   12.00    9.20
  -3   0   4   13.20    8.00
  -3   0  -4    6.20    4.00
  -3   0   4    1.30    8.80
   3   0   4    7.60    7.20
   3   0   4    7.50   12.00
   3   0  -4   -5.50   11.10
   3   0  -4    4.80    8.50
   3   0   4    9.30    9.20
   3   0  -4    8.10    8.90
   4   0  -4   92.29   12.70
   4   0   4   80.19    8.80
   4   0   4   72.89   10.70
  -4   0  -4   98.79   11.50
   4   0  -4   72.79   11.70
   4   0   4   98.89    7.40
   4   0   4   89.09   11.80
  -4   0   4   88.69   15.40
   4   0   4   69.89   11.90
  -4   0   4   82.59   10.40
   4   0  -4   75.89   15.10
  -4   0   4   70.39   10.00
   4   0  -4   77.19   11.10
  -4   0   4   75.99    8.50
   5   0   4   35.90   10.40
  -5   0  -4   31.70   10.20
   5   0   4   34.70    8.10
   5   0   4   46.30   11.50
  -5   0   4   20.10   13.00
  -5   0   4   30.80    9.40
   5   0   4   35.40    8.20
   5   0  -4   26.60   10.30
   5   0  -4   27.60   10.00
   5   0  -4   36.00   12.10
  -5   0   4   36.30    7.80
   5   0  -4   34.70   14.50
   5   0   4   37.50    6.30
  -5   0   4   33.70    9.60
   6   0  -4  134.19   15.50
  -6   0  -4  185.18   17.70
  -6   0   4  197.68   21.40
  -6   0   4  169.78   15.20
  -6   0   4  206.78   14.70
   6   0  -4  180.18   16.90
   6   0   4  201.38   19.90
  -6   0   4  200.88   10.30
   6   0   4  164.68   14.30
   6   0   4  197.68   13.70
   6   0  -4  228.68   21.80
   6   0   4  153.18   16.70
   6   0  -4  160.08   21.60
   6   0   4  177.08   12.70
   6   0   4  183.88   14.20
  -7   0   4  200.18    6.90
   7   0  -4  194.98   18.90
   7   0   4  189.78   11.30
  -7   0  -4  246.68   21.00
   7   0  -4  207.18   25.90
   7   0   4  181.08   15.80
  -7   0   4  205.18   14.90
   7   0   4  245.98   24.00
  -7   0   4  214.48   24.60
   7   0   4  201.38   16.80
   7   0  -4  185.68   21.50
   7   0   4  192.88   16.00
  -7   0   4  201.88   14.90
   7   0   4  218.18   21.40
   7   0  -4  167.08   18.40
   8   0   4   35.40   10.40
   8   0  -4   58.79   18.10
   8   0   4   38.00   15.40
   8   0   4   43.60   11.60
   8   0  -4   11.80   19.10
  -8   0   4   -0.40   14.60
   8   0   4   56.79   12.30
  -8   0  -4   16.50   11.60
   8   0  -4   49.90   14.60
   8   0   4   49.30   15.90
  -8   0   4   51.09    8.40
   8   0  -4   42.70   14.30
   9   0   4  235.48   25.70
   9   0  -4  244.48   27.20
   9   0  -4  256.67   24.70
   9   0  -4  203.78   30.10
   9   0   4  238.18   20.70
   9   0   4  249.48   20.80
  -9   0   4  261.07   30.20
   9   0   4  290.67   21.10
   9   0  -4  283.37   25.00
   9   0   4  241.58   25.50
   0  -1   4   79.79    9.40
   0   1   4   95.49   18.00
   0   1  -4  108.69   10.00
   0  -1  -4  103.99   10.20
   0   1   4   66.79   10.00
   0   1  -4   91.99    9.50
   0  -1   4   77.99    9.20
   0  -1   4   80.49   10.60
   0   1   4   77.89   10.00
   0   1  -4   72.69    8.70
   0   1   4   87.29    9.90
   0   1  -4   96.99   10.60
   0  -1   4   71.69    8.90
   0  -1  -4   75.69    9.60
   0   1   4   80.79    8.90
   0  -1  -4   78.49   10.30
   0  -1  -4   96.99    9.80
  -1  -1  -4 1115.09   23.60
   1   1  -4 1150.48   28.50
   1   1  -4 1111.99   46.30
   1  -1   4 1114.79   25.10
   1   1  -4 1104.19   28.20
  -1  -1  -4 1098.39   26.50
  -1  -1  -4 1106.29   26.90
  -1   1   4 1099.79   29.00
  -1  -1  -4 1045.70   27.90
   1   1  -4 1127.79   24.60
  -1   1   4 1106.99   31.60
   1  -1   4 1083.29   26.10
   1   1  -4 1118.49   32.60
   1  -1   4 1119.29   25.20
   1  -1   4 1125.29   27.70
  -1  -1  -4 1096.49   27.70
  -1   1   4 1053.29   27.40
  -1   1   4 1029.50   29.90
  -1  -1   4 1067.89   30.80
   1   1   4 1084.49   26.60
   1  -1  -4 1067.89   27.80
   1   1   4 1104.49   27.10
   1   1   4 1101.49   37.60
   1   1   4 1074.79   28.90
  -1   1  -4 1096.19   23.60
   1  -1  -4 1041.60   27.50
  -1   1  -4 1083.59   23.70
   1   1   4 1105.69   28.50
  -1   1  -4 1090.99   20.30
   1   1   4 1158.28   23.80
  -1  -1   4 1102.49   38.70
   1  -1  -4 1122.59   30.70
  -1   1  -4 1075.69   26.90
  -1  -1   4 1096.29   27.80
   1  -1  -4 1104.99   28.60
  -1  -1   4 1079.09   27.60
   2  -1   4  721.33   18.10
  -2  -1  -4  706.33   13.30
  -2   1   4  757.62   22.30
  -2   1   4  750.42   27.30
   2   1  -4  730.83   24.20
   2  -1   4  726.53   18.30
   2   1  -4  767.02   26.60
  -2  -1  -4  758.22   23.90
   2   1  -4  766.42   28.00
   2  -1   4  721.93   17.60
  -2   1   4  768.12   23.70
  -2  -1  -4  743.03   22.60
   2  -1   4  741.43   23.10
  -2  -1  -4  741.33   21.10
   2   1  -4  731.93   23.20
   2   1  -4  686.83   23.30
  -2   1   4  739.43   22.10
  -2  -1  -4  746.03   20.90
   2   1   4  754.12   21.50
   2  -1  -4  726.13   32.60
  -2  -1   4  694.73   22.90
   2  -1  -4  755.12   23.20
  -2  -1   4  701.13   23.10
   2  -1  -4  756.52   27.70
   2   1   4  707.03   22.50
  -2   1  -4  708.93   22.20
   2  -1  -4  727.53   24.00
   2  -1  -4  731.33   22.70
  -2   1  -4  734.33   17.70
   2   1   4  739.73   21.80
   2   1   4  784.42   24.50
  -2  -1   4  695.33   27.00
   3   1  -4 4299.07   81.29
  -3   1   4 4136.69   77.59
  -3   1   4 4250.07   87.09
   3   1  -4 4270.17   81.09
   3  -1   4 4234.18   76.19
  -3  -1  -4 4168.18   75.19
   3   1  -4 4298.87   87.69
  -3  -1  -4 4215.38   75.19
   3  -1   4 4097.09   73.89
   3   1  -4 4239.68   80.69
  -3   1   4 4210.88   78.89
  -3  -1  -4 4386.56   80.59
   3  -1   4 4256.27   72.29
  -3  -1  -4 4180.28   81.89
   3  -1   4 4212.68   72.19
   3  -1   4 4259.37   80.59
  -3   1   4 4197.78   78.09
   3   1   4 4300.87   80.49
   3  -1  -4 4188.88   87.39
   3  -1  -4 4135.09   82.49
   3   1   4 4271.37   78.59
   3   1   4 4144.99   77.39
   3   1   4 4386.56   83.09
  -3  -1   4 4276.67   80.29
   3   1   4 4285.67   77.59
  -3  -1   4 4287.87   87.49
   3  -1  -4 4297.37   79.89
  -3   1  -4 4132.49   75.99
  -3   1  -4 4273.07   80.39
  -3  -1   4 4152.88   80.09
   3  -1  -4 4192.28   79.09
   3  -1  -4 4229.28   81.19
   4   1  -4  534.35   22.50
   4  -1   4  525.45   22.90
  -4   1   4  511.65   19.10
  -4  -1  -4  496.75   16.20
   4  -1   4  556.34   20.50
  -4   1   4  557.54   27.40
   4   1  -4  528.45   23.10
   4  -1   4  504.25   17.10
   4   1  -4  526.65   28.00
  -4  -1  -4  526.75   22.80
  -4   1   4  535.25   19.60
   4   1  -4  542.05   23.60
  -4  -1  -4  486.85   12.30
   4  -1   4  511.95   14.70
   4  -1   4  499.35   14.60
  -4   1   4  533.25   19.20
   4   1   4  498.55   18.80
   4  -1  -4  474.85   23.40
   4   1   4  508.55   22.70
  -4  -1   4  496.75   21.60
   4  -1  -4  567.94   28.80
   4  -1  -4  549.05   21.80
  -4  -1   4  564.34   27.80
  -4  -1   4  526.15   18.40
   4   1   4  526.55   19.70
   4   1   4  511.85   23.60
   4   1   4  530.95   19.60
   4  -1  -4  546.85   22.20
  -4   1  -4  496.65   19.70
  -4  -1   4  533.35   21.10
  -5   1   4  994.50   27.10
   5   1  -4 1006.00   39.10
  -5  -1  -4 1017.10   22.10
   5  -1   4 1070.39   34.50
  -5  -1  -4  985.80   33.40
  -5  -1  -4  987.00   21.90
   5   1  -4 1006.30   31.90
   5  -1   4  974.50   23.20
  -5  -1  -4  933.51   22.90
  -5   1   4 1005.30   38.40
   5  -1   4 1003.80   31.30
   5  -1   4  998.90   27.20
   5   1  -4  992.70   32.20
  -5   1   4 1025.80   27.20
  -5   1   4 1009.30   27.20
   5   1  -4 1052.29   35.20
   5  -1   4 1009.00   23.60
   5  -1  -4 1069.39   31.50
   5  -1  -4 1054.69   40.80
   5   1   4 1036.10   28.80
   5  -1  -4  965.30   30.00
  -5  -1   4  984.70   39.00
   5   1   4 1030.30   29.50
  -5  -1   4 1014.50   30.70
  -5   1  -4  984.20   30.80
  -5  -1   4  994.60   25.10
   5   1   4 1007.70   34.50
   5   1   4  987.30   26.50
  -5  -1   4 1019.70   30.70
   5  -1  -4  987.60   34.70
   5   1   4 1011.80   33.10
  -6  -1  -4  135.39   16.00
   6  -1   4  139.99   13.00
  -6   1   4  111.39   29.70
   6  -1   4  146.69   17.30
   6  -1   4  137.59   15.70
   6  -1   4  110.69   11.50
   6   1  -4  122.39   16.80
   6   1  -4  134.29   17.90
  -6   1   4  123.29   10.80
  -6   1   4  141.69   12.20
   6   1  -4  168.38   17.50
  -6   1   4  138.29   11.90
   6  -1   4  120.29   11.30
   6   1  -4  132.29   20.60
   6  -1   4  130.89   11.30
  -6  -1   4  139.29   14.90
   6  -1  -4  113.49   14.50
  -6  -1   4  137.99   14.70
   6  -1  -4  158.18   18.80
   6  -1  -4  115.69   19.30
   6   1   4  117.99   16.10
  -6  -1   4  112.49   18.30
   6   1   4  155.18   18.20
  -6   1  -4  133.79   15.00
   6   1   4  141.39   11.50
   6   1   4  147.59   14.60
  -6  -1   4  134.19    8.20
   6  -1  -4  123.49   15.30
   6   1   4  146.79   13.90
  -7  -1  -4   60.09    8.40
   7  -1   4   71.79   10.00
   7  -1   4   56.99    9.70
   7   1  -4   72.19   16.80
  -7   1   4   82.99   17.10
   7   1  -4   88.29   16.30
   7  -1   4   67.39   11.60
   7   1  -4   61.79   19.40
  -7   1   4   62.19   11.10
   7  -1   4   52.09   14.70
  -7   1   4   74.09    8.20
   7  -1   4   77.19   15.30
   7  -1   4   73.09    9.00
   7   1  -4   80.79   14.80
  -7  -1  -4   40.50   13.00
   7   1   4   56.79   12.60
   7   1   4   78.99   17.20
  -7  -1   4   62.69   17.50
  -7  -1   4   72.19   12.20
   7  -1  -4   60.69   13.70
   7  -1  -4   57.49   13.50
   7  -1  -4   51.59   18.40
  -7  -1   4   64.99   11.80
   7  -1  -4   69.09   16.70
   7   1   4   50.99   14.40
   7   1   4   57.49    6.30
   7   1   4   50.09   12.40
   7   1   4   66.39    6.20
   8  -1   4  185.98   11.60
   8  -1   4  181.78   19.20
   8   1  -4  113.99   20.50
   8  -1   4  162.08   20.70
   8   1  -4  194.28   20.50
   8   1  -4  148.69   19.80
   8  -1   4  175.88   20.80
   8  -1   4  167.38   15.80
   8  -1   4  174.58   15.30
   8   1  -4  161.88   24.70
   8  -1   4  174.58   12.80
   8  -1  -4  191.08   19.40
  -8  -1   4  185.08   15.70
   8   1   4  199.38   18.60
   8   1   4  166.78   21.00
   8  -1  -4  167.78   25.90
   8   1   4  192.98   22.60
   8   1   4  152.08   17.10
   8  -1  -4  186.88   23.10
  -8  -1   4  199.48   16.30
   9   1  -4   12.00   15.10
   9  -1   4   -9.10   10.20
   9  -1   4    6.00    9.40
   9  -1   4   32.70   15.40
   9  -1   4   28.50   10.80
  -9  -1  -4    7.80    4.80
  -9  -1  -4   -7.70   12.90
   9   1  -4   24.70   15.00
  -9   1   4   18.20   16.80
   9   1  -4   26.80   17.30
   9   1  -4  -28.00   18.20
   9  -1   4   -2.90   13.60
   9   1   4    9.10   11.80
  -9  -1   4   10.90    5.10
   9   1   4    1.90   12.70
   9  -1  -4    4.10   16.90
   9  -1  -4   23.50   13.10
  -9  -1   4   10.20   16.40
   9   1   4   16.20   15.20
   9  -1  -4    5.70   19.50
   9   1   4   14.40   16.30
  -9  -1   4    8.90    7.30
   9  -1  -4   25.90   14.20
   0   2  -4   50.09    7.70
   0   2   4   27.80    8.90
   0   2  -4   43.60    7.80
   0  -2  -4   40.90    9.20
   0  -2  -4   45.30   10.00
   0  -2  -4   45.60    8.90
   0  -2   4   48.90    8.70
   0  -2  -4   56.39    9.70
   0   2   4   38.80    9.50
   0  -2  -4   44.00   10.00
   0   2   4   40.90    9.50
   0   2   4   40.20    8.90
   0   2  -4   46.60    4.40
   0  -2   4   42.40    7.60
   0  -2   4   53.49   10.90
   0   2  -4   54.49    8.00
   0  -2  -4   43.90    9.60
  -1   2   4  577.34   20.00
  -1   2   4  584.74   20.30
  -1  -2  -4  603.14   20.70
   1  -2   4  560.54   17.10
  -1  -2  -4  614.54   22.50
   1   2  -4  565.24   16.20
   1  -2   4  552.84   17.10
  -1  -2  -4  569.34   20.90
   1  -2   4  580.24   18.50
  -1  -2  -4  562.84   20.10
   1   2  -4  591.14   21.30
  -1  -2  -4  575.74   18.40
  -1   2   4  580.94   27.60
   1   2  -4  614.54   20.30
  -1  -2  -4  589.44   21.10
  -1   2   4  611.44   23.60
  -1   2   4  568.54   22.10
   1   2  -4  577.64   19.90
   1   2   4  553.04   20.20
  -1   2  -4  598.14   18.80
  -1  -2   4  586.84   20.70
   1   2   4  580.54   20.90
   1   2   4  582.04   22.50
   1   2   4  569.14   20.50
  -1   2  -4  585.24   15.20
   1  -2  -4  570.34   19.20
  -1  -2   4  579.04   25.20
  -1  -2   4  573.44   16.20
   1  -2  -4  590.64   20.70
   1  -2  -4  583.04   20.40
  -1  -2   4  603.94   20.70
   1  -2  -4  623.04   22.70
   1   2   4  597.74   21.80
   1  -2  -4  564.94   23.30
   2  -2   4   47.30    4.70
  -2  -2  -4   55.99   10.40
   2   2  -4   43.70   13.20
   2   2  -4   51.09   10.80
  -2   2   4   61.19    9.20
  -2   2   4   41.70    9.60
   2  -2   4   40.70    6.10
  -2  -2  -4   54.89    9.70
  -2  -2  -4   30.30    9.30
  -2  -2  -4   64.49   10.30
   2   2  -4   34.30    9.50
   2  -2   4   57.19    6.60
   2   2  -4   48.30   10.20
  -2  -2  -4   37.90    9.20
  -2   2   4   52.59   10.30
  -2   2   4   52.39   12.10
  -2  -2   4   47.20   10.40
   2  -2  -4   64.19   12.50
   2  -2  -4   48.10    9.70
   2   2   4   46.30    9.80
  -2   2  -4   48.90    8.50
  -2  -2   4   44.70   12.80
   2  -2  -4   39.80    9.90
   2  -2  -4   48.70    9.00
   2   2   4   58.09   10.60
  -2  -2   4   43.80    8.00
  -2  -2   4   50.69   10.70
   2   2   4   36.30    9.50
   2  -2  -4   38.00    9.50
   2   2   4   57.79    9.70
   2   2   4   37.80    9.90
  -3  -2  -4  420.26   18.20
  -3   2   4  418.56   17.30
  -3  -2  -4  438.86   14.20
   3   2  -4  445.26   20.40
   3  -2   4  425.36   18.10
  -3   2   4  444.26   17.50
  -3   2   4  410.16   24.10
   3   2  -4  408.86   25.80
   3  -2   4  433.46   11.40
   3  -2   4  437.36   15.00
   3   2  -4  430.76   19.30
   3  -2   4  438.66   11.20
  -3  -2  -4  425.46   18.30
  -3  -2  -4  456.05   21.00
  -3   2   4  441.46   19.90
   3   2  -4  401.16   20.10
  -3  -2  -4  475.25   21.40
   3   2   4  445.86   19.10
   3   2   4  447.06   21.30
  -3  -2   4  468.15   20.70
   3  -2  -4  446.96   19.70
   3  -2  -4  450.15   25.60
   3   2   4  458.65   19.10
   3  -2  -4  428.66   19.30
  -3  -2   4  403.66   19.40
  -3  -2   4  393.26   24.60
  -3   2  -4  449.66   18.60
   3  -2  -4  474.45   19.00
  -3  -2   4  428.66   21.20
   3  -2  -4  461.45   20.10
   3   2   4  442.56   21.10
   3   2   4  409.06   18.70
   4   2  -4 1532.55   41.20
  -4  -2  -4 1515.75   36.00
  -4  -2  -4 1532.95   31.90
   4   2  -4 1518.85   40.90
   4   2  -4 1600.34   48.30
   4  -2   4 1553.34   39.00
  -4  -2  -4 1517.75   35.80
   4  -2   4 1532.55   27.60
  -4  -2  -4 1562.24   41.70
  -4   2   4 1513.35   34.70
  -4   2   4 1580.74   38.80
   4  -2   4 1544.75   27.60
   4   2  -4 1628.04   41.90
   4  -2   4 1491.95   35.80
  -4   2   4 1582.54   35.20
  -4   2   4 1650.13   48.10
   4  -2  -4 1545.45   38.60
   4  -2  -4 1531.95   38.10
  -4  -2   4 1618.14   47.50
   4  -2  -4 1532.55   39.80
  -4  -2   4 1558.84   40.50
  -4  -2   4 1540.55   40.40
   4   2   4 1573.24   42.60
  -4  -2   4 1510.75   41.00
   4   2   4 1547.05   38.60
   4  -2  -4 1538.85   38.10
   4   2   4 1528.25   42.00
   4  -2  -4 1651.33   49.00
   4   2   4 1538.85   39.00
   4   2   4 1566.94   36.70
   5  -2   4   44.30    4.80
   5   2  -4   35.90   15.20
  -5   2   4   35.90    7.60
  -5  -2  -4   38.00    8.80
   5  -2   4   41.90    9.00
   5  -2   4   26.90    8.90
  -5   2   4   30.90   13.10
   5   2  -4   55.09   13.50
   5  -2   4   55.99   10.40
   5   2  -4   51.59   12.90
  -5  -2  -4   57.59   12.70
   5   2  -4   49.20   12.40
  -5   2   4   45.70    8.80
  -5  -2  -4   44.50    6.60
   5  -2   4   53.39   11.40
  -5  -2  -4   32.80    8.90
   5  -2   4   47.00    4.80
   5  -2  -4   48.20   10.90
  -5  -2   4   61.19   15.00
  -5  -2   4   56.99   12.60
   5  -2  -4   39.70   15.20
  -5  -2   4   28.30   12.30
   5  -2  -4   42.20    9.50
   5   2   4   27.10   12.00
   5   2   4   36.60   11.30
   5   2   4   31.50    7.60
   5  -2  -4   53.89   10.90
   5  -2  -4   39.70   12.90
   5   2   4   43.40   11.40
   5   2   4   27.70   11.90
  -6   2   4  143.39    9.90
   6  -2   4  144.19    9.10
  -6  -2  -4  157.48   12.60
  -6   2   4  162.28   20.70
   6  -2   4  143.59   15.00
  -6  -2  -4  142.39   18.20
  -6   2   4  154.28   11.30
   6  -2   4  127.89    8.90
   6  -2   4  134.89   14.30
   6  -2   4  117.09   15.50
   6  -2   4  139.69   15.40
   6   2  -4  116.89   20.70
  -6  -2  -4  144.49   13.00
   6   2  -4  149.29   18.50
  -6   2   4  123.09   12.80
   6   2  -4  129.69   18.10
  -6  -2  -4  131.09   11.00
  -6  -2   4  153.28   18.80
  -6  -2   4  126.49   16.20
   6  -2  -4  112.69   20.70
   6   2   4  146.59   18.20
   6   2   4  148.59   16.10
  -6  -2   4  143.49    8.60
   6  -2  -4  113.39   14.50
   6   2   4  132.79   11.40
   6  -2  -4  148.59   15.40
   6   2   4  120.09   25.50
  -6  -2   4  165.78   16.50
   6  -2  -4  134.19   21.60
   6   2   4  138.09   15.90
   6  -2  -4  143.09   15.10
  -6  -2   4  147.19   23.90
  -6  -2   4  158.88    9.20
  -7  -2  -4   43.20    7.80
   7   2  -4   57.59   20.80
   7   2  -4   69.99   15.10
   7   2  -4   41.20   15.70
   7  -2   4   49.40    8.50
   7  -2   4   19.90   11.00
   7  -2   4   21.20   15.40
  -7   2   4   34.50   16.00
   7  -2   4   27.60   12.70
   7   2  -4   41.20   14.20
   7  -2   4   26.80    8.70
  -7   2   4   38.90    7.40
  -7  -2  -4   38.10    6.40
  -7  -2   4   50.19   17.20
  -7  -2   4   61.09   13.10
   7   2   4   12.00   13.60
   7   2   4   40.80    5.80
   7   2   4   19.30   14.00
   7   2   4   49.00   13.50
   7  -2  -4   40.50   12.40
  -7  -2   4   57.79   13.20
   7  -2  -4   37.30   18.10
   7   2   4   44.90   13.60
   7  -2  -4   36.20   12.90
   7  -2  -4   54.79   16.50
   8   2  -4   36.70   19.70
   8  -2   4   45.50    9.10
   8  -2   4   63.69    9.50
   8  -2   4   47.40   14.90
  -8  -2  -4   89.69   18.40
   8   2  -4   45.60   17.30
   8   2  -4   56.39   17.40
   8  -2   4   75.69   15.70
   8  -2   4   56.69    9.10
   8  -2   4   56.99   13.20
   8   2  -4   63.49   17.40
   8  -2  -4   55.49   17.10
   8   2   4   74.99   15.60
  -8  -2   4   60.19   12.80
   8   2   4   53.29   16.80
   8   2   4   87.29   18.50
   8   2   4   63.49   14.60
   8  -2  -4   35.40   19.20
  -8  -2   4   66.49   13.00
   8  -2  -4   36.40   13.70
   8  -2  -4   51.09   17.70
   9   2  -4   64.09   23.20
   9   2  -4  136.39   33.40
   9   2  -4  116.19   20.50
   9  -2   4   89.49   15.60
   9  -2   4   80.99   11.00
   9  -2   4   88.99   18.40
   9  -2   4   91.49   11.40
  -9   2   4  102.49   21.30
   9   2  -4   74.09   19.00
   9  -2   4  103.89   18.60
  -9  -2  -4   86.39   19.00
   9  -2  -4   77.59   23.40
   9  -2  -4  129.49   37.00
   9   2   4   80.79   16.70
  -9  -2   4   86.09   21.60
  -9  -2   4   81.29   12.50
   9  -2  -4  104.29   17.10
   9   2   4   82.69   19.90
   9   2   4   95.99   16.70
   9  -2  -4  106.19   17.20
   0   3  -4  144.89   12.50
   0  -3  -4  137.79   13.60
   0  -3   4  168.28    7.80
   0  -3  -4  134.89   12.70
   0  -3   4  146.89   13.80
   0   3  -4  147.99    7.60
   0   3   4  148.79   14.40
   0  -3  -4  157.98   14.50
   0   3   4  171.98   13.20
   0  -3   4  152.68   11.70
   0   3  -4  171.48   11.50
   0   3   4  179.88   16.20
   0  -3   4  161.28   14.10
   0  -3  -4  158.78   15.60
   0  -3  -4  152.78   15.80
   0  -3  -4  162.48   16.40
   0   3   4  153.18   14.20
   1   3  -4  282.47   14.80
   1   3  -4  286.47   17.20
  -1  -3  -4  276.37   15.30
  -1   3   4  253.57   15.50
  -1   3   4  260.27   16.60
  -1  -3  -4  264.07   19.10
   1  -3   4  260.87   12.70
  -1  -3  -4  277.87   20.10
   1  -3   4  287.37   13.90
  -1   3   4  271.77   18.30
   1  -3   4  286.57   16.30
  -1  -3  -4  262.57   16.40
   1  -3   4  268.47    7.30
  -1  -3  -4  275.47   18.00
  -1   3   4  270.17   17.50
   1   3  -4  257.57   12.10
   1   3  -4  257.17   15.30
  -1  -3  -4  282.27   16.80
  -1  -3   4  260.37   15.80
   1   3   4  262.27   15.50
   1  -3  -4  277.17   17.70
  -1   3  -4  271.37   15.60
  -1  -3   4  267.77   21.70
   1   3   4  263.77   16.50
   1  -3  -4  281.07   14.80
   1   3   4  264.77   16.80
   1  -3  -4  281.87   16.50
  -1  -3   4  269.07   12.20
  -1  -3   4  253.97   16.30
   1  -3  -4  276.97   19.40
  -1   3  -4  261.97   11.20
  -1   3  -4  253.87   11.10
   1  -3  -4  291.27   19.10
   1   3   4  272.57   17.90
   2   3  -4  180.68   17.20
  -2   3   4  161.18   16.00
  -2  -3  -4  158.18   15.50
   2   3  -4  150.98   13.10
  -2  -3  -4  168.28   14.90
   2  -3   4  159.68   11.30
  -2   3   4  166.38   13.90
  -2   3   4  132.79   15.90
   2  -3   4  149.29    7.70
   2   3  -4  152.38   13.80
  -2  -3  -4  153.68   14.60
   2  -3   4  141.19    9.90
  -2   3   4  144.79   13.90
   2  -3   4  148.79   10.10
  -2  -3  -4  144.59   13.60
  -2  -3  -4  173.68   15.40
   2   3  -4  164.58   14.80
   2  -3  -4  181.88   19.10
   2   3   4  153.38   13.40
   2  -3  -4  152.98   13.90
   2   3   4  158.48   15.90
  -2  -3   4  145.29   14.10
   2  -3  -4  156.18   14.20
   2  -3  -4  144.89   12.90
  -2  -3   4  142.19   12.50
  -2  -3   4  178.88   15.90
  -2   3  -4  149.59   11.20
   2   3   4  190.88   15.90
  -2  -3   4  153.18   17.20
   2   3   4  165.78   16.30
   2   3   4  158.98   15.10
   2  -3  -4  170.88   16.80
  -3   3   4  447.96   25.40
   3   3  -4  412.16   26.30
  -3  -3  -4  436.86   20.60
  -3   3   4  453.65   17.70
  -3   3   4  455.15   17.50
   3  -3   4  441.06   12.00
  -3  -3  -4  443.76   21.00
   3   3  -4  468.85   23.10
   3   3  -4  454.85   20.90
   3  -3   4  453.15   15.10
  -3  -3  -4  447.16   22.70
  -3  -3  -4  479.95   22.00
   3  -3   4  448.76   17.40
  -3   3   4  414.96   20.70
  -3  -3  -4  446.36   19.90
   3  -3   4  454.25   12.20
   3   3  -4  465.55   21.10
   3  -3   4  442.96   21.40
   3  -3  -4  425.16   18.70
   3  -3  -4  450.45   19.40
   3  -3  -4  446.36   21.90
   3   3   4  425.06   21.90
   3  -3  -4  436.16   19.10
  -3  -3   4  431.96   21.10
   3   3   4  469.15   21.30
  -3   3  -4  422.16   17.20
   3  -3  -4  439.46   26.30
   3   3   4  461.25   21.00
  -3  -3   4  460.65   20.90
   3   3   4  473.35   22.90
  -3  -3   4  462.65   21.90
  -3  -3   4  502.35   27.70
   3   3   4  445.96   20.20
  -4   3   4  204.18   20.70
   4  -3   4  183.68   12.90
  -4  -3  -4  221.78   19.20
  -4   3   4  192.28   17.10
   4  -3   4  207.08    5.70
  -4  -3  -4  193.48   14.10
  -4  -3  -4  179.28   16.30
   4  -3   4  211.88   17.10
   4   3  -4  187.98   18.10
   4   3  -4  187.88   18.00
   4  -3   4  190.98   16.70
   4   3  -4  180.88   17.40
   4  -3   4  203.08   14.70
  -4   3   4  203.48   12.40
   4   3  -4  222.08   23.10
  -4  -3  -4  220.28   16.30
   4   3   4  157.08   16.00
   4  -3  -4  200.78   15.70
  -4  -3   4  198.98   18.00
  -4  -3   4  186.88   17.10
  -4  -3   4  217.18   19.00
   4   3   4  215.38   19.90
   4   3   4  188.48   14.80
   4   3   4  192.68   18.70
   4  -3  -4  186.98   16.20
   4  -3  -4  208.68   17.40
   4  -3  -4  217.28   23.90
  -4  -3   4  204.78   14.30
   4  -3  -4  189.88   16.20
  -4  -3   4  232.18   24.60
   4   3   4  204.68   19.10
   5   3  -4  122.19   16.10
   5   3  -4  129.29   17.10
   5  -3   4  126.79   14.00
   5  -3   4  106.99   13.00
  -5   3   4  151.28   19.70
   5   3  -4  147.69   18.00
  -5  -3  -4  125.69   13.80
   5   3  -4  149.99   20.40
  -5   3   4  110.39   13.00
   5  -3   4  116.99   13.30
  -5  -3  -4  122.49   16.10
  -5  -3  -4  120.19   12.40
  -5  -3  -4  139.99   14.00
   5  -3   4  149.99   14.20
  -5   3   4  150.78   10.10
  -5   3   4  120.89    9.50
  -5  -3   4  121.29   16.00
   5   3   4  147.49   13.40
  -5  -3   4  131.09   12.20
   5   3   4  130.49   16.30
  -5  -3   4  138.29   19.30
   5   3   4  130.19   16.10
   5  -3  -4  148.19   20.70
   5  -3  -4  130.59   14.30
   5   3   4  140.59   15.70
   5  -3  -4  139.79   15.10
   5  -3  -4  137.09   14.10
  -5  -3   4  148.49   17.20
   5   3   4  129.39   17.40
   5  -3  -4  114.29   13.70
   6   3  -4  912.21   42.00
   6  -3   4  920.01   31.50
   6   3  -4  920.91   41.90
  -6  -3  -4  877.41   28.80
   6  -3   4  888.91   16.90
   6  -3   4  914.71   33.00
   6   3  -4  879.01   53.09
  -6  -3  -4  907.01   29.10
  -6  -3  -4  879.91   36.20
   6  -3   4  893.21   31.10
   6   3  -4  882.41   34.30
   6  -3   4  892.81   33.50
  -6   3   4  872.51   40.00
  -6   3   4  932.81   30.50
  -6  -3  -4  892.01   27.30
  -6  -3   4  892.11   33.10
  -6  -3   4  886.11   32.50
   6   3   4  942.81   36.90
   6   3   4  884.21   25.60
   6  -3  -4  991.60   38.70
   6  -3  -4  909.01   31.30
  -6  -3   4  910.61   36.40
   6  -3  -4  884.21   30.70
   6   3   4  864.01   44.20
   6   3   4  868.41   32.50
  -6  -3   4  892.01   23.30
   6  -3  -4  895.61   65.59
   6   3   4  887.61   33.70
   6  -3  -4  888.11   30.90
  -6  -3   4  930.51   41.30
   7  -3   4   92.79   15.30
  -7   3   4  109.29   11.80
   7  -3   4  125.99   16.40
  -7  -3  -4  108.19   12.10
   7   3  -4  151.38   20.40
   7   3  -4  133.09   20.30
   7  -3   4  113.09   16.30
  -7  -3  -4  115.49   12.50
   7  -3   4  103.19    7.80
   7  -3   4  106.19   13.10
   7   3  -4  131.89   19.60
   7   3  -4  126.49   23.30
  -7  -3  -4  111.39   12.80
  -7  -3   4  118.89   19.20
  -7  -3   4  122.29    5.40
   7   3   4  136.09   22.10
  -7  -3   4  141.09   17.70
  -7  -3   4  108.49   20.70
   7  -3  -4  115.69   15.30
   7  -3  -4  147.19   16.40
  -7  -3   4  109.79    5.20
   7   3   4  106.09   18.80
   7  -3  -4  114.79   13.50
   7   3   4  125.59   17.90
   7  -3  -4  108.89   19.10
   7  -3  -4  119.69   22.40
   7   3   4  116.59   12.60
  -7  -3   4  125.69   17.20
  -8  -3  -4  115.59   11.50
   8   3  -4  120.19   21.20
   8   3  -4  171.38   21.30
  -8   3   4  121.19   22.20
  -8  -3  -4  136.89   20.90
   8   3  -4  140.09   20.70
   8  -3   4  104.69   17.50
   8  -3   4  110.39   14.60
   8   3  -4   94.49   21.50
   8  -3   4  110.29   13.20
   8  -3   4  109.79   17.70
   8   3   4  133.49   18.60
   8   3   4  126.79   20.90
  -8  -3   4  129.19   17.00
  -8  -3   4  111.39   16.70
   8  -3  -4  195.88   23.80
   8  -3  -4  128.99   17.30
   8   3   4  137.69   20.90
   8  -3  -4  128.19   24.20
   8   3   4  114.49   18.40
  -9   3   4   26.30   17.20
   9   3  -4   31.50   17.80
   9  -3   4   25.00   14.20
   9  -3   4    8.10    6.80
   9   3  -4    6.70   16.10
  -9  -3  -4   17.70   15.30
   9   3  -4   28.00   15.40
   9  -3   4   40.10   14.90
   9  -3   4   31.30   13.20
   9   3  -4   32.90   19.20
   9  -3   4   11.30    8.40
   9  -3   4   23.30    7.80
   9  -3  -4   24.40   18.10
   9  -3  -4   30.50   14.10
  -9  -3   4   -8.10    7.20
  -9  -3   4   13.40   13.70
   9   3   4   41.50   17.20
   9   3   4   29.90   15.30
   9  -3  -4    4.30   19.60
   9   3   4   27.00   15.90
   9  -3  -4   15.50   12.40
  -9  -3   4   26.50   17.90
   0  -4  -4  434.56   23.00
   0  -4  -4  464.45   21.10
   0   4   4  461.95   17.90
   0  -4  -4  430.06   17.60
   0   4  -4  438.86   18.20
   0  -4  -4  464.85   22.50
   0  -4   4  456.05   19.90
   0   4  -4  453.95   15.80
   0   4   4  465.95   22.70
   0   4   4  462.25   20.60
   0  -4   4  451.65   14.40
   0  -4  -4  453.15   23.90
   0   4  -4  470.75   18.20
   0  -4   4  453.15   22.60
   0   4   4  444.16   20.40
   0  -4   4  466.75   19.30
   0  -4  -4  460.65   21.20
   1  -4   4 2087.19   51.29
  -1  -4  -4 2016.50   45.00
   1  -4   4 2074.99   40.50
  -1   4   4 2011.90   42.90
  -1  -4  -4 2029.10   48.20
  -1   4   4 1955.20   50.29
  -1  -4  -4 2065.99   50.49
   1  -4   4 2060.29   43.80
   1   4  -4 2052.29   43.40
  -1  -4  -4 2062.19   48.40
   1  -4   4 1995.80   38.10
  -1  -4  -4 2142.89   50.69
  -1   4   4 2098.89   46.70
  -1   4   4 2038.80   46.10
   1  -4   4 2087.79   43.90
   1   4  -4 2048.10   42.30
   1   4  -4 2094.79   46.80
   1   4  -4 2113.49   47.20
  -1  -4   4 2069.19   47.50
   1  -4  -4 1968.40   46.90
  -1   4  -4 2037.00   40.00
  -1  -4   4 2020.90   49.99
   1   4   4 2066.89   50.49
   1   4   4 1984.10   45.00
   1  -4  -4 2066.49   51.29
  -1  -4   4 2051.49   42.30
   1  -4  -4 2086.19   43.40
  -1   4  -4 2065.59   41.60
  -1  -4   4 2054.69   47.50
   1  -4  -4 2071.89   53.39
   1  -4  -4 2116.49   47.90
   1   4   4 2040.80   48.30
   1   4   4 2035.90   47.80
  -1  -4   4 2169.28   56.09
   2  -4   4  118.69    9.30
  -2   4   4  125.99   12.40
  -2  -4  -4  121.69   14.80
  -2   4   4  100.79   13.70
  -2  -4  -4  126.19   14.30
  -2  -4  -4  100.69   13.50
   2  -4   4  101.49    9.50
   2   4  -4  102.39   11.50
   2   4  -4  104.39   12.90
  -2  -4  -4  120.39   13.00
   2   4  -4  106.79   10.80
  -2   4   4  113.29   12.20
  -2  -4  -4   94.19   14.20
   2  -4   4   87.89   13.70
  -2  -4   4  112.99   11.50
   2  -4  -4  107.79   10.40
   2   4   4  102.69   11.90
  -2  -4   4  117.29   13.90
   2  -4  -4   91.69   13.60
   2  -4  -4  134.49   14.30
   2   4   4  126.39   13.60
   2   4   4  111.79   14.50
   2  -4  -4  113.09   13.10
  -2  -4   4  109.49   13.70
   2   4   4  104.09   12.50
  -2  -4   4  134.59   17.70
   2  -4  -4  117.39   16.40
  -2  -4   4  101.99   12.80
   2   4   4  129.99   14.70
   3   4  -4  144.29   16.40
   3  -4   4  108.29    9.00
  -3  -4  -4  138.49   15.60
   3  -4   4  115.19   14.70
  -3  -4  -4  104.29   13.70
   3   4  -4  127.99   13.20
   3  -4   4  109.59   11.70
   3  -4   4  134.09   10.40
   3   4  -4  112.79   14.00
  -3   4   4  117.99   14.40
  -3   4   4  120.49   12.00
  -3  -4  -4   97.19   14.00
  -3  -4  -4  115.29   14.00
  -3   4   4  105.29   11.00
   3  -4  -4  104.49   13.30
  -3  -4   4   85.99   13.40
  -3  -4   4  108.89   12.40
  -3  -4   4  121.89   18.50
   3  -4  -4  112.79   17.30
   3   4   4  109.19   13.10
   3   4   4  111.29   12.60
  -3  -4   4  104.49   15.00
   3   4   4  125.89   14.80
   3   4   4  133.79   15.80
   3  -4  -4  113.79   11.10
   3   4   4  125.59   15.10
   3  -4  -4  104.29   14.00
  -3  -4   4  118.09   12.70
   3  -4  -4  113.69   13.00
   4  -4   4  455.25   24.80
  -4   4   4  504.05   24.40
   4  -4   4  478.25   24.90
   4  -4   4  456.45   12.40
  -4  -4  -4  493.85   23.00
   4   4  -4  513.35   25.70
  -4  -4  -4  476.75   22.20
  -4  -4  -4  465.05   24.10
  -4   4   4  458.85   28.20
  -4  -4  -4  429.86   23.80
   4  -4   4  467.95   12.60
   4   4  -4  485.95   23.50
  -4  -4  -4  489.45   26.60
   4   4  -4  477.95   23.70
  -4   4   4  499.95   17.00
   4  -4   4  479.45   19.10
   4  -4   4  499.05   18.90
   4   4   4  544.35   25.20
  -4  -4   4  490.45   24.70
   4  -4  -4  510.25   22.50
   4  -4  -4  461.25   20.70
  -4  -4   4  465.25   24.30
   4  -4  -4  439.96   24.80
  -4  -4   4  471.95   24.30
   4   4   4  467.35   21.90
  -4  -4   4  471.35   30.00
   4   4   4  502.75   24.40
   4   4   4  500.45   24.90
   4  -4  -4  476.85   30.40
  -4  -4   4  474.15   21.30
   4  -4  -4  491.05   21.90
   4   4   4  473.95   26.20
  -5  -4  -4  737.03   29.60
   5   4  -4  754.52   32.80
  -5   4   4  747.53   19.10
  -5   4   4  755.22   37.20
  -5   4   4  747.03   17.80
  -5  -4  -4  775.42   29.80
   5  -4   4  781.52   30.60
  -5  -4  -4  754.82   33.20
   5  -4   4  755.52   26.40
   5   4  -4  755.02   31.90
   5  -4   4  794.62   32.30
  -5  -4  -4  779.52   27.60
  -5   4   4  753.32   30.40
   5  -4   4  776.22   26.20
   5   4  -4  752.62   31.40
  -5  -4  -4  779.42   27.60
   5  -4  -4  736.63   27.40
   5   4   4  781.42   32.70
   5   4   4  734.73   34.10
  -5  -4   4  701.23   29.90
  -5  -4   4  792.42   38.10
   5  -4  -4  790.52   31.70
   5   4   4  793.42   32.90
   5   4   4  767.62   26.80
   5  -4  -4  750.72   28.10
   5  -4  -4  788.92   28.50
  -5  -4   4  783.02   25.90
  -5  -4   4  800.02   34.00
   5  -4  -4  773.82   39.10
  -5  -4   4  740.93   31.00
  -6  -4  -4  231.68   23.10
   6   4  -4  259.97   25.10
   6   4  -4  237.38   23.10
   6  -4   4  263.07   22.40
  -6  -4  -4  266.37   18.60
  -6  -4  -4  263.97   20.30
   6   4  -4  276.17   23.40
  -6   4   4  247.98   19.60
   6  -4   4  260.07   18.70
   6  -4   4  274.87   18.90
  -6   4   4  223.08   25.70
   6  -4   4  252.17   20.50
  -6  -4  -4  261.37   21.00
  -6  -4   4  271.87   14.90
  -6  -4   4  262.07   26.80
   6  -4  -4  261.77   19.40
   6  -4  -4  255.57   20.60
  -6  -4   4  268.67   29.80
  -6  -4   4  264.37   23.60
   6   4   4  265.07   22.00
   6   4   4  273.87   24.90
   6   4   4  270.97   22.30
   6  -4  -4  300.87   22.30
  -6  -4   4  244.08   22.70
   6  -4  -4  299.87   30.80
   6   4   4  247.18   16.20
   6   4   4  263.07   24.60
   6  -4  -4  251.67   20.90
   7   4  -4  264.87   25.80
   7  -4   4  226.88   23.50
   7   4  -4  292.57   25.20
   7  -4   4  229.58   20.80
  -7  -4  -4  290.47   28.90
  -7  -4  -4  188.58   15.70
  -7   4   4  269.57   19.20
  -7  -4  -4  266.37   20.00
   7   4  -4  241.78   24.60
   7  -4   4  237.98   20.70
   7  -4   4  228.78   20.00
  -7  -4  -4  278.67   20.70
   7   4   4  270.97   25.50
   7   4   4  261.07   26.00
  -7  -4   4  224.48   21.70
   7   4   4  241.28   24.40
   7  -4  -4  258.37   22.50
   7  -4  -4  238.28   21.00
  -7  -4   4  237.28   11.40
   7  -4  -4  290.67   21.80
   7   4   4  278.17   23.40
  -7  -4   4  263.87   22.10
   7  -4  -4  241.18   29.00
   7   4   4  222.28   14.20
   7  -4  -4  215.78   19.30
   7  -4  -4  291.77   27.60
  -7  -4   4  258.27   25.40
  -8  -4  -4   32.30   19.20
  -8  -4  -4   77.79   12.60
  -8   4   4   59.99   18.80
   8  -4   4   63.79    6.40
   8  -4   4   51.29   12.50
   8   4  -4   43.30   17.40
   8   4  -4   49.10   18.00
   8  -4   4   69.89   15.20
   8  -4   4   74.39   14.70
   8  -4   4   30.90   13.70
   8  -4  -4   25.80   20.40
   8   4   4   65.39   17.40
   8  -4  -4   14.60   11.20
   8   4   4   66.69   17.70
   8  -4  -4   55.99   13.30
   8   4   4   43.90   14.90
  -8  -4   4   56.69   15.60
   8  -4  -4   29.90   17.80
  -8  -4   4   52.79   20.80
  -8  -4   4   65.79   30.30
   8  -4  -4   30.20   15.60
   8   4   4   49.10   18.30
   0   5  -4  526.65   20.20
   0  -5  -4  562.54   25.60
   0  -5  -4  534.55   26.40
   0   5   4  539.65   19.10
   0  -5  -4  530.85   24.00
   0  -5   4  543.65   22.20
   0  -5  -4  553.34   27.80
   0  -5   4  569.34   23.60
   0  -5   4  514.05   17.80
   0  -5   4  537.85   26.40
   0   5  -4  537.45   20.60
   0   5  -4  524.25   16.80
   0   5   4  530.65   26.00
   0   5   4  529.75   22.90
   0  -5  -4  543.75   24.10
   0  -5  -4  493.65   18.80
   0   5   4  526.75   24.50
   1   5  -4   17.00    7.20
  -1  -5  -4   19.00   11.30
   1  -5   4   35.00   10.00
  -1   5   4   30.30   10.90
  -1  -5  -4   23.80   10.40
  -1  -5  -4   23.40   11.00
  -1   5   4   27.90   11.10
   1  -5   4   22.90    6.60
  -1   5   4   33.10    7.10
  -1  -5  -4   32.20    8.30
  -1  -5  -4   19.50   10.40
  -1   5   4   28.10   11.10
   1   5  -4   31.70   10.40
   1  -5   4   27.90   11.30
   1   5  -4   29.80    7.70
   1  -5   4   23.10    9.00
   1   5  -4   31.30   10.70
   1  -5  -4   23.10   11.20
   1   5   4   29.60   10.60
  -1  -5   4   29.00   11.90
  -1   5  -4   26.60    7.10
  -1   5  -4   28.80    7.30
   1  -5  -4   17.20   11.60
  -1   5  -4   28.60    5.30
   1  -5  -4   24.10    7.00
   1   5   4   21.00   12.10
   1  -5  -4   48.40   13.90
  -1  -5   4   31.60    7.70
   1   5   4   28.50    8.20
   1  -5  -4   18.60   11.00
   1  -5  -4   17.60   10.70
  -1  -5   4   40.30   11.20
  -1  -5   4   27.40   10.40
   1   5   4   23.90   10.80
  -2  -5  -4   44.40   12.60
  -2  -5  -4   45.40   11.90
   2   5  -4   42.10    9.30
   2  -5   4   32.80   12.30
  -2   5   4   20.70   10.50
   2  -5   4   42.10    5.70
   2   5  -4   58.09   13.30
  -2  -5  -4   39.80   11.90
  -2   5   4   26.10    9.60
  -2   5   4   38.00   10.10
   2  -5   4   53.69    9.40
   2  -5   4   25.60    8.30
   2  -5   4   38.00    6.70
  -2  -5  -4   23.40   11.10
   2   5  -4   31.00   11.90
   2   5  -4   31.50    9.10
   2   5   4   36.50   11.20
  -2  -5   4   36.70   11.90
   2   5   4   46.20   12.20
   2   5   4   32.70   12.00
   2  -5  -4   41.30   14.40
   2  -5  -4   38.20   12.10
  -2  -5   4   28.50   13.90
  -2   5  -4   32.10    5.10
   2  -5  -4   33.10    7.40
   2   5   4   45.00    9.90
   2  -5  -4   41.20   11.10
  -2  -5   4   42.90   11.20
   2  -5  -4   24.70   11.20
   2   5   4   33.80   10.70
  -2  -5   4   30.10    9.40
  -2  -5   4   31.60   12.60
  -3   5   4   29.80    8.90
  -3   5   4   16.70   10.40
   3   5  -4   35.70   10.80
   3   5  -4   34.60   12.30
  -3  -5  -4   36.30   11.40
  -3  -5  -4   40.00   13.70
   3  -5   4   24.70   11.70
   3  -5   4   12.40    5.60
   3  -5   4   19.60    7.10
  -3  -5  -4   23.90   12.50
  -3  -5  -4   19.50   11.00
   3   5  -4   24.40   11.30
  -3   5   4   31.30    8.80
  -3  -5   4   26.50   10.40
   3  -5  -4   17.90   10.80
   3   5   4   13.40   12.10
  -3  -5   4   29.30   15.40
   3   5   4    5.90   11.30
   3  -5  -4   24.90   12.00
   3   5   4   24.90   10.60
  -3  -5   4   34.70   12.00
   3  -5  -4   28.40   11.50
   3   5   4   11.40    9.90
   3   5   4   29.80   11.40
   3  -5  -4   30.20    8.10
  -3  -5   4   22.90   10.60
  -3  -5   4   20.90   10.90
   3  -5  -4   46.00   15.70
  -4  -5  -4  195.48   19.50
  -4  -5  -4  194.48   22.70
   4   5  -4  208.48   20.50
  -4   5   4  195.68   19.60
  -4  -5  -4  180.68   19.50
   4  -5   4  173.08   10.90
  -4  -5  -4  202.28   20.70
   4   5  -4  195.48   19.20
   4  -5   4  216.08   14.60
   4  -5   4  172.38   18.30
  -4   5   4  186.38   12.00
   4  -5   4  182.98   12.80
  -4  -5  -4  202.98   19.80
   4   5  -4  212.48   19.30
   4  -5  -4  213.98   20.40
   4   5   4  195.68   19.70
   4  -5  -4  183.88   18.60
   4  -5  -4  208.28   24.00
   4   5   4  175.78   18.00
  -4  -5   4  164.28   16.70
   4   5   4  195.48   19.90
   4  -5  -4  171.78   15.10
   4   5   4  179.38   19.30
   4   5   4  200.08   18.30
  -4  -5   4  181.28   19.20
   4  -5  -4  221.18   18.50
  -4  -5   4  212.28   18.10
  -5  -5  -4  394.36   23.90
   5   5  -4  409.16   26.60
  -5   5   4  410.66   26.20
  -5  -5  -4  418.06   26.10
   5  -5   4  439.26   26.00
  -5  -5  -4  401.06   24.30
   5   5  -4  450.65   27.50
   5  -5   4  429.86   19.40
   5  -5   4  433.06   20.90
   5  -5   4  407.86   13.10
  -5  -5  -4  368.36   25.70
   5  -5   4  406.86   12.80
  -5  -5  -4  439.86   25.20
   5  -5   4  448.06   28.50
   5  -5  -4  413.86   22.40
   5   5   4  451.05   29.50
   5   5   4  425.36   22.50
   5   5   4  415.46   25.80
  -5  -5   4  435.56   26.40
   5  -5  -4  456.05   34.00
  -5  -5   4  418.36   32.80
  -5  -5   4  418.86   27.10
   5   5   4  484.55   42.50
   5  -5  -4  470.15   28.00
   5   5   4  401.46   26.10
   5  -5  -4  428.06   23.30
  -5  -5   4  447.06   22.60
  -5  -5   4  415.46   26.10
   5  -5  -4  431.56   21.70
  -6  -5  -4   14.80   10.10
  -6  -5  -4   23.20   13.10
  -6  -5  -4   13.00   10.80
  -6  -5  -4   27.60   12.70
   6  -5   4    7.60    9.30
   6   5  -4    2.40   13.30
   6  -5   4    1.10    8.50
   6  -5   4    6.40    3.60
   6   5  -4   14.90   16.10
   6  -5   4    3.70    3.70
   6  -5   4    4.50   11.90
   6  -5   4    9.00   11.10
  -6   5   4   -5.70   11.60
   6   5  -4    8.50   14.30
   6  -5  -4    3.70   12.00
   6   5   4   18.40   15.20
  -6  -5   4    1.10    7.40
   6  -5  -4   13.70   11.50
  -6  -5   4    2.90   12.70
   6  -5  -4   24.00   11.70
   6   5   4    6.70   13.70
   6   5   4    0.70   13.10
   6  -5  -4    1.00   10.50
   6  -5  -4   22.60   17.50
  -6  -5   4   37.70   14.70
  -6  -5   4  -21.10   12.50
   6   5   4    5.90    8.40
   6   5   4    4.40   12.80
  -6  -5   4   10.50   13.20
  -7   5   4   92.19   14.10
   7   5  -4   83.29   18.90
   7  -5   4   84.39   13.50
   7   5  -4  118.29   19.80
   7   5  -4  105.99   19.70
  -7  -5  -4  107.59   20.70
   7  -5   4   92.59   20.90
   7  -5   4   63.99   13.50
  -7  -5  -4   97.19   16.80
  -7  -5  -4   93.09   14.90
   7  -5   4  101.69   14.60
  -7  -5   4   69.59   20.40
   7   5   4  106.99   19.20
   7   5   4   96.79   11.30
  -7  -5   4   97.59    9.80
   7  -5  -4  102.29   16.00
   7  -5  -4  104.29   15.20
   7  -5  -4   82.99   19.10
   7   5   4  114.59   21.20
   7  -5  -4  112.29   16.20
   7   5   4   96.99   19.10
  -7  -5   4  128.29   18.70
  -7  -5   4   85.29   18.60
   7  -5  -4   83.39   16.00
   7  -5  -4  115.29   24.40
   7   5   4   92.79   18.70
  -8   5   4    6.30    6.30
  -8  -5  -4   20.50   11.80
   8  -5   4    5.50   12.40
   8  -5   4   28.80   12.00
   8   5  -4   12.60   16.20
   8   5  -4   26.20   15.90
  -8  -5  -4   44.40   20.50
   8  -5   4   32.30   11.40
  -8  -5  -4   23.40   16.30
   8   5   4   13.20   27.90
  -8  -5   4   22.70   15.70
   8  -5  -4   27.90   12.40
   8   5   4   38.30    6.80
   8  -5  -4   34.00   17.20
  -8  -5   4   20.60   18.40
   8  -5  -4   20.60   13.90
  -8  -5   4   50.09   17.20
  -8  -5   4   87.79   19.50
   8   5   4   28.10   16.70
   8   5   4   48.20   20.00
   8  -5  -4   40.20   13.60
   8  -5  -4   28.80   13.00
   8  -5  -4   32.70   20.90
   0  -6   4  320.47   20.00
   0  -6   4  342.97   21.90
   0   6   4  377.46   22.40
   0  -6   4  368.96   17.50
   0  -6  -4  370.16   22.50
   0   6   4  354.86   22.80
   0  -6  -4  346.37   24.70
   0  -6  -4  369.56   22.70
   0   6   4  393.46   16.90
   0   6  -4  347.57   18.60
   0   6  -4  363.36   18.90
   0  -6  -4  366.76   27.90
   0  -6   4  401.96   26.30
   0  -6  -4  397.56   24.90
   0   6   4  370.46   24.70
   0  -6  -4  345.97   16.70
   1  -6   4  286.37   19.30
  -1  -6  -4  277.77   25.00
  -1  -6  -4  294.97   21.60
  -1   6   4  305.57   14.50
  -1   6   4  308.07   20.00
   1   6  -4  276.27   20.30
  -1  -6  -4  306.37   24.10
   1   6  -4  291.27   17.20
   1   6  -4  306.17   20.10
   1  -6   4  306.87   23.70
  -1  -6  -4  269.07   22.90
   1  -6   4  290.57   19.00
  -1   6   4  304.47   26.60
   1   6  -4  297.67   14.90
  -1   6   4  283.47   20.10
   1  -6   4  305.07   15.30
   1   6   4  296.97   23.00
  -1   6  -4  286.77    9.90
   1  -6  -4  319.77   21.20
   1  -6  -4  300.57   23.00
   1  -6  -4  294.97   22.60
   1  -6  -4  288.27   14.50
   1   6   4  324.07   17.10
   1  -6  -4  275.97   23.80
   1   6   4  308.07   20.30
  -1  -6   4  272.57   20.70
   1  -6  -4  294.87   26.90
  -1  -6   4  320.87   22.40
   1   6   4  336.37   23.50
  -1   6  -4  312.27   15.20
  -1  -6   4  268.67   22.50
  -1   6  -4  298.57   14.60
  -1  -6   4  304.17   17.70
  -2   6   4  115.89   13.60
  -2  -6  -4   85.89   15.90
   2  -6   4  109.19   12.60
   2  -6   4  124.89   17.60
   2   6  -4  106.29   15.90
  -2   6   4  115.99   14.10
   2   6  -4  108.89   14.60
   2  -6   4   92.99    9.80
   2   6  -4  121.99   13.50
  -2  -6  -4   85.79   15.50
  -2  -6  -4   97.99   15.80
  -2  -6  -4   95.59   14.80
   2   6  -4   94.09   11.50
  -2   6   4   98.29   15.90
   2  -6  -4  117.19   19.30
   2  -6  -4   99.39    9.30
   2  -6  -4  126.69   15.60
  -2  -6   4  117.39   13.60
  -2  -6   4  105.99   19.50
   2   6   4  120.49   17.00
   2  -6  -4  115.99   17.60
   2  -6  -4  111.49   14.90
   2   6   4   99.19   15.70
   2   6   4  155.98   18.40
  -2  -6   4  129.39   17.00
   2   6   4  117.29   13.20
  -2  -6   4  105.79   15.90
  -3  -6  -4   65.29   14.30
   3   6  -4   56.19   15.60
  -3  -6  -4   82.09   16.70
  -3   6   4  102.79   16.20
   3  -6   4   86.99   10.10
   3  -6   4   73.59   10.80
  -3  -6  -4   70.99   15.70
  -3   6   4  105.09   12.00
   3  -6   4   88.19    7.20
   3   6  -4   91.29   13.80
   3  -6   4   91.79   16.60
  -3   6   4   73.29   10.60
   3   6  -4  107.09   16.10
   3  -6   4   69.89   10.40
  -3  -6  -4   45.70   14.20
   3  -6  -4   81.19   13.70
  -3  -6   4   67.59   13.10
   3   6   4   71.59   13.20
   3  -6  -4  110.69   15.90
   3   6   4   66.39   27.60
   3   6   4  135.09   17.80
  -3  -6   4   83.49   19.80
   3  -6  -4   96.99    9.90
   3   6   4   76.99   14.50
  -3  -6   4  120.79   17.10
  -3  -6   4   64.09   13.50
   3   6   4   54.29   23.90
  -3  -6   4   91.89   26.70
   3  -6  -4   50.49   14.70
  -4  -6  -4  215.18   22.00
   4   6  -4  195.58   19.20
   4  -6   4  184.58   14.10
   4   6  -4  198.18   21.20
   4  -6   4  179.88   15.00
  -4  -6  -4  214.28   21.20
  -4  -6  -4  192.58   20.40
  -4   6   4  197.78   20.50
  -4   6   4  197.08   11.50
   4  -6   4  171.78   13.30
   4   6  -4  194.68   21.20
   4  -6   4  160.48   10.80
   4  -6  -4  168.88   23.70
   4   6   4  172.38   17.70
  -4  -6   4  244.18   25.80
  -4  -6   4  218.38   26.00
   4   6   4  143.89   16.90
   4  -6  -4  181.78   17.80
   4  -6  -4  172.88   14.20
  -4  -6   4  161.38   17.30
   4   6   4  161.58   20.70
   4   6   4  205.58   21.90
   4  -6  -4  194.58   18.40
   4  -6  -4  189.18   24.50
  -4  -6   4  167.18   19.90
   5   6  -4   58.69   17.50
  -5  -6  -4   37.40   15.60
   5   6  -4   84.49   17.20
   5  -6   4   72.69   11.50
   5  -6   4   74.19    9.40
   5  -6   4   34.20   14.00
  -5   6   4   69.79   15.80
   5  -6   4   53.69    8.20
   5  -6   4   59.99    8.70
  -5  -6  -4   97.69   18.40
  -5  -6  -4   88.59   14.80
  -5  -6  -4   38.90   14.00
   5  -6   4   45.20   25.30
   5   6   4   62.99   13.30
  -5  -6   4   75.69   16.70
   5  -6  -4   58.99   15.50
   5   6   4   63.79   17.60
   5   6   4   73.59   17.10
   5  -6  -4   73.99   16.10
  -5  -6   4   47.90   14.70
   5   6   4   57.49   16.30
   5   6   4   70.29   15.30
   5  -6  -4   61.49   10.80
   5  -6  -4   71.99   20.80
  -5  -6   4   47.60   11.80
   5  -6  -4   65.59   14.20
   6  -6   4   34.20   14.40
   6  -6   4   34.30    8.20
   6  -6   4   43.50   11.20
   6  -6   4   52.29   14.60
   6  -6   4   45.60    8.20
  -6  -6  -4   30.10   14.20
  -6  -6  -4   33.60   12.80
   6   6  -4   30.80   15.00
  -6  -6  -4   13.60   11.20
   6   6  -4   33.50   16.40
  -6   6   4   36.40   12.70
   6  -6   4   36.10    9.40
  -6  -6   4   59.59   11.50
  -6  -6   4   51.69   17.00
   6   6   4   14.30   14.80
   6  -6  -4   53.19   20.70
  -6  -6   4   15.30   14.90
   6   6   4   16.50   13.90
   6  -6  -4   53.49   13.90
   6  -6  -4   23.30   14.10
   6  -6  -4   42.20   11.80
  -6  -6   4   47.50   23.90
  -6  -6   4   36.00   16.20
   6   6   4   33.10   11.10
   6   6   4   54.69   17.60
   6  -6  -4   64.09   19.90
   6   6   4   76.09   18.90
   7  -6   4    8.30    9.60
   7  -6   4    9.10    4.60
   7  -6   4   12.50   11.30
  -7   6   4    4.70    9.80
   7  -6   4   13.10    4.90
   7  -6   4   16.00    9.70
   7   6  -4  -14.70   14.10
   7   6  -4  -15.30   13.60
   7   6  -4    3.70   15.60
  -7  -6  -4    4.50   15.40
  -7  -6  -4  -15.60   12.70
   7  -6   4   36.90   15.40
  -7  -6  -4  -10.10    6.40
   7  -6  -4   62.09   21.90
  -7  -6   4   38.00   16.30
  -7  -6   4    8.70   18.10
  -7  -6   4    8.00   15.00
  -7  -6   4   -8.30   14.00
   7  -6  -4   19.60   14.10
   7  -6  -4   30.60   12.90
   7   6   4    1.40   14.10
  -7  -6   4    7.30    7.00
   7   6   4   28.80   19.40
   7  -6  -4    3.90   14.50
   7   6   4  -25.60   14.00
   7   6   4    9.10    8.40
   7   6   4   11.70   15.80
   0  -7   4   -0.90    8.20
   0  -7  -4   17.30   13.20
   0   7   4  -11.90   12.20
   0  -7   4    0.90   12.50
   0  -7   4    1.70   12.50
   0   7  -4   -1.40    3.90
   0  -7  -4   16.20   15.30
   0   7   4    7.30   12.60
   0   7  -4    4.60    9.70
   0  -7  -4   -0.30   12.70
   0   7   4    4.00    6.40
   0  -7   4   13.20   11.30
   0  -7  -4  -13.90   12.30
   0   7   4    5.70   17.80
   0   7  -4   -0.30    9.60
   1  -7   4   29.50    9.10
   1   7  -4   33.50    7.00
   1  -7   4   23.80   14.30
   1  -7   4   33.40   12.50
  -1  -7  -4   24.30   14.00
   1  -7   4   36.30   13.20
   1   7  -4   38.60   12.60
  -1  -7  -4   28.40   14.10
  -1   7   4   24.40   11.00
   1   7  -4   18.80   12.20
  -1  -7  -4   35.40   20.00
  -1  -7  -4   32.60   14.80
  -1   7   4   -6.30    9.30
  -1   7   4   16.80   12.50
  -1   7  -4   20.00    8.00
  -1  -7   4   24.00   17.00
   1   7   4   35.20   13.10
   1  -7  -4   24.70   14.30
   1   7   4   25.10   13.50
   1  -7  -4   27.00   29.60
   1   7   4   24.50    9.00
   1   7   4   37.70   12.40
   1  -7  -4   12.40   13.90
   1  -7  -4   35.60    7.30
  -1  -7   4   29.10   10.40
   1  -7  -4   20.90   13.10
  -1  -7   4   22.30   13.40
   1  -7  -4   21.30   15.50
   2   7  -4  142.69   14.00
  -2   7   4  146.79   15.70
   2   7  -4  135.59   15.10
   2  -7   4  116.49   14.80
   2  -7   4  146.09   13.30
  -2  -7  -4  113.59   19.40
  -2   7   4  141.89   19.70
   2   7  -4  154.78   18.70
  -2  -7  -4  123.19   29.20
  -2  -7  -4  147.69   19.60
   2  -7   4  125.99   19.50
   2   7  -4  144.49   17.20
  -2   7   4  146.19   15.10
   2  -7  -4  130.79   10.60
  -2  -7   4  144.99   19.40
  -2  -7   4  114.59   18.20
  -2  -7   4  102.29   13.90
   2   7   4  158.88   18.80
   2  -7  -4  114.69   20.90
   2  -7  -4  141.59   19.30
   2  -7  -4  118.69   19.70
   2   7   4  126.09   19.60
   2   7   4  106.39   18.00
   2   7   4  136.79   14.20
   2  -7  -4  124.79   17.00
   2  -7  -4  117.69   18.70
  -2  -7   4  135.99   19.50
  -3   7   4  131.79   12.80
  -3   7   4  108.99   11.60
   3  -7   4  129.09   14.20
   3   7  -4  152.68   19.10
   3  -7   4  129.89   13.10
   3  -7   4  138.59   19.50
  -3  -7  -4  120.49   19.90
  -3  -7  -4  128.09   19.20
  -3   7   4  147.69   20.10
  -3  -7  -4   77.79   17.60
   3   7  -4  125.79   15.80
   3   7  -4  124.99   17.70
  -3  -7   4   79.79   17.20
   3  -7  -4  131.19   20.50
   3   7   4  124.19   15.10
   3   7   4  126.39   18.90
  -3  -7   4   71.79   18.70
   3   7   4  124.89   17.80
   3  -7  -4  124.09   16.60
  -3  -7   4  140.99   19.50
  -3  -7   4  105.29   17.00
   3   7   4  109.69   18.60
   3  -7  -4  131.89   22.50
   3  -7  -4  126.39   16.90
   3  -7  -4  121.09   10.90
  -4  -7  -4  108.69   18.50
   4  -7   4   94.29   12.50
   4   7  -4   82.19   24.80
   4  -7   4  125.89   20.20
  -4   7   4   79.29    8.20
  -4  -7  -4  129.29   19.20
   4   7  -4  101.89   19.40
   4  -7   4  112.59   12.90
   4  -7   4  103.39   12.70
   4  -7  -4  138.09   11.20
  -4  -7   4  129.89   19.40
   4   7   4  141.49   20.20
   4  -7  -4   97.89   22.70
   4  -7  -4   78.39   18.80
   4   7   4  148.69   17.60
   4   7   4   95.19   16.50
   4   7   4  108.59   19.30
  -4  -7   4  100.49   16.60
  -4  -7   4  174.78   19.30
   4  -7  -4  117.29   20.00
   4  -7  -4  113.49   17.30
   5   7  -4  110.19   17.90
   5   7  -4  101.29   20.10
   5  -7   4   77.59   10.70
  -5  -7  -4   84.29   19.30
  -5  -7  -4   69.49   17.10
   5  -7   4   87.99   20.30
  -5  -7  -4   48.50   15.00
   5  -7   4  130.59   20.10
   5   7  -4  113.39   19.30
   5  -7   4   91.89   11.60
   5  -7   4  105.69   12.70
  -5  -7  -4   85.79   20.80
   5   7   4   86.49   15.50
  -5  -7   4   48.30   22.10
   5  -7  -4   87.29   15.80
   5   7   4   73.39   19.00
   5   7   4   81.79   16.50
  -5  -7   4   89.29   16.00
   5  -7  -4   48.70   16.90
   5  -7  -4   95.59   11.00
   5   7   4   87.49   18.70
  -5  -7   4  103.39   19.60
  -5  -7   4   78.99   16.60
   5   7   4  116.09   20.50
   5  -7  -4   67.29   21.30
   5  -7  -4   69.69   22.50
  -5  -7   4  114.69   21.60
   6   7  -4  145.39   21.20
   6  -7   4   97.19   20.10
   6   7  -4  122.89   19.90
   6  -7   4   96.19   14.00
   6  -7   4  117.39   10.50
  -6  -7  -4   68.29   16.20
  -6  -7  -4  125.49   19.80
  -6  -7  -4  115.49   21.70
   6   7  -4  135.99   21.80
   6  -7   4  116.69   10.80
  -6  -7  -4  114.69   17.00
   6  -7   4  122.99   12.40
   6  -7   4   89.99   18.40
  -6  -7  -4  124.29   20.90
   6  -7  -4   76.09   23.90
   6  -7  -4  117.79   17.30
   6  -7  -4   83.19   16.30
   6   7   4  121.69   16.20
   6   7   4  134.89   22.90
  -6  -7   4  146.69   27.70
   6   7   4  114.69   20.60
  -6  -7   4   93.59   19.10
   6  -7  -4  113.29   13.20
  -6  -7   4   99.99   15.40
  -6  -7   4  133.99   22.30
  -6  -7   4   86.39   25.10
   6  -7  -4  114.69   20.50
   6   7   4  138.49   20.60
   6   7   4   97.39   21.00
  -7  -7  -4  176.38   22.70
   7  -7   4  132.79   19.40
   7  -7   4  133.89   22.20
  -7  -7  -4  182.88   26.90
   7  -7   4  151.88   16.80
   7   7  -4  167.08   24.00
   7   7  -4  163.58   24.80
  -7  -7  -4  153.08   17.60
   7  -7   4  163.28   15.40
   7  -7   4  141.49   11.50
   7  -7   4  182.38   11.90
  -7   7   4  182.38   20.70
   7   7   4  167.98   26.10
   7  -7  -4  158.78   19.10
  -7  -7   4  166.68   23.90
   7  -7  -4  172.78   29.40
   7  -7  -4  196.58   20.30
   7   7   4  161.98   23.20
   7  -7  -4  174.48   16.80
  -7  -7   4  157.78   28.00
   7   7   4  129.79   18.30
  -7  -7   4  165.88   17.10
   7  -7  -4  144.79   21.30
  -7  -7   4  174.08   25.20
   7   7   4  153.68   23.30
  -7  -7   4  164.18   24.60
   0   8  -4  136.89   14.50
   0   8  -4  129.69    5.40
   0  -8  -4  129.49   20.40
   0  -8  -4  159.18   24.00
   0   8  -4  131.89    5.50
   0   8   4  122.79   19.90
   0  -8   4  101.79   13.50
   0  -8   4  122.89   19.00
   0  -8  -4  158.78   21.90
   0   8   4  136.09   11.50
   0  -8  -4  152.78   21.30
   0   8   4  147.19   17.20
   0   8  -4  119.19   14.90
   0  -8   4  127.39   20.60
   0   8   4  124.09   28.20
   0  -8  -4  101.39   19.60
   0  -8   4  141.89   18.30
  -1   8   4   71.09   14.10
   1  -8   4   14.50   13.20
  -1  -8  -4   38.20   15.40
   1   8  -4   41.70   12.70
  -1   8   4   30.40   13.60
   1   8  -4   36.50    6.60
   1  -8   4   45.10   15.90
  -1  -8  -4   44.60   16.40
  -1  -8  -4   55.59   17.30
   1  -8   4   31.10   10.00
  -1  -8  -4   39.60   16.00
   1   8  -4   47.50   14.10
  -1  -8   4   31.30   15.00
   1  -8  -4   24.40   15.80
   1   8   4   50.99    9.00
   1   8   4   32.30   15.40
   1  -8  -4   45.30   16.20
   1   8   4   55.09   15.90
   1  -8  -4   29.70   15.70
  -1  -8   4   36.10   11.50
   1  -8  -4   14.20   15.70
   1  -8  -4   40.30   17.80
  -1  -8   4   52.99   17.40
  -1  -8   4   25.90   14.00
  -1   8  -4   36.20    9.00
  -1   8  -4   45.60    8.80
   2  -8   4  213.78   18.10
   2   8  -4  222.68   21.30
   2  -8   4  228.38   25.30
   2   8  -4  245.18   15.00
  -2  -8  -4  222.38   24.50
   2  -8   4  215.88   20.50
  -2  -8  -4  206.78   24.10
   2   8  -4  290.07   22.10
   2   8  -4  236.18   23.00
  -2   8   4  244.28   20.40
   2  -8   4  213.38   27.90
  -2   8   4  225.18   17.60
  -2  -8  -4  204.38   23.00
   2   8   4  235.88   24.20
  -2  -8   4  200.98   19.10
   2  -8  -4  181.38   20.50
   2   8   4  241.78   23.80
   2   8   4  208.48   17.70
   2  -8  -4  189.58   26.00
  -2  -8   4  237.68   23.40
  -2  -8   4  217.38   23.40
  -2  -8   4  214.18   23.50
   2  -8  -4  201.08   24.00
   2  -8  -4  221.68   22.40
   2  -8  -4  228.78   24.50
  -3  -8  -4    3.90   16.50
   3   8  -4   -0.50   11.80
  -3  -8  -4   -4.20   14.60
   3  -8   4    3.10    9.10
   3   8  -4   -3.00   14.40
   3  -8   4   -6.70   13.60
  -3   8   4    0.10    7.50
  -3   8   4   -6.80   12.80
   3   8  -4   -6.50    7.50
  -3   8   4    4.00    8.60
   3  -8   4    5.30   10.80
  -3  -8  -4    3.00   14.10
  -3  -8   4   -8.50   11.20
  -3  -8   4   12.10   14.90
  -3  -8   4    5.30   14.90
   3  -8  -4   11.70   17.60
   3  -8  -4   -0.60    3.90
   3   8   4   -8.30   12.30
   3   8   4    0.30   13.60
   3  -8  -4    6.80   12.50
  -3  -8   4   12.70   19.30
   3  -8  -4    1.20   13.00
   3   8   4   -1.30   10.30
  -3  -8   4    2.90   12.90
   3  -8  -4   -1.20   14.30
   3   8   4    1.00   14.00
   3  -8  -4   -2.20   14.60
  -4  -8  -4   33.60   17.50
   4  -8   4   -2.40   10.20
  -4  -8  -4   -0.50   14.60
   4   8  -4   -9.30   11.70
   4  -8   4    2.70    9.30
   4   8  -4    4.40   16.00
  -4   8   4    4.20    3.50
  -4   8   4  -12.80   12.70
  -4  -8  -4    6.90   13.60
   4  -8   4    1.00   14.80
  -4   8   4    1.80    5.60
   4   8  -4   30.90   15.00
   4  -8  -4    7.30    5.80
   4  -8  -4  -11.80   13.30
  -4  -8   4  -13.40   19.60
  -4  -8   4   -3.50   13.10
   4   8   4   36.10   16.50
   4   8   4    1.20   11.70
  -4  -8   4  -10.00   12.00
   4   8   4   20.20   15.40
   4   8   4    1.20   15.00
   4   8   4   -1.80   12.80
   4  -8  -4   -3.70   17.70
   4  -8  -4    1.90   15.30
   4  -8  -4    0.10   13.50
  -4  -8   4   -9.20   15.30
   5   8  -4  243.18   27.80
  -5  -8  -4  218.38   25.40
   5   8  -4  197.58   22.50
   5  -8   4  192.48   19.40
  -5  -8  -4  244.58   27.50
  -5  -8  -4  190.68   21.60
   5  -8   4  207.48   18.30
   5  -8   4  177.48   23.10
  -5   8   4  229.58   25.60
   5   8  -4  209.68   25.80
   5  -8   4  181.58   26.30
  -5  -8  -4  197.98   25.00
   5  -8   4  211.38   17.40
   5  -8   4  215.08   17.60
  -5  -8  -4  159.98   20.90
   5  -8  -4  187.38   21.00
   5  -8  -4  198.68   12.00
  -5  -8   4  239.38   27.10
   5  -8  -4  217.08   22.00
   5   8   4  178.78   24.50
  -5  -8   4  145.09   29.10
  -5  -8   4  216.68   22.20
  -5  -8   4  197.28   25.40
   5   8   4  207.98   24.90
  -5  -8   4  223.88   24.00
   5  -8  -4  191.78   28.80
   5   8   4  209.38   21.90
   5   8   4  207.78   26.50
   5   8   4  196.68   21.20
   5  -8  -4  156.58   23.80
  -6  -8  -4  135.09   22.90
   6  -8   4  114.19   14.50
   6  -8   4  148.09   24.30
   6  -8   4  137.09   22.00
  -6  -8  -4  201.38   26.20
   6   8  -4  112.99   23.20
   6  -8   4  135.19   13.50
   6   8  -4  101.09   20.50
  -6  -8  -4  111.19   18.10
   6  -8   4  137.99   13.70
  -6   8   4  109.39   32.70
   6  -8  -4  145.69   19.20
   6   8   4  150.78   24.60
   6   8   4  107.29   17.10
   6  -8  -4   81.69   25.50
   6  -8  -4  153.08   23.60
   6   8   4  140.59   23.70
  -6  -8   4  131.29   24.10
   6   8   4  149.59   20.50
  -6  -8   4   88.69   26.80
   6  -8  -4  143.79   13.30
  -6  -8   4  110.99   17.00
  -6  -8   4  136.59   21.50
   0  -9  -4  171.08   23.80
   0  -9   4  128.19   22.00
   0  -9  -4  148.49   22.20
   0  -9   4  198.88   23.40
   0   9   4  162.28   23.10
   0   9   4  172.48   20.60
   0  -9   4  139.89   19.60
   0  -9   4  135.09   16.50
   0  -9  -4  176.18   26.60
   0  -9  -4  174.88   24.40
   0  -9  -4  186.48   24.50
   0   9  -4  189.88   17.30
   0   9  -4  171.08   17.20
  -1  -9  -4  241.98   26.10
  -1  -9  -4  209.28   25.40
   1  -9   4  220.98   19.70
  -1   9   4  231.08   20.10
   1  -9   4  266.07   25.40
  -1  -9  -4  197.78   25.00
  -1   9   4  197.88   24.70
  -1  -9  -4  213.98   24.10
   1   9  -4  228.18   20.90
   1  -9   4  215.18   22.40
   1  -9   4  185.18   24.10
   1  -9  -4  210.68   23.80
  -1  -9   4  222.28   26.20
   1   9   4  244.88   26.40
  -1  -9   4  211.48   23.70
   1  -9  -4  260.77   30.70
   1   9   4  239.98   27.20
  -1   9  -4  204.98   14.40
   1  -9  -4  209.28   24.50
   1   9   4  234.58   14.60
  -1  -9   4  215.48   23.80
  -1  -9   4  205.48   24.10
   1   9   4  232.68   23.30
   1  -9  -4  186.18   24.10
   1  -9  -4  179.58   24.80
   2   9  -4  306.87   26.00
  -2   9   4  298.37   47.20
   2  -9   4  304.67   24.50
  -2  -9  -4  305.77   29.70
   2   9  -4  281.17   15.10
  -2   9   4  291.37   21.80
   2  -9   4  282.27   24.40
  -2  -9  -4  244.18   42.90
   2  -9   4  236.88   27.10
   2  -9   4  259.87   20.40
  -2  -9  -4  310.57   31.70
  -2  -9  -4  273.87   27.20
  -2  -9   4  228.78   23.10
  -2  -9   4  301.47   29.10
   2   9   4  279.77   28.50
  -2  -9   4  276.07   26.60
   2  -9  -4  311.37   29.90
   2   9   4  278.37   25.90
   2  -9  -4  283.07   25.80
  -2  -9   4  247.78   26.80
   2  -9  -4  226.88   26.80
   2  -9  -4  290.47   26.10
   2  -9  -4  297.87   33.60
  -2  -9   4  134.89   40.60
   2   9   4  286.77   26.10
   2   9   4  293.07   17.80
   3   9  -4  313.67   25.50
   3  -9   4  210.88   26.80
   3   9  -4  251.07   26.30
   3  -9   4  219.68   19.60
   3   9  -4  281.47   26.70
  -3   9   4  246.88   27.60
   3  -9   4  288.47   23.90
  -3  -9  -4  206.88   26.30
  -3  -9  -4  207.58   25.20
   3  -9   4  235.18   21.80
  -3  -9  -4  264.57   27.20
  -3  -9  -4  243.98   26.50
  -3   9   4  276.57   16.70
   3  -9  -4  268.97   26.70
  -3  -9   4  240.98   33.00
   3  -9  -4  267.37   28.40
  -3  -9   4  263.67   27.60
   3  -9  -4  232.18   27.90
  -3  -9   4  226.58   25.50
   3  -9  -4  258.57   32.10
   3   9   4  236.38   26.70
   3   9   4  257.77   26.40
   3  -9  -4  294.47   27.40
   3   9   4  242.08   20.30
  -3  -9   4  212.98   24.90
   3   9   4  263.87   26.70
  -3  -9   4  241.68   24.50
   4   9  -4    1.90   13.40
   4  -9   4   -0.50   16.30
   4  -9   4  -14.10   13.40
   4   9  -4  -27.20   14.80
   4   9  -4   27.10   16.50
  -4   9   4  -13.70   14.00
   4  -9   4   13.50   10.10
  -4  -9  -4   -2.00   14.40
  -4  -9  -4   31.10   17.40
   4   9  -4    5.20    6.90
   4  -9   4   -7.90   17.10
   4  -9  -4    2.10   17.60
   4  -9  -4    2.00   14.60
   4  -9  -4    6.40   16.60
  -4  -9   4   35.20   17.50
  -4  -9   4  -15.00   20.90
  -4  -9   4   -3.10   16.20
  -4  -9   4   22.30   14.80
   4   9   4   10.00   11.60
   4   9   4    4.60   13.90
   4  -9  -4   12.90   20.50
   4   9   4   -4.00   14.40
   4  -9  -4    4.90   14.90
  -4  -9   4   -7.50   13.30
   4   9   4   -1.80   22.20
   0 -10  -4   70.39   23.30
   0 -10   4   77.89   14.70
   0 -10   4   55.29   20.10
   0 -10  -4   40.00   19.60
   0 -10   4   66.29   18.30
   0  10   4   65.09   19.60
   0  10  -4   79.49   14.00
   0  10   4   83.79   18.10
   0 -10  -4   92.29   21.60
   0 -10  -4   95.39   21.40
   0  10   4   75.09   16.90
   1 -10   4  -13.90   15.50
  -1 -10  -4   10.20   30.40
   1 -10   4  -24.30   13.70
  -1 -10  -4    5.80   16.70
  -1  10   4    5.00   13.00
  -1 -10  -4   13.90   17.80
   1 -10   4   10.80   14.30
  -1  10   4   11.50    9.60
  -1  10   4    3.10   14.70
   1  10  -4   12.00   13.40
  -1 -10  -4  -12.30   14.70
   1 -10   4  -26.40    9.80
   1  10   4    9.60   15.50
   1  10   4    1.50   15.80
   1 -10  -4    0.00   15.90
  -1  10  -4   14.00    5.90
   1 -10  -4   -7.50   15.00
   1  10   4    1.20   15.50
  -1 -10   4   11.20   17.30
   1 -10  -4   16.40   15.60
  -1  10  -4    8.50    5.00
  -1 -10   4    5.30   11.70
  -1 -10   4    8.20   15.10
   1 -10  -4   -8.30   15.50
  -2  10   4   19.10    7.10
   2 -10   4   22.20   15.10
   2 -10   4    9.20   10.70
   2 -10   4   17.20   17.40
   2  10  -4   24.50   14.80
   2  10  -4   -5.00   13.70
  -2 -10  -4   19.10   18.10
  -2  10   4   22.10   11.90
  -2 -10  -4    0.80   16.20
   2 -10   4   24.10   14.90
  -2 -10   4   40.10   18.10
   2 -10  -4   14.00   19.60
   2  10   4    7.30   15.50
   2  10   4   26.60    7.90
   2 -10  -4   18.20   17.90
   2 -10  -4   21.20   18.70
   2  10   4   16.90   15.90
  -2 -10   4    2.80   15.80
   2 -10  -4   30.60   16.60
  -2 -10   4   26.40   21.10
  -2 -10   4   23.70   13.00
   2 -10  -4    9.20   17.00
   2  10   4   32.60   16.00
   0   0  -5  -11.60    7.80
   0   0   5   -8.20    7.70
   0   0  -5    1.60    8.50
   0   0  -5    3.90    8.20
   0   0   5   14.60    8.60
   0   0  -5   13.40    7.60
   0   0   5   -3.80    7.60
  -1   0   5  513.05   19.70
  -1   0  -5  476.65   19.70
  -1   0   5  515.35   19.80
  -1   0   5  521.95   22.60
   1   0  -5  562.24   20.60
   1   0  -5  533.55   22.80
  -1   0  -5  523.95   17.90
   1   0  -5  507.45   19.60
   1   0   5  487.55   17.80
  -1   0  -5  532.55   16.00
  -1   0   5  554.74   20.60
   1   0   5  506.95   18.00
  -1   0  -5  483.95   17.00
  -1   0  -5  511.15   16.40
   1   0   5  529.05   20.40
   1   0   5  527.45   16.20
   1   0  -5  524.05   21.20
  -2   0   5   63.49   11.60
   2   0   5   58.39   11.10
   2   0  -5   68.39   10.60
   2   0   5   57.89    9.00
  -2   0   5   64.59   10.70
   2   0   5   62.09    8.00
  -2   0   5   45.50    9.60
  -2   0  -5   56.99    7.90
   2   0  -5   56.39   10.40
   2   0   5   68.39   11.70
   2   0  -5   60.19   12.80
   2   0  -5   59.79   10.90
  -2   0  -5   74.89   13.20
  -2   0  -5   64.39   10.80
  -2   0   5   47.70   12.10
   2   0   5   61.39    5.30
   3   0  -5  116.99   13.00
   3   0   5  110.39   10.40
  -3   0  -5  125.19    8.40
   3   0   5  109.49   10.50
   3   0  -5  111.59   12.90
  -3   0  -5  123.29   13.60
  -3   0   5  118.69   15.80
  -3   0   5   89.79   11.60
  -3   0  -5  114.39   10.60
   3   0  -5  119.29   13.00
  -3   0   5  124.49   13.40
   3   0   5  101.19   10.00
  -3   0  -5  110.69    8.30
   3   0  -5   93.99   15.00
   3   0   5  101.89   12.90
  -3   0   5  113.29   11.80
   3   0  -5  119.69   13.10
   4   0  -5  757.52   28.20
   4   0   5  744.03   22.10
  -4   0   5  768.12   24.10
  -4   0   5  742.93   25.90
   4   0   5  773.82   25.60
   4   0   5  757.82   22.40
  -4   0   5  768.42   32.90
   4   0  -5  773.12   27.20
   4   0  -5  761.42   27.70
  -4   0  -5  744.63   24.80
   4   0  -5  749.62   33.20
   4   0   5  758.62   28.30
  -4   0   5  741.63   26.10
  -4   0  -5  789.72   28.40
   5   0  -5   -2.90   10.80
  -5   0   5    2.50   11.90
   5   0   5   -8.30    7.30
   5   0  -5    4.60   11.00
   5   0  -5    0.90   10.70
  -5   0   5    7.10    9.60
  -5   0  -5   -6.80    8.60
  -5   0   5   12.80    6.70
   5   0   5    7.90    7.90
   5   0  -5   -4.40   13.10
   5   0   5    8.30    9.40
   5   0   5   -4.30   10.00
   5   0   5   13.20    3.70
  -5   0   5  -13.70    8.80
   6   0  -5    5.40   10.40
  -6   0   5   -4.70    9.50
   6   0   5   15.90    5.50
   6   0   5   -0.10   10.40
  -6   0   5   -0.20    9.20
   6   0  -5   -6.40   14.70
   6   0  -5   23.30   13.20
  -6   0   5   -1.20    5.40
   6   0   5   -4.00    7.50
   6   0   5    9.40   11.60
  -6   0  -5   -2.60   10.50
   6   0  -5    0.70   12.70
   6   0   5    3.70    8.60
   6   0   5    2.10    8.40
  -6   0   5   -1.00   11.90
   7   0   5   71.59   12.10
   7   0  -5   89.79   16.20
   7   0   5   68.99    9.50
   7   0  -5   99.59   17.70
   7   0   5   56.09   11.20
   7   0   5   42.20   13.80
  -7   0   5   71.09   12.20
  -7   0  -5   72.99   14.40
  -7   0   5   55.79   18.10
   7   0   5   69.99    8.80
   7   0   5   61.69   15.90
  -7   0   5   58.89   10.60
   7   0  -5   76.99   21.90
   8   0   5   -4.20    5.20
   8   0  -5  -17.70   18.00
  -8   0  -5    6.40   11.00
   8   0   5    4.00   13.30
   8   0   5    3.40   14.00
   8   0  -5   27.60   14.50
   8   0  -5   -7.10   14.50
   8   0   5   17.00   10.90
  -8   0   5   -4.30    7.70
   8   0  -5   17.40   13.20
   8   0   5    3.20   10.30
   8   0   5    0.40    6.10
  -8   0   5    1.90    6.10
   9   0  -5   87.49   18.10
   9   0   5   93.09   14.40
   9   0  -5   74.09   17.80
   9   0   5   86.49   18.70
  -9   0  -5   85.49   17.30
   9   0   5   75.59   13.80
   9   0  -5   84.79   24.60
   9   0   5  100.09   20.50
   0   1   5   -0.70    8.70
   0  -1  -5  -11.80    8.10
   0  -1   5   -2.80    7.50
   0   1  -5   11.40    7.90
   0  -1  -5    4.10    7.80
   0  -1  -5   12.50    8.40
   0   1   5   -0.40    8.50
   0   1   5    4.30    9.20
   0  -1   5    5.40    8.70
   0   1  -5   17.40   14.00
   0   1  -5    1.10    8.60
   0  -1   5   -3.30    7.70
   0   1   5    8.70    8.80
   0   1   5   12.80    7.90
   0   1  -5    5.70    8.20
   0  -1   5    5.10    8.40
   0  -1  -5    9.30    8.20
  -1  -1  -5 1000.00   23.60
  -1  -1  -5 1006.00   28.60
   1  -1   5 1030.10   25.80
   1  -1   5  932.91   26.90
  -1   1   5 1033.30   30.30
  -1  -1  -5  986.00   26.50
  -1   1   5  987.80   27.80
  -1  -1  -5 1002.50   26.40
   1   1  -5 1042.10   28.40
   1   1  -5  991.00   27.20
   1  -1   5 1000.70   25.70
  -1   1   5  959.60   27.50
  -1   1   5 1004.70   29.50
   1   1  -5 1010.10   31.00
  -1  -1  -5 1008.60   27.30
  -1   1   5 1005.10   28.70
   1   1  -5 1000.80   27.50
  -1  -1   5  992.20   30.80
   1  -1  -5  972.40   28.00
  -1  -1   5  994.60   28.10
   1   1   5  965.90   29.10
  -1  -1   5  986.10   27.60
  -1   1  -5  984.20   19.80
  -1  -1   5 1009.30   27.90
   1   1   5  970.90   27.00
  -1   1  -5  997.40   24.00
   1   1   5 1024.00   28.60
  -1   1  -5  953.50   27.20
   1  -1  -5 1022.70   31.00
  -1   1  -5 1036.10   34.10
   1   1   5 1003.30   27.90
   1   1   5  955.60   23.40
   2  -1   5 1828.92   36.90
   2   1  -5 1844.42   42.40
  -2   1   5 1765.52   46.30
  -2   1   5 1833.62   43.10
  -2  -1  -5 1855.61   40.80
  -2   1   5 1857.11   42.30
  -2  -1  -5 1882.21   31.80
  -2   1   5 1827.62   41.40
   2  -1   5 1791.12   34.90
   2   1  -5 1785.52   42.50
   2   1  -5 1889.01   40.40
  -2  -1  -5 1856.81   43.60
  -2  -1  -5 1939.71   44.00
  -2  -1  -5 1818.42   39.10
   2  -1   5 1779.42   41.90
   2   1  -5 1871.01   47.90
   2   1  -5 1821.32   42.70
   2  -1   5 1756.42   37.00
   2  -1  -5 1790.02   42.20
  -2  -1   5 1849.61   43.00
  -2  -1   5 1870.51   42.50
   2   1   5 1855.11   43.70
  -2   1  -5 1817.62   34.90
   2   1   5 1814.92   40.30
   2  -1  -5 1781.12   46.90
   2   1   5 1796.12   40.70
   2   1   5 1815.72   40.60
   2  -1  -5 1868.71   42.50
   2  -1  -5 1792.22   41.80
  -2  -1   5 1785.02   46.80
  -2   1  -5 1805.12   33.70
  -2   1  -5 1784.82   33.70
  -2   1  -5 1828.12   41.70
   2   1   5 1774.02   42.60
  -3  -1  -5  914.21   27.70
   3  -1   5  941.11   21.50
   3   1  -5  888.41   28.70
  -3  -1  -5  933.11   30.60
   3   1  -5  933.21   29.40
   3  -1   5  928.71   23.60
   3  -1   5  870.21   22.70
   3   1  -5  942.71   30.50
  -3   1   5  885.51   33.30
   3  -1   5  935.81   29.30
  -3  -1  -5  914.11   24.40
   3   1  -5  923.31   34.70
  -3   1   5  889.01   28.00
   3  -1   5  915.51   22.70
  -3   1   5  909.91   26.90
   3   1  -5  931.21   28.40
  -3   1   5  960.60   28.00
   3   1   5  930.01   30.20
  -3  -1   5  942.31   34.30
  -3   1  -5  928.81   28.40
  -3  -1   5  919.01   29.40
   3  -1  -5  871.11   33.90
  -3  -1   5  964.90   28.70
   3   1   5  930.81   26.70
  -3   1  -5  883.11   23.40
   3   1   5  897.71   25.80
   3   1   5  894.31   27.20
   3  -1  -5  887.61   28.60
   3   1   5  939.11   28.40
   3  -1  -5  986.20   30.30
   3  -1  -5  922.31   28.50
  -4  -1  -5  323.37   13.70
  -4  -1  -5  275.67   19.30
  -4  -1  -5  314.67   18.20
   4   1  -5  339.37   25.90
  -4   1   5  330.77   23.60
  -4   1   5  323.47   17.40
   4  -1   5  304.67   19.80
   4   1  -5  307.27   19.60
   4  -1   5  328.67   13.10
   4   1  -5  309.37   18.90
   4   1  -5  301.37   19.50
  -4   1   5  332.57   17.80
  -4   1   5  319.97   17.30
   4  -1   5  313.87   16.10
   4  -1   5  311.97   12.40
  -4  -1  -5  320.97   13.70
   4   1   5  370.06   20.00
  -4  -1   5  286.47   16.20
   4  -1  -5  318.17   18.90
   4   1   5  311.37   17.40
  -4   1  -5  315.27   15.90
   4  -1  -5  295.47   19.70
   4   1   5  306.07   20.20
   4   1   5  295.27   16.80
   4   1   5  281.27   16.70
  -4   1  -5  303.77   18.60
  -4  -1   5  322.57   19.60
   4  -1  -5  294.27   25.20
   4  -1  -5  307.57   18.10
  -4  -1   5  311.77   19.60
  -4  -1   5  335.47   24.90
   5   1  -5  187.98   18.50
  -5  -1  -5  231.58   19.10
  -5   1   5  225.58   15.40
   5  -1   5  189.68   11.90
  -5  -1  -5  188.48    9.50
  -5   1   5  184.78   14.70
  -5  -1  -5  190.08    9.50
  -5   1   5  180.98   15.10
   5   1  -5  174.78   17.80
   5   1  -5  215.38   19.60
  -5   1   5  223.08   22.50
   5  -1   5  194.38   18.20
   5   1  -5  182.18   21.50
   5  -1   5  188.08   11.90
   5  -1   5  207.28   16.60
  -5   1  -5  184.78   15.90
   5   1   5  193.18   17.40
  -5  -1   5  230.48   13.90
   5  -1  -5  204.88   19.80
   5   1   5  205.88   15.20
   5   1   5  196.58   15.60
  -5  -1   5  175.38   16.10
   5  -1  -5  224.08   24.70
  -5  -1   5  205.68   18.00
   5  -1  -5  201.38   17.20
   5  -1  -5  186.18   16.60
  -5  -1   5  191.68   22.20
   5   1   5  183.08   18.20
   5   1   5  201.28   15.60
   6   1  -5  101.79   20.10
  -6   1   5  112.89   12.30
   6  -1   5  112.19   10.60
   6  -1   5  120.09   10.70
   6   1  -5  130.79   17.90
  -6   1   5  135.19   12.90
   6  -1   5  108.39   14.00
   6  -1   5  121.79   11.90
  -6   1   5  128.19   19.50
   6  -1   5  137.39   17.50
   6   1  -5  121.39   17.90
  -6   1   5  126.29   12.60
  -6  -1  -5  104.49   15.50
  -6   1  -5  110.49   14.10
  -6  -1   5  116.59   14.90
   6  -1  -5  112.79   15.20
   6   1   5  109.69   13.50
  -6  -1   5  126.19   19.40
  -6  -1   5  118.49   10.70
   6  -1  -5  119.99   15.60
   6  -1  -5  169.08   22.80
   6   1   5   97.99   28.40
   6   1   5  106.49   15.70
   6   1   5  151.28   14.70
  -6  -1   5  125.19   15.00
   6   1   5  100.79   10.60
   7   1  -5  209.38   27.40
   7  -1   5  188.68   14.50
  -7   1   5  226.98   13.10
  -7  -1  -5  184.28   20.20
   7   1  -5  240.28   22.40
   7  -1   5  209.68   16.00
   7   1  -5  237.38   21.80
   7   1  -5  186.88   22.10
   7  -1   5  269.47   22.00
   7  -1   5  212.88   15.10
  -7   1   5  197.58   14.20
   7  -1   5  169.18   20.00
  -7   1   5  234.18   26.10
  -7   1   5  208.68   14.40
   7  -1   5  205.58   15.70
   7   1   5  189.88   13.50
   7  -1  -5  212.58   23.20
  -7   1  -5  213.08   30.70
   7   1   5  182.38   20.00
   7  -1  -5  197.08   26.20
  -7  -1   5  212.38   25.20
   7  -1  -5  203.48   20.00
   7   1   5  252.57   24.50
   7   1   5  202.68   18.00
  -7  -1   5  220.78    9.50
  -7  -1   5  296.17   19.50
  -7  -1   5  198.58   19.20
   7  -1  -5  254.27   25.50
   7   1   5  207.58   18.30
   8  -1   5  480.25   19.20
   8   1  -5  433.96   27.90
   8  -1   5  469.65   29.00
  -8   1   5  489.05   37.30
   8  -1   5  552.74   32.80
   8  -1   5  458.05   20.50
   8  -1   5  472.75   21.00
   8  -1   5  455.95   21.70
   8  -1   5  406.26   18.70
   8   1  -5  449.66   32.20
   8   1  -5  506.65   28.60
   8   1  -5  533.85   38.60
  -8  -1   5  500.65   22.60
   8   1   5  462.65   14.20
   8  -1  -5  482.95   28.90
   8   1   5  475.95   25.60
   8   1   5  479.05   14.20
   8   1   5  494.85   31.20
   8  -1  -5  465.25   32.90
   8  -1  -5  423.96   38.80
   8   1   5  473.35   31.70
  -8  -1   5  507.55   23.50
   8  -1  -5  527.25   28.80
   8   1   5  487.45   25.60
   9  -1   5   17.60   10.30
   9  -1   5   23.70   14.90
   9  -1   5   -8.40    9.00
   9   1  -5   31.50   22.50
   9   1  -5   61.49   17.40
  -9  -1  -5   43.80   18.30
   9  -1   5   35.90   16.50
  -9   1   5   32.00   28.60
   9   1  -5   64.79   32.20
   9   1  -5   29.00   15.10
   9  -1   5   22.10    5.40
   9  -1   5   34.00   10.50
   9  -1  -5   29.50   21.90
  -9  -1   5   16.80    8.60
   9  -1  -5   22.60   15.00
   9  -1  -5   33.10   25.60
   9  -1  -5   12.60   15.00
   9   1   5    7.00   14.60
   9   1   5   34.60   20.40
   9   1   5   15.80   12.90
   9   1   5   12.10   12.60
  -9  -1   5    7.90    5.70
   0   2  -5  659.73   20.70
   0  -2   5  648.24   25.20
   0   2  -5  648.34   21.70
   0  -2  -5  676.43   23.10
   0  -2   5  631.64   21.70
   0  -2  -5  626.24   22.70
   0  -2   5  628.04   22.00
   0  -2  -5  654.23   25.00
   0   2  -5  651.23   13.50
   0   2   5  653.03   24.00
   0  -2  -5  646.04   36.20
   0   2   5  689.43   23.40
   0   2   5  608.64   21.90
   0   2   5  676.23   25.20
   0   2   5  634.94   22.70
   0  -2  -5  646.54   22.70
   0  -2   5  701.53   21.60
   0   2  -5  661.03   21.00
   0  -2  -5  665.63   24.30
   1  -2   5  265.67   17.30
   1   2  -5  252.77   15.50
  -1  -2  -5  268.97   19.10
   1  -2   5  242.78   14.30
  -1   2   5  285.27   18.60
  -1  -2  -5  255.67   14.00
   1   2  -5  292.07   15.90
  -1   2   5  279.67   15.90
  -1   2   5  280.27   16.40
  -1  -2  -5  259.77   16.20
   1  -2   5  244.68   13.70
  -1  -2  -5  276.07   17.40
  -1   2   5  272.17   16.40
   1   2  -5  255.47   21.40
  -1  -2  -5  271.67   16.40
   1   2  -5  268.97   15.90
  -1   2   5  238.88   18.10
   1   2  -5  276.77   11.70
   1  -2   5  255.07   16.80
  -1  -2  -5  276.97   16.20
   1  -2  -5  239.58   16.10
  -1  -2   5  243.28   17.40
   1  -2  -5  240.18   16.50
  -1   2  -5  263.07   12.30
   1   2   5  272.57   16.80
   1  -2  -5  275.37   17.20
   1  -2  -5  262.07   19.40
   1   2   5  269.97   16.60
  -1  -2   5  267.17   17.80
  -1  -2   5  291.27   21.90
   1   2   5  235.88   17.50
   1  -2  -5  276.77   19.40
  -1   2  -5  265.77   14.60
   1   2   5  268.37   16.60
  -1   2  -5  252.57   15.30
   2   2  -5  324.67   23.30
   2   2  -5  301.17   17.70
  -2  -2  -5  324.97   16.60
   2   2  -5  320.67   18.10
  -2   2   5  301.17   21.00
   2  -2   5  345.17   17.20
  -2  -2  -5  339.47   19.20
   2   2  -5  315.97   15.20
  -2  -2  -5  323.07   18.30
  -2   2   5  326.97   18.10
  -2   2   5  326.67   16.90
  -2  -2  -5  332.77   12.40
  -2  -2  -5  324.87   18.00
   2   2  -5  328.87   18.20
   2  -2   5  324.87   13.70
  -2   2   5  321.17   18.80
   2  -2   5  303.87    8.90
  -2   2   5  319.37   18.10
  -2  -2   5  369.76   23.90
  -2   2  -5  346.97   16.80
   2   2   5  321.37   17.60
   2  -2  -5  333.27   18.00
   2  -2  -5  316.07   21.70
   2  -2  -5  315.47   17.90
   2   2   5  332.17   18.00
   2   2   5  346.57   18.90
   2  -2  -5  425.46   21.90
   2   2   5  352.06   18.90
  -2  -2   5  344.87   18.70
   2   2   5  323.37   19.10
   2  -2  -5  298.37   19.10
  -2  -2   5  306.07   18.00
   3  -2   5  765.62   19.70
  -3   2   5  764.02   31.80
   3  -2   5  759.02   19.00
  -3  -2  -5  811.82   27.30
   3  -2   5  789.82   25.90
  -3   2   5  800.72   25.20
   3   2  -5  818.02   34.60
  -3  -2  -5  795.72   24.70
  -3   2   5  769.92   24.90
  -3  -2  -5  789.72   17.10
   3   2  -5  762.12   27.20
   3  -2   5  761.12   19.10
  -3  -2  -5  801.42   28.20
  -3   2   5  781.42   27.40
   3   2  -5  795.62   27.10
  -3  -2  -5  801.32   24.80
  -3  -2  -5  799.52   17.50
   3   2  -5  755.12   25.90
   3   2  -5  786.62   28.30
   3  -2  -5  741.13   25.80
   3   2   5  766.12   25.50
   3  -2  -5  786.12   27.60
   3   2   5  766.32   27.90
  -3  -2   5  778.32   33.30
   3   2   5  750.22   27.30
   3   2   5  756.42   25.40
  -3   2  -5  772.82   25.40
   3   2   5  743.23   26.10
   3  -2  -5  746.13   25.50
  -3  -2   5  751.52   26.70
   3  -2  -5  784.82   26.60
  -3  -2   5  752.42   26.70
   3  -2  -5  767.22   32.60
  -4   2   5  913.71   29.70
   4  -2   5  917.41   26.30
   4   2  -5  958.20   38.20
   4   2  -5  962.00   31.90
  -4  -2  -5  916.61   31.20
  -4  -2  -5  940.71   26.70
   4  -2   5  937.91   30.10
  -4   2   5  948.41   37.00
   4   2  -5  914.21   31.10
   4  -2   5  897.61   25.20
  -4   2   5  900.21   26.90
   4   2  -5  947.71   31.20
   4  -2   5  935.31   20.80
   4  -2   5  910.61   20.70
  -4  -2  -5  901.51   18.30
  -4   2   5  905.81   26.90
   4  -2  -5  968.30   30.80
   4  -2  -5  892.51   29.70
  -4  -2   5  926.01   31.60
  -4  -2   5  961.20   38.10
   4   2   5  939.41   33.10
   4   2   5  934.81   30.00
   4   2   5  923.11   29.60
   4   2   5  944.81   31.60
  -4  -2   5  954.40   30.90
   4   2   5  939.81   28.70
  -4   2  -5  922.51   29.70
   4  -2  -5  944.31   38.60
   4  -2  -5  866.21   30.50
   4  -2  -5  900.11   29.00
  -5  -2  -5  581.34   14.20
  -5   2   5  547.85   31.00
   5   2  -5  563.84   33.20
   5  -2   5  579.74   16.10
   5  -2   5  643.84   23.20
  -5   2   5  585.54   21.50
   5  -2   5  604.84   26.50
  -5   2   5  578.84   20.90
  -5  -2  -5  579.64   20.70
   5  -2   5  655.03   23.60
   5   2  -5  585.74   27.60
   5   2  -5  548.85   26.40
   5   2  -5  612.34   27.30
  -5  -2  -5  573.44   20.60
  -5   2   5  618.54   24.30
  -5  -2  -5  616.44   27.50
   5  -2   5  609.94   16.20
   5  -2  -5  610.74   25.20
   5   2   5  589.54   28.50
   5   2   5  597.44   28.30
   5  -2  -5  579.64   27.50
   5  -2  -5  613.54   34.50
   5   2   5  604.44   22.60
  -5  -2   5  633.74   27.40
   5  -2  -5  570.74   24.40
  -5  -2   5  643.44   32.90
  -5  -2   5  632.54   27.00
   5   2   5  592.74   24.90
   5  -2  -5  596.14   25.80
   5   2   5  622.14   25.60
  -6   2   5  122.29   10.90
  -6  -2  -5  106.39   10.30
  -6  -2  -5   93.39   14.20
   6  -2   5  109.09    9.70
   6   2  -5  128.69   17.00
   6   2  -5  129.89   21.20
   6   2  -5  131.39   25.90
   6  -2   5  108.39   13.60
  -6  -2  -5  119.79   16.70
  -6   2   5  107.59   19.00
  -6  -2  -5  101.99    7.70
   6  -2   5   89.89   12.00
   6  -2   5   92.19   14.90
   6  -2   5   94.09    8.30
   6   2  -5  122.09   21.50
   6  -2   5  120.09   12.80
  -6   2   5  111.49   11.00
  -6   2   5  100.79   11.80
   6   2   5   96.39   10.70
   6  -2  -5   92.89   24.90
  -6  -2   5  107.29   11.30
  -6  -2   5  102.39   18.70
   6   2   5  110.19   15.00
  -6  -2   5  164.68   17.80
   6   2   5  120.69   15.10
  -6  -2   5  107.09   15.10
   6  -2  -5   97.89   14.80
   6  -2  -5  134.79   16.80
   6   2   5  109.09   17.10
   6  -2  -5  128.99   17.90
   6   2   5   97.39   17.20
   7   2  -5   44.00   19.90
  -7  -2  -5   36.20    5.70
  -7  -2  -5    3.90   12.10
   7  -2   5   31.10   11.80
   7  -2   5   36.90    7.90
   7  -2   5   15.70    9.70
  -7  -2  -5   29.40    5.80
  -7   2   5   29.40    8.00
  -7   2   5   21.90    8.40
   7  -2   5   27.60    7.60
   7  -2   5   12.80    9.20
   7   2  -5   20.20   14.30
   7   2  -5   47.20   16.30
  -7   2   5   -0.20   12.70
   7  -2   5   28.00   13.10
  -7   2   5   30.00    6.00
   7   2  -5    6.40   14.50
   7  -2  -5    8.40   12.80
   7   2   5   42.40   15.50
  -7  -2   5   36.80   13.20
   7  -2  -5   19.70   17.60
   7   2   5   24.90   14.50
  -7  -2   5   25.10    4.50
  -7  -2   5   38.50    4.90
   7   2   5   36.70   13.50
  -7  -2   5   27.40   16.20
   7   2   5   47.00   13.20
   7   2   5   28.10    7.30
   7  -2  -5   66.29   17.30
   8   2  -5  217.88   25.30
   8  -2   5  186.78   16.30
   8  -2   5  190.08   21.80
   8   2  -5  200.88   23.50
   8   2  -5  145.59   20.50
   8  -2   5  175.78   13.60
  -8  -2  -5  151.98   21.70
   8  -2   5  183.88   14.00
   8  -2   5  188.58   20.40
   8   2  -5  157.88   26.50
  -8   2   5  175.78   25.10
   8  -2   5  153.68   15.80
   8   2   5  174.88    8.50
   8   2   5  272.07   22.20
  -8  -2   5  160.08   17.90
   8   2   5  200.88   23.80
   8  -2  -5  138.99   26.20
  -8  -2   5  149.39   25.20
   8  -2  -5  180.48   19.60
   8   2   5  150.68   21.30
  -8  -2   5  173.58   17.50
   8  -2  -5  216.98   25.70
   8  -2  -5  154.78   19.10
   8   2   5  184.48   19.80
   9   2  -5   47.90   19.30
   9  -2   5   65.69   10.70
   9   2  -5   75.59   23.10
   9  -2   5   77.69   11.30
   9   2  -5   90.09   19.80
  -9   2   5   83.49   21.30
   9  -2   5   67.79    9.80
   9  -2   5   51.19   16.50
  -9  -2  -5   82.99   19.30
   9  -2   5   58.09   13.10
   9  -2   5   68.99   16.80
   9   2   5   99.39   17.40
   9   2   5   55.69   18.80
  -9  -2   5   82.59   25.20
   9   2   5   95.49   20.60
   9  -2  -5  100.89   25.20
   9  -2  -5   85.19   16.40
   9  -2  -5   88.79   17.50
  -9  -2   5   69.99   14.00
   9  -2  -5   80.69   20.50
   9   2   5   75.79   17.00
   0   3   5 1171.98   31.00
   0  -3   5 1125.89   36.40
   0   3  -5 1131.79   21.50
   0  -3  -5 1084.49   34.10
   0   3   5 1144.19   34.60
   0   3   5 1142.29   32.00
   0  -3   5 1134.49   30.20
   0   3   5 1147.09   31.90
   0   3  -5 1131.19   29.00
   0   3  -5 1106.59   28.70
   0  -3  -5 1124.29   32.30
   0  -3  -5 1146.29   33.30
   0  -3   5 1135.69   30.10
   0  -3  -5 1120.29   33.00
   0  -3  -5 1162.68   31.00
   0   3  -5 1139.99   29.10
   0  -3   5 1176.28   29.30
   0  -3  -5 1141.49   33.40
   1   3  -5   18.70    5.50
   1  -3   5   22.50    8.40
   1   3  -5   20.30    9.80
   1   3  -5   26.90    8.30
  -1  -3  -5   21.20    8.20
  -1   3   5   20.30    8.10
  -1  -3  -5   22.40   10.40
  -1   3   5   14.00   10.80
  -1   3   5   22.00    9.40
  -1  -3  -5   30.50   10.30
   1  -3   5   24.00    8.30
  -1  -3  -5   29.00    9.40
   1  -3   5   28.50    7.70
   1   3  -5   17.60    9.80
  -1  -3  -5   23.40    9.80
  -1   3   5   31.50    9.90
  -1  -3  -5   26.40   11.20
  -1   3   5   22.70   10.00
   1   3   5   32.50   10.20
  -1  -3   5   30.30    9.80
   1   3   5   23.00   10.20
  -1   3  -5   29.10    7.70
   1  -3  -5   23.60   10.80
   1  -3  -5   28.40   10.00
  -1   3  -5   31.80    6.80
  -1  -3   5   20.20   10.00
   1  -3  -5   24.00   11.10
   1   3   5   14.90   10.20
  -1  -3   5   28.20    5.80
   1  -3  -5   20.10    8.20
   1  -3  -5   19.60   10.30
   1   3   5   22.10    8.80
   2   3  -5  132.69   12.30
  -2   3   5  136.29   13.30
   2   3  -5  116.09   13.40
  -2   3   5  105.39   13.10
  -2  -3  -5  127.29   14.20
   2  -3   5  110.39    4.80
  -2  -3  -5  124.39   14.30
   2   3  -5  108.09   12.80
   2  -3   5  124.69   12.10
  -2  -3  -5  112.89   12.70
   2  -3   5  117.69   10.70
  -2  -3  -5  113.79   13.00
  -2   3   5  122.69   13.00
  -2  -3  -5  138.69   14.90
   2  -3   5  113.29   10.60
  -2  -3  -5  105.09   11.70
   2   3  -5  116.59   13.20
  -2   3   5  113.59   15.30
  -2   3   5  110.29   11.80
  -2  -3   5   97.69    9.60
  -2  -3   5  134.29   14.10
   2  -3  -5   89.89   12.70
   2  -3  -5   88.59   10.90
   2  -3  -5  107.89   12.90
   2  -3  -5  116.19   13.90
   2  -3  -5  106.69   15.40
  -2  -3   5  130.39   13.80
  -2   3  -5  117.99   11.70
   2   3   5   99.49   12.80
   2   3   5   87.29   13.10
  -2  -3   5  131.79   17.90
   2   3   5  113.89   13.70
   2   3   5  108.59   12.60
   2   3   5   97.19   12.90
  -3  -3  -5 1263.37   37.00
   3   3  -5 1248.68   37.10
   3   3  -5 1292.07   36.70
  -3   3   5 1293.37   33.30
  -3  -3  -5 1302.87   38.10
  -3   3   5 1351.06   33.80
  -3  -3  -5 1295.07   36.60
  -3  -3  -5 1317.57   35.80
   3  -3   5 1242.18   27.20
   3   3  -5 1277.77   34.60
   3  -3   5 1279.27   27.40
   3  -3   5 1306.17   33.20
   3   3  -5 1285.77   43.60
  -3  -3  -5 1269.07   34.80
  -3   3   5 1264.27   42.30
   3  -3   5 1270.17   27.10
  -3   3   5 1258.97   37.20
   3   3  -5 1252.37   36.40
  -3  -3   5 1278.37   43.00
   3  -3  -5 1271.17   43.20
   3   3   5 1299.27   36.50
  -3  -3   5 1273.77   36.90
   3  -3  -5 1339.77   35.60
   3   3   5 1253.57   35.80
  -3  -3   5 1282.37   36.90
   3  -3  -5 1300.47   34.90
   3   3   5 1221.78   37.20
  -3   3  -5 1313.87   33.10
   3   3   5 1278.57   36.40
  -3  -3   5 1227.88   34.20
   3  -3  -5 1279.87   36.00
   3  -3  -5 1280.17   37.50
   3   3   5 1356.36   38.00
   4   3  -5  210.38   19.20
  -4   3   5  263.27   22.20
   4   3  -5  244.48   18.20
   4   3  -5  181.38   17.20
   4  -3   5  212.98   12.90
  -4  -3  -5  222.88   20.70
  -4  -3  -5  277.97   13.60
  -4  -3  -5  232.98   17.50
  -4   3   5  234.28   15.60
  -4  -3  -5  176.08   16.70
   4  -3   5  235.68   16.70
  -4   3   5  191.88   18.50
   4  -3   5  234.78    9.40
   4  -3   5  239.48   18.00
   4   3  -5  231.28   24.80
  -4   3   5  229.38   15.50
   4  -3   5  224.28   17.40
   4  -3   5  231.18    9.60
  -4  -3   5  216.18   18.00
   4   3   5  231.58   19.80
   4  -3  -5  247.58   18.60
  -4  -3   5  252.17   24.60
  -4  -3   5  241.68   18.90
   4  -3  -5  213.78   24.10
   4   3   5  238.08   20.00
   4  -3  -5  224.98   18.30
   4   3   5  231.38   18.10
  -4  -3   5  232.18   18.80
   4   3   5  243.38   18.20
   4  -3  -5  227.78   18.60
   4   3   5  240.18   17.80
   4  -3  -5  218.38   17.20
  -5  -3  -5 1485.85   51.89
   5  -3   5 1363.96   26.20
   5  -3   5 1362.46   26.30
   5   3  -5 1426.06   42.80
   5   3  -5 1435.26   43.30
   5  -3   5 1438.16   39.80
  -5  -3  -5 1357.26   31.60
   5   3  -5 1341.77   42.00
  -5   3   5 1364.96   39.90
  -5  -3  -5 1391.06   37.30
   5  -3   5 1390.36   35.70
   5   3  -5 1466.55   51.29
  -5   3   5 1373.76   33.20
  -5   3   5 1397.26   49.20
  -5   3   5 1351.76   33.40
   5  -3   5 1318.27   38.80
   5  -3   5 1462.65   41.20
  -5  -3  -5 1317.57   37.10
   5   3   5 1411.26   37.40
   5   3   5 1312.77   40.70
   5   3   5 1313.17   43.90
   5  -3  -5 1475.15   51.69
   5  -3  -5 1368.16   39.70
  -5  -3   5 1371.16   42.50
   5   3   5 1410.56   41.60
  -5  -3   5 1366.66   42.30
   5  -3  -5 1388.56   40.50
   5  -3  -5 1427.26   39.60
  -5  -3   5 1392.16   35.70
   5   3   5 1407.56   44.50
   5  -3  -5 1428.26   41.30
  -5  -3   5 1445.06   42.40
  -5  -3   5 1397.86   50.99
   6  -3   5  163.78   17.40
  -6   3   5  158.08   22.00
  -6  -3  -5  146.29   14.10
  -6  -3  -5  138.29   18.30
  -6   3   5  144.09   14.60
  -6   3   5  136.79   10.60
   6   3  -5  170.78   20.60
  -6  -3  -5  166.58   16.60
   6  -3   5  133.09   14.00
   6  -3   5  152.88    8.10
   6   3  -5  125.39   18.60
   6  -3   5  140.69   15.70
   6  -3   5  152.58    8.10
   6   3  -5  128.39   22.70
   6  -3   5  161.08   18.50
   6   3  -5  125.19   19.10
  -6   3   5  138.39   12.30
  -6  -3   5  149.39   12.30
   6   3   5  114.99   18.20
   6   3   5  162.88   14.90
  -6  -3   5  165.88   17.80
  -6  -3   5  168.28   18.20
   6   3   5  159.28   19.70
   6   3   5  128.29   17.70
   6  -3  -5  142.79   15.80
   6  -3  -5  159.98   17.60
  -6  -3   5  127.29   21.00
   6  -3  -5  163.38   20.30
   6  -3  -5  157.18   23.40
  -6  -3   5  133.49   18.70
   6  -3  -5  137.99   16.10
   7   3  -5   74.19   17.00
   7  -3   5   92.19   14.00
   7  -3   5   66.69   12.60
   7   3  -5   75.29   21.90
   7   3  -5   53.99   16.30
   7  -3   5   77.89    7.00
   7   3  -5   86.79   18.50
  -7  -3  -5   54.19    9.90
   7  -3   5   81.89    7.00
  -7   3   5   65.69   10.50
   7  -3   5   97.69   27.40
  -7  -3  -5   80.49   11.00
   7  -3   5   71.59   13.60
  -7  -3   5   75.79    8.00
   7  -3  -5   66.29   20.80
   7   3   5   77.09   17.40
   7  -3  -5   92.19   15.40
   7   3   5   56.79    8.50
   7   3   5   75.49   16.10
   7  -3  -5   62.79   16.80
   7   3   5   93.89   16.80
   7   3   5   78.09   18.10
   7  -3  -5   48.00   12.20
   7  -3  -5   67.29   16.50
  -7  -3   5   50.59   15.20
  -7  -3   5   58.29   18.00
   8   3  -5  110.49   21.10
   8   3  -5   58.09   17.70
   8  -3   5   49.70   15.80
   8  -3   5   47.60   13.30
   8  -3   5   72.59   12.30
   8   3  -5   71.19   19.00
   8  -3   5   60.99   12.80
  -8  -3  -5   47.50   16.80
   8  -3   5   81.49   15.40
   8   3  -5   92.79   23.20
  -8   3   5   61.19   20.20
  -8  -3   5   76.39   15.80
   8  -3  -5   38.80   17.00
   8   3   5   61.99   19.20
  -8  -3   5   52.09   18.70
   8   3   5  113.89   20.80
   8   3   5  110.99   17.60
   8  -3  -5   43.40   14.80
   8  -3  -5   37.00   21.10
  -8  -3   5   67.69   14.90
   8   3   5   67.09    9.40
   8  -3  -5   40.60   14.50
   8  -3  -5   56.79   18.40
   8   3   5   59.49   17.00
   9  -3   5   77.99   15.50
   9   3  -5  160.38   26.70
  -9   3   5  118.59   23.80
   9   3  -5  140.59   23.10
   9   3  -5  141.39   24.10
   9  -3   5   67.29   17.40
   9  -3   5   91.89   16.50
   9  -3   5   97.99    9.40
   9  -3   5  104.09   10.00
  -9  -3  -5   99.79   20.80
   9  -3   5   80.19   12.00
   9   3   5  105.49   18.90
   9  -3  -5  113.09   22.70
   9  -3  -5   83.89   28.90
   9  -3  -5   89.89   17.00
   9   3   5  109.09   21.80
   9   3   5   90.79   24.80
   9  -3  -5   95.99   17.80
  -9  -3   5   82.09   21.90
   9   3   5  139.39   20.20
  -9  -3   5  118.29   17.60
   0   4  -5  191.08   14.00
   0  -4  -5  209.58   20.20
   0  -4  -5  236.48   17.50
   0  -4  -5  176.98   16.70
   0  -4  -5  208.58   14.60
   0  -4   5  220.18   18.80
   0  -4  -5  194.08   16.90
   0  -4   5  190.68   16.20
   0   4  -5  206.08   13.00
   0   4   5  206.58   18.30
   0   4  -5  180.18   14.10
   0  -4   5  204.98   16.50
   0  -4  -5  194.98   18.80
   0   4   5  241.48   17.40
   0   4   5  204.88   14.80
   0  -4   5  202.28    9.10
   0   4   5  172.98   16.00
   1   4  -5  474.65   16.60
   1   4  -5  499.15   19.60
   1  -4   5  456.15   20.30
   1  -4   5  500.35   19.80
  -1  -4  -5  526.95   23.40
  -1  -4  -5  465.85   23.50
  -1  -4  -5  495.85   25.00
   1  -4   5  480.25   24.70
   1  -4   5  510.65   19.70
   1   4  -5  492.95   20.50
  -1  -4  -5  536.85   23.90
  -1   4   5  501.65   21.80
  -1   4   5  512.75   19.80
  -1   4   5  498.15   24.70
  -1   4   5  515.15   22.70
   1  -4   5  488.25   11.20
  -1  -4  -5  502.65   23.00
  -1  -4  -5  516.45   21.70
   1  -4  -5  487.15   22.40
   1  -4  -5  482.45   19.60
   1  -4  -5  515.35   22.70
  -1  -4   5  511.15   28.40
  -1   4  -5  500.55   17.80
   1   4   5  471.75   24.00
  -1  -4   5  492.25   16.40
  -1   4  -5  510.75   16.10
  -1   4  -5  503.95   16.50
  -1  -4   5  521.65   22.10
   1  -4  -5  480.95   25.40
   1   4   5  520.15   24.50
  -1  -4   5  478.35   22.00
   1   4   5  490.95   22.30
   1   4   5  511.15   21.20
   1  -4  -5  501.25   26.10
  -1  -4   5  514.65   24.20
  -2   4   5  156.18   15.80
  -2  -4  -5  169.28   17.20
  -2   4   5  155.78   15.50
  -2   4   5  132.89   12.90
  -2  -4  -5  172.58   18.40
   2  -4   5  133.89   15.70
  -2   4   5  141.09   13.60
   2   4  -5  155.88   15.40
   2   4  -5  154.38   14.90
   2  -4   5  140.19   12.10
  -2  -4  -5  149.99   15.40
   2  -4   5  146.79    6.70
   2  -4   5  139.69    6.80
   2   4  -5  135.49   12.80
   2  -4   5  147.99   12.10
  -2  -4  -5  146.39   15.20
  -2  -4  -5  155.58   15.30
   2   4  -5  124.69   15.00
   2  -4   5  156.78   11.80
  -2   4  -5  133.69   11.50
   2  -4  -5  155.28   18.30
  -2  -4   5  140.39   15.90
   2  -4  -5  159.68   13.90
   2   4   5  141.09   15.40
   2  -4  -5  127.49   15.30
   2   4   5  162.58   16.00
   2  -4  -5  152.48   15.60
  -2  -4   5  133.19   14.20
   2  -4  -5  138.99   14.50
  -2  -4   5  128.79   15.10
  -2  -4   5  123.29   18.00
  -2  -4   5  116.99   11.00
   2   4   5  131.09   15.80
   2   4   5  151.08   15.10
   2   4   5  162.88   16.50
  -3  -4  -5  547.95   24.80
   3  -4   5  544.65   26.10
   3  -4   5  541.55   19.50
   3   4  -5  501.25   24.60
  -3  -4  -5  531.25   26.20
   3  -4   5  529.25   19.30
   3   4  -5  482.45   23.60
  -3  -4  -5  513.95   24.40
  -3   4   5  503.75   20.80
  -3   4   5  511.15   20.90
  -3  -4  -5  562.54   24.40
   3  -4   5  493.55   17.60
   3  -4   5  523.95   15.40
  -3   4   5  534.75   25.90
   3   4  -5  528.95   23.60
  -3  -4  -5  512.15   23.70
   3   4  -5  550.04   22.50
  -3   4   5  527.75   29.90
   3   4   5  585.64   25.50
  -3  -4   5  522.55   24.70
   3   4   5  515.75   23.90
  -3  -4   5  533.95   24.20
   3  -4  -5  493.55   26.00
  -3  -4   5  505.15   22.40
  -3  -4   5  519.35   24.30
   3   4   5  548.15   25.30
  -3   4  -5  492.65   18.70
   3   4   5  536.35   24.90
   3  -4  -5  484.35   22.60
  -3  -4   5  545.55   31.10
   3  -4  -5  533.05   30.60
   3   4   5  537.25   26.60
   3  -4  -5  513.55   22.80
   3  -4  -5  541.85   21.90
   4  -4   5   45.50   12.30
  -4  -4  -5   18.80   12.10
   4  -4   5   19.80    6.70
  -4  -4  -5   26.10    8.50
  -4  -4  -5   22.80   12.70
  -4  -4  -5   24.40   12.60
   4  -4   5   30.40    5.80
   4   4  -5    9.60   10.60
   4  -4   5   17.10    5.60
  -4   4   5   30.30   11.50
  -4   4   5   21.80   21.00
   4   4  -5    8.50   11.60
  -4  -4  -5   24.20   10.80
  -4   4   5   18.50    8.50
  -4   4   5   23.10    8.80
   4  -4   5   15.60    7.80
   4   4   5   31.10   13.40
   4  -4  -5   30.20   11.30
   4   4   5   45.40   11.00
   4  -4  -5   44.90   12.70
   4  -4  -5    7.20   14.00
  -4  -4   5   15.70    9.10
   4   4   5   27.90   12.40
   4   4   5   16.30   11.70
   4  -4  -5   30.40   11.20
   4  -4  -5   19.00    9.30
   4   4   5   19.10   11.30
  -4  -4   5    9.10   10.70
  -5  -4  -5  183.28   19.90
   5  -4   5  196.98   20.60
  -5   4   5  199.68   14.30
   5  -4   5  181.98   15.10
  -5  -4  -5  245.58   17.10
   5   4  -5  215.78   21.30
   5  -4   5  225.68   17.40
  -5  -4  -5  194.58   19.40
  -5  -4  -5  207.58   18.80
  -5   4   5  226.78   25.40
  -5   4   5  178.58   12.60
   5  -4   5  195.08    8.30
   5  -4   5  178.48   17.90
  -5   4   5  218.08   20.90
   5   4  -5  202.88   19.50
   5   4  -5  218.08   21.30
   5  -4   5  202.38    8.60
   5   4   5  190.48   20.40
   5  -4  -5  190.28   18.10
   5  -4  -5  229.18   22.20
   5   4   5  193.98   17.70
   5  -4  -5  201.78   18.90
   5  -4  -5  188.58   24.30
  -5  -4   5  196.98   19.30
   5   4   5  206.58   20.00
  -5  -4   5  249.38   26.10
   5   4   5  239.98   26.40
   5  -4  -5  199.88   19.40
  -5  -4   5  235.48   25.70
  -5  -4   5  238.78   21.40
  -5  -4   5  215.08   17.10
   5   4   5  180.08   33.40
   6  -4   5  112.79   16.10
  -6  -4  -5  125.69   15.70
   6  -4   5  106.99   13.20
  -6   4   5   97.69    6.70
   6  -4   5   88.69    5.10
   6  -4   5  100.79    5.30
   6   4  -5  104.59   19.30
   6   4  -5   88.29   18.70
  -6  -4  -5   91.59   17.60
  -6  -4  -5   99.69   10.90
  -6   4   5   89.49   13.30
  -6  -4  -5   89.09   14.80
   6   4  -5   82.79   17.20
   6  -4   5   93.59   13.40
  -6   4   5   91.39    8.80
   6  -4   5   86.09   13.70
   6   4   5  135.29   20.10
   6   4   5   94.79   17.00
   6  -4  -5  107.39   21.60
  -6  -4   5  118.39   17.70
   6  -4  -5  107.09   16.40
  -6  -4   5   87.49   17.30
   6  -4  -5   95.49   15.50
  -6  -4   5   94.79   17.00
   6   4   5  128.19   19.00
  -6  -4   5   78.99   19.60
   6   4   5   89.89   17.60
   6   4   5   75.59   11.40
  -6  -4   5   92.29   10.60
   6  -4  -5  118.49   16.20
   6  -4  -5  105.49   15.50
  -7   4   5   43.00   18.00
  -7  -4  -5   54.09   12.90
  -7  -4  -5   40.90   11.50
  -7   4   5   32.90   10.10
   7   4  -5   59.39   17.30
   7   4  -5   58.49   17.60
   7   4  -5   52.29   16.90
   7  -4   5   48.90   13.10
   7  -4   5   49.50   12.00
  -7  -4  -5   42.40   16.70
   7  -4   5   24.90   11.60
   7  -4   5   42.40   13.30
   7  -4  -5   30.00   19.20
  -7  -4   5   61.39   16.60
   7   4   5   47.60   15.90
   7  -4  -5   20.80   12.90
   7   4   5   46.80   16.90
  -7  -4   5   64.19   17.30
  -7  -4   5   30.70    6.70
  -7  -4   5   -5.30   10.20
   7   4   5   35.60   16.60
   7  -4  -5   37.90   14.30
   7  -4  -5   13.20   14.10
   7  -4  -5   52.29   16.80
   7   4   5   33.90    8.50
   7   4   5   26.00   14.00
   7  -4  -5   25.60   12.50
   8   4  -5  138.79   23.10
  -8   4   5  126.19   25.50
   8   4  -5  103.39   20.90
   8  -4   5  117.39    6.90
  -8  -4  -5  138.29   14.40
   8  -4   5   99.99   15.20
   8   4  -5   87.99   20.10
   8  -4   5  146.49   18.80
   8  -4   5  113.89    6.70
  -8  -4  -5  147.39   21.90
   8  -4   5   86.69   14.60
   8  -4   5   93.89   16.50
   8   4   5  108.59   21.40
   8  -4  -5  130.69   18.00
   8   4   5  117.79   11.10
   8  -4  -5  114.99   25.70
   8   4   5   86.59   19.90
   8  -4  -5  122.89   19.30
   8  -4  -5  118.09   17.30
   8  -4  -5  129.29   21.90
   8   4   5  140.79   20.90
   8  -4  -5  125.19   16.10
  -8  -4   5  103.69   18.20
  -8  -4   5  128.89   23.90
   8   4   5  130.89   19.80
   0  -5  -5   29.30   13.20
   0   5   5   22.10   10.60
   0  -5  -5    9.20   11.00
   0   5  -5   28.10    9.20
   0  -5  -5   29.80   11.00
   0   5   5   18.00   11.00
   0   5   5   25.30   11.90
   0  -5  -5   26.80    8.90
   0  -5  -5   26.80   11.50
   0   5  -5   33.10    9.70
   0  -5   5   39.40   12.00
   0   5  -5   35.80    7.60
   0   5   5   30.70    8.20
   0  -5   5   15.30   10.40
   0  -5  -5   44.40   12.20
   0  -5   5   34.30   12.10
  -1  -5  -5  250.37   16.90
  -1   5   5  255.37   15.30
   1  -5   5  236.98   16.60
  -1  -5  -5  234.88   18.30
   1   5  -5  300.17   19.20
  -1  -5  -5  279.07   22.20
  -1   5   5  264.17   19.20
   1   5  -5  237.88   13.90
   1   5  -5  253.37   15.40
   1  -5   5  241.78   10.40
   1  -5   5  234.68   20.90
  -1  -5  -5  218.78   19.10
  -1   5   5  259.27   19.50
  -1  -5  -5  259.57   21.70
  -1   5   5  241.18   20.60
   1  -5   5  255.17   16.70
  -1  -5  -5  218.98   19.40
   1   5  -5  246.58   16.80
   1   5   5  250.47   18.60
   1   5   5  226.58   19.00
  -1  -5   5  219.38   18.10
  -1  -5   5  254.47   26.30
  -1  -5   5  248.68   21.50
   1  -5  -5  243.88   20.90
   1  -5  -5  231.68   22.00
  -1   5  -5  227.68   12.40
  -1  -5   5  221.28   19.70
   1  -5  -5  252.47   22.00
   1  -5  -5  230.68   15.20
   1  -5  -5  243.18   18.60
   1  -5  -5  239.68   19.60
  -1  -5   5  254.67   14.00
  -1   5  -5  274.67   13.30
  -1   5  -5  277.27   17.80
   1   5   5  230.08   20.30
   1   5   5  221.78   16.10
   2   5  -5   69.59   14.20
  -2   5   5   86.29   12.90
  -2   5   5  100.49   14.90
  -2  -5  -5   84.39   14.90
   2   5  -5   63.79   10.40
  -2  -5  -5   91.19   14.10
  -2   5   5   76.09   10.20
   2  -5   5   80.39    8.40
   2  -5   5   72.49    6.70
  -2   5   5   77.39   12.40
   2  -5   5   95.99   15.40
  -2  -5  -5   99.39   13.10
   2  -5   5   75.59   10.40
  -2  -5  -5   51.59   12.90
   2   5  -5   71.59   11.10
   2  -5   5   96.09   11.20
  -2  -5  -5   99.99   14.90
   2   5  -5   73.19   14.00
   2  -5  -5   84.39   13.40
   2  -5  -5   82.79   10.50
   2   5   5   77.49   13.80
  -2  -5   5   70.89   10.20
   2  -5  -5   79.59   16.70
   2   5   5   75.09   14.90
   2   5   5   94.69   12.80
   2  -5  -5   85.49   15.30
   2  -5  -5   71.29   13.30
  -2  -5   5   92.19   15.00
   2   5   5   85.29   15.60
   2   5   5   95.49   13.90
  -2  -5   5   81.99   13.80
  -2  -5   5   93.49   17.60
  -2   5  -5   74.29    7.90
  -2  -5   5   78.49   15.20
  -3   5   5   99.69   15.70
  -3  -5  -5  123.79   16.40
   3   5  -5  117.09   13.70
   3  -5   5  105.49    9.50
  -3   5   5  103.89   12.90
   3   5  -5   98.69   13.70
  -3  -5  -5  101.99   15.30
  -3   5   5  129.19   13.10
   3  -5   5  103.89    9.60
   3  -5   5  120.49   12.10
   3   5  -5  105.19   17.60
   3  -5   5   99.59   16.10
  -3  -5  -5  143.59   16.40
   3   5  -5  100.49   15.30
  -3  -5  -5   75.39   18.60
   3  -5   5   91.79   10.20
   3  -5  -5   98.69   16.40
   3  -5  -5   83.69   17.40
   3   5   5  105.79   16.50
   3   5   5  131.89   19.10
   3   5   5  103.79   15.90
  -3  -5   5  102.79   15.80
  -3  -5   5  117.59   19.50
  -3  -5   5   89.89   13.70
   3   5   5  119.99   14.80
  -3  -5   5  108.39   23.50
  -3   5  -5   95.49    9.00
   3  -5  -5   80.39   14.70
   3   5   5  108.89   15.10
   3  -5  -5  106.69   15.10
  -3  -5   5   97.69   13.10
   3  -5  -5  116.39   12.20
  -4   5   5   58.79    9.70
  -4  -5  -5   90.89   16.60
  -4   5   5   84.39   14.90
   4  -5   5   65.49   15.10
   4   5  -5   93.89   14.70
   4  -5   5   56.69    9.30
   4  -5   5   73.29    9.80
  -4  -5  -5   65.49   13.90
  -4  -5  -5   71.99   13.70
   4   5  -5   94.49   15.50
   4  -5   5   79.99    9.30
  -4   5   5   83.19   11.10
   4  -5   5   67.29    8.50
  -4  -5  -5   64.59   14.30
   4  -5  -5   62.19   21.60
   4   5   5   73.59   14.60
   4   5   5   62.09   19.70
   4  -5  -5   70.99   11.30
  -4  -5   5   80.39   13.20
  -4  -5   5   82.49   14.40
   4  -5  -5   75.39   15.80
   4   5   5   82.09   15.70
  -4  -5   5   89.39   27.30
   4  -5  -5   91.39   15.30
  -4  -5   5   66.09   15.10
  -4  -5   5   74.59   19.30
   4  -5  -5   77.49   14.40
   4   5   5   86.29   13.70
   5  -5   5   73.59   15.20
   5  -5   5   65.19   15.00
   5   5  -5   68.99   15.40
   5  -5   5   59.49    6.80
  -5  -5  -5   62.89   12.70
  -5   5   5   71.29   18.70
   5  -5   5   49.50   10.20
   5  -5   5   61.99    7.00
  -5  -5  -5   63.99   15.50
  -5  -5  -5   65.49   14.20
   5  -5   5   55.49   10.10
  -5  -5  -5   78.89   14.00
  -5   5   5   71.89    8.00
  -5  -5  -5   48.70   16.40
  -5  -5   5   69.09   14.80
  -5  -5   5  102.89   17.40
  -5  -5   5   58.59   19.10
   5   5   5   38.40   15.20
   5  -5  -5   62.79   12.60
  -5  -5   5   23.80   14.40
   5   5   5   48.60   16.50
   5   5   5   74.99   16.40
   5  -5  -5   30.00   18.20
   5  -5  -5   44.00   13.40
   5  -5  -5   67.89   14.50
   5   5   5   53.09   16.10
   5  -5  -5   41.60   14.60
  -5  -5   5   64.79   11.70
   5   5   5   56.89   12.00
   6  -5   5  382.76   26.70
  -6  -5  -5  385.16   24.80
  -6  -5  -5  390.96   40.70
  -6   5   5  356.76   25.10
  -6  -5  -5  304.37   20.20
   6  -5   5  358.26   20.70
   6  -5   5  340.17   10.60
   6  -5   5  353.46   20.20
   6  -5   5  349.07   26.20
   6  -5   5  351.96   10.80
  -6  -5  -5  358.46   24.50
   6   5  -5  372.86   28.20
   6   5   5  382.96   28.70
   6  -5  -5  376.66   23.90
   6   5   5  381.76   22.10
   6  -5  -5  408.76   35.40
   6   5   5  352.56   29.00
   6   5   5  396.26   27.50
  -6  -5   5  330.47   26.90
  -6  -5   5  364.46   26.60
   6  -5  -5  344.37   23.70
   6   5   5  391.46   28.00
   6  -5  -5  330.37   26.70
  -6  -5   5  363.76   20.10
  -7  -5  -5  111.09   21.80
   7   5  -5  116.19   20.20
   7  -5   5  108.69   16.60
   7  -5   5  115.09   15.00
   7  -5   5   97.19   17.20
   7   5  -5  132.29   25.70
  -7  -5  -5  129.39   20.60
  -7  -5  -5  136.59   17.70
  -7   5   5  113.89   15.40
   7  -5   5  124.89   15.10
   7   5   5  145.69   23.10
  -7  -5   5   97.19   22.90
   7   5   5  128.49   20.60
  -7  -5   5  122.29   13.00
   7  -5  -5   97.79   17.10
   7   5   5  121.79   21.30
   7  -5  -5  137.29   18.20
  -7  -5   5  153.88   20.90
  -7  -5   5  112.29   19.10
   7  -5  -5  101.29   17.10
   7  -5  -5  133.49   25.60
  -7  -5   5  115.69   20.20
   7  -5  -5  102.09   16.40
   7   5   5  107.89   19.40
   7  -5  -5  164.28   23.10
   7   5   5  125.19   13.60
   8   5  -5   16.00   17.10
   8  -5   5   56.59   13.10
  -8  -5  -5    4.70    8.10
  -8   5   5   26.20    8.90
   8  -5   5   41.70   12.20
   8  -5   5   31.50   13.50
   8   5  -5   29.30   18.10
  -8  -5  -5   36.70   17.90
   8  -5   5   20.20   13.90
  -8  -5  -5   40.30   15.50
   8   5  -5   24.30   16.50
   8  -5  -5   32.30   15.20
  -8  -5   5   67.89   21.50
   8   5   5   48.00   18.20
   8   5   5   48.20   19.10
   8   5   5   49.70    8.50
  -8  -5   5   51.99   18.20
   8  -5  -5   65.79   15.20
   8  -5  -5   61.29   35.70
   8   5   5   58.89   19.40
   8   5   5   92.39   20.70
   8  -5  -5    8.10   21.70
   8  -5  -5   52.19   14.30
   8  -5  -5   29.90   17.70
  -8  -5   5   47.30   17.10
   0   6  -5  136.99   10.80
   0   6  -5  137.39   13.90
   0  -6   5  110.79   16.60
   0  -6  -5  149.39   17.50
   0  -6  -5  146.69   14.10
   0  -6  -5  135.09   17.40
   0   6  -5  136.49   13.90
   0   6   5  138.09   17.30
   0  -6   5  178.88   17.60
   0  -6   5  138.59   12.20
   0  -6   5  167.58   17.90
   0   6   5  145.39   15.90
   0  -6  -5  120.99   17.50
   0   6   5  158.68   14.20
   0  -6  -5  134.19   18.90
   0   6   5  146.29   17.70
   1  -6   5  175.08   19.70
  -1  -6  -5  159.68   18.80
  -1  -6  -5  195.68   21.60
   1   6  -5  170.18   14.60
   1   6  -5  185.78   17.30
  -1  -6  -5  145.59   17.40
  -1  -6  -5  159.58   15.90
  -1   6   5  162.68   16.00
  -1   6   5  156.28   13.80
  -1   6   5  155.28   18.40
   1   6  -5  190.58   17.40
  -1  -6  -5  150.68   17.70
   1  -6   5  176.38   16.50
  -1  -6  -5  158.08   19.80
   1  -6   5  155.98   15.90
   1   6  -5  155.38   13.30
   1  -6   5  160.38   11.50
  -1   6   5  193.98   18.40
   1   6   5  152.28   24.30
   1  -6  -5  174.88   19.50
   1   6   5  174.88   15.80
  -1   6  -5  165.58   10.20
  -1  -6   5  171.08   18.70
   1  -6  -5  159.48   18.60
  -1   6  -5  147.79   12.40
   1  -6  -5  140.19   19.30
  -1  -6   5  177.78   22.90
  -1  -6   5  187.78   14.50
   1  -6  -5  156.58   21.10
  -1  -6   5  215.48   22.50
   1   6   5  188.38   18.90
  -1  -6   5  172.08   18.20
   1   6   5  154.58   20.20
   1  -6  -5  187.28   22.10
   1  -6  -5  202.18   14.70
  -1   6  -5  154.18   11.90
   2   6  -5  497.85   25.20
  -2   6   5  495.55   23.40
  -2   6   5  503.15   24.00
  -2   6   5  540.25   29.50
  -2  -6  -5  453.55   26.30
  -2  -6  -5  516.15   29.20
   2   6  -5  512.05   25.60
   2  -6   5  542.95   31.00
   2   6  -5  526.45   22.30
   2  -6   5  522.15   22.80
   2  -6   5  485.45   21.90
   2  -6   5  501.65   17.20
  -2  -6  -5  522.35   29.20
   2   6  -5  523.35   22.80
  -2  -6  -5  484.25   27.70
  -2  -6   5  560.94   29.10
  -2  -6   5  520.75   28.90
   2   6   5  510.35   27.40
   2  -6  -5  557.24   33.40
  -2  -6   5  550.14   28.00
   2  -6  -5  549.74   30.90
   2  -6  -5  524.25   25.90
   2   6   5  480.25   25.90
  -2  -6   5  490.75   22.40
   2   6   5  513.05   24.00
   2   6   5  509.85   42.90
  -2   6  -5  531.45   20.60
   2  -6  -5  473.85   19.60
  -2  -6   5  547.25   34.00
   2  -6  -5  502.15   25.80
  -3   6   5  265.67   18.60
   3   6  -5  232.68   22.10
  -3  -6  -5  247.88   24.60
   3  -6   5  243.38   13.70
  -3  -6  -5  211.58   21.50
   3   6  -5  274.17   20.00
   3  -6   5  279.17   16.90
   3  -6   5  257.07   12.20
   3  -6   5  230.68   16.80
  -3  -6  -5  241.38   21.40
   3  -6   5  233.08   27.60
   3   6  -5  240.08   25.90
  -3   6   5  226.18   16.50
  -3   6   5  234.68   22.30
   3   6  -5  271.77   20.30
   3  -6  -5  207.48   25.10
   3   6   5  283.37   23.60
  -3  -6   5  232.88   25.70
   3   6   5  187.98   21.40
   3  -6  -5  290.17   21.10
   3   6   5  262.07   26.90
   3   6   5  239.88   20.40
  -3  -6   5  247.58   19.60
  -3  -6   5  259.77   21.90
   3  -6  -5  247.08   22.50
   3  -6  -5  241.68   16.30
  -3  -6   5  219.98   21.80
  -3  -6   5  227.48   22.30
  -4  -6  -5   87.69   16.50
  -4  -6  -5   77.59   16.70
   4  -6   5   80.59    8.90
   4  -6   5   75.39   10.30
   4  -6   5   73.09   16.40
  -4   6   5   81.09   10.10
  -4   6   5  102.99   11.00
  -4   6   5   74.59   15.50
   4   6  -5   72.59   16.30
  -4  -6  -5  112.89   18.70
   4   6  -5   78.49   15.10
   4  -6   5   99.19   10.60
   4  -6   5  104.19   10.60
   4   6  -5   75.19   16.50
   4  -6  -5   63.29   20.00
   4  -6  -5   80.59   14.90
   4  -6  -5   74.39   11.60
   4   6   5   96.39   16.10
   4   6   5   66.99   16.30
  -4  -6   5   87.09   17.40
   4  -6  -5   83.99   17.20
  -4  -6   5   84.39   14.70
  -4  -6   5   77.29   14.20
  -4  -6   5   83.49   20.70
   4   6   5  106.89   18.40
   4   6   5   82.69   15.20
   5   6  -5  192.48   20.60
   5  -6   5  196.68   27.20
   5  -6   5  190.68   21.20
  -5   6   5  208.98   10.40
   5  -6   5  203.08   12.70
   5  -6   5  217.08   16.40
   5  -6   5  183.88   14.20
  -5   6   5  218.88   22.30
  -5  -6  -5  192.08   21.10
   5   6  -5  231.08   23.60
   5  -6   5  214.78   13.10
  -5  -6  -5  215.28   23.00
  -5  -6  -5  227.08   21.90
   5   6   5  228.48   24.90
   5  -6  -5  170.58   21.30
   5  -6  -5  220.58   20.60
  -5  -6   5  207.88   20.70
   5  -6  -5  224.28   22.10
  -5  -6   5  182.18   20.10
   5  -6  -5  187.58   17.70
   5   6   5  194.78   22.60
   5  -6  -5  173.78   26.30
  -5  -6   5  199.78   22.10
   5   6   5  202.98   22.30
   5   6   5  213.58   22.00
   5   6   5  236.38   21.40
   6   6  -5  136.79   20.20
   6  -6   5  129.09   13.40
   6  -6   5  108.49   13.00
   6   6  -5  120.19   20.00
  -6  -6  -5  119.79   19.00
  -6   6   5  136.39   18.50
  -6  -6  -5  100.49   20.00
   6  -6   5  148.19   20.50
   6  -6   5  119.49   18.50
   6   6  -5  142.29   22.10
  -6  -6  -5  102.39   15.90
  -6  -6   5   96.59   24.70
   6   6   5  121.69   15.60
   6  -6  -5  128.09   19.20
   6  -6  -5  135.29   17.80
   6   6   5  128.99   21.20
   6  -6  -5  154.28   17.00
  -6  -6   5  122.89   20.50
   6  -6  -5  140.79   18.00
   6   6   5  100.79   19.10
   6  -6  -5  195.58   28.20
  -6  -6   5  135.19   20.00
   6   6   5  133.79   20.90
  -6  -6   5  138.49   15.30
  -6  -6   5  165.38   21.70
   7   6  -5   14.80   15.70
   7   6  -5    3.80   15.50
   7  -6   5    5.30    4.10
   7  -6   5   30.30   13.20
   7  -6   5    6.40   12.60
   7  -6   5    6.10    9.40
   7  -6   5   -8.70    8.30
   7  -6   5    7.20    4.30
  -7  -6  -5   18.40   14.50
  -7  -6  -5   19.90   16.70
  -7   6   5   -8.70    7.70
   7  -6  -5    6.00   11.30
   7  -6  -5    8.50   13.00
   7  -6  -5   21.20   20.90
   7   6   5   22.90   16.00
  -7  -6   5    1.80   21.20
   7   6   5    8.80    9.30
   7   6   5   22.80   15.30
   7   6   5   15.10   24.10
   7   6   5  -13.30   13.00
  -7  -6   5  -17.90   17.50
   7  -6  -5  -19.40   12.00
  -7  -6   5    6.30    7.90
  -7  -6   5    0.90   15.50
  -7  -6   5   14.10   16.80
   7  -6  -5   -2.90   13.40
   0   7   5  162.48   18.60
   0   7   5  171.08   15.00
   0   7  -5  150.58   15.30
   0   7  -5  169.58   10.80
   0  -7  -5  158.88   21.80
   0   7   5  161.58   20.20
   0   7   5  182.58   18.40
   0  -7   5  186.48   22.60
   0  -7  -5  151.08   21.00
   0  -7   5  185.48   18.60
   0  -7  -5  208.68   15.70
   0  -7  -5  187.88   21.00
   0  -7  -5  171.78   20.20
   0  -7   5  154.38   14.50
   0  -7  -5  212.28   22.50
   0  -7   5  163.98   20.60
   0   7  -5  190.68   16.80
  -1  -7  -5   36.50   16.50
   1  -7   5   19.20   12.20
  -1   7   5   -3.10   20.90
  -1   7   5    5.20   12.40
  -1  -7  -5   27.90   14.60
   1  -7   5   39.70   14.90
   1   7  -5    4.90   10.20
  -1   7   5    8.80    6.90
   1   7  -5   20.10   12.20
   1  -7   5   25.40   12.90
  -1  -7  -5   38.60   15.60
   1   7  -5   11.60    6.60
  -1  -7  -5   33.50   15.70
  -1  -7  -5   31.60   13.90
   1  -7   5   19.50    7.70
  -1  -7   5    4.60   12.20
   1   7   5   25.10    9.70
   1  -7  -5   40.50   14.50
  -1   7  -5   22.30    7.40
  -1  -7   5   27.10   15.20
   1  -7  -5   11.40    7.60
   1  -7  -5   20.40   14.50
  -1   7  -5   15.90    4.10
   1  -7  -5   14.40   14.10
  -1   7  -5   11.90    7.40
   1  -7  -5   14.80   14.00
   1   7   5   24.20   13.90
  -1  -7   5   24.30   13.30
  -1  -7   5   13.20    9.10
   1   7   5   22.00   14.10
   1   7   5    8.90   13.00
   1  -7  -5   11.40   15.00
   2  -7   5   68.69   13.10
  -2  -7  -5   26.80   14.80
   2   7  -5   84.39   16.30
   2  -7   5   54.49    8.90
   2   7  -5   58.99   10.30
  -2  -7  -5   69.19   16.60
   2   7  -5   85.59   15.30
   2   7  -5   63.09   12.50
  -2   7   5   67.39   13.10
  -2   7   5   76.49   14.30
  -2   7   5   80.49   16.80
   2  -7   5   64.69   17.10
   2  -7   5   63.69   13.40
   2   7   5   66.59   12.10
   2  -7  -5   59.09   16.40
   2   7   5   74.09   15.90
   2  -7  -5   86.49   17.20
   2  -7  -5   72.49    9.70
   2  -7  -5   60.39   17.00
  -2  -7   5   83.29   17.50
  -2  -7   5   59.99   15.70
   2  -7  -5   46.50   14.50
   2   7   5   72.09   17.50
   2  -7  -5   63.79   18.40
  -2  -7   5   59.99   12.00
  -2  -7   5   64.39   16.20
   3  -7   5   57.49   16.90
  -3   7   5   61.99   12.40
  -3  -7  -5   65.49   16.70
   3   7  -5   76.49   13.50
  -3   7   5   84.79   11.90
   3  -7   5   57.49    9.30
  -3  -7  -5   40.70   16.00
   3   7  -5   55.29   16.80
   3   7  -5   42.10   15.50
   3   7  -5   84.89   12.40
   3  -7   5   76.89   13.00
   3  -7   5   59.29   12.20
  -3  -7   5   44.10   17.60
   3  -7  -5   76.09   18.30
   3  -7  -5   54.29   14.40
   3   7   5   45.60   16.70
  -3  -7   5   68.69   16.90
   3  -7  -5   70.29    9.60
   3   7   5   60.39   15.40
   3  -7  -5   73.49   16.60
  -3  -7   5   87.19   15.20
   3  -7  -5   50.29   19.70
  -3  -7   5   88.09   18.50
   3   7   5   65.69   17.10
   3   7   5   88.29   14.00
  -4  -7  -5  267.17   26.50
   4  -7   5  294.47   28.30
  -4   7   5  253.37   15.00
  -4   7   5  235.28   14.50
   4  -7   5  260.37   17.60
   4  -7   5  281.57   16.40
   4   7  -5  254.97   21.70
   4  -7   5  248.98   16.60
  -4  -7  -5  292.57   27.10
   4   7  -5  310.17   25.20
   4  -7   5  266.37   10.40
   4   7  -5  269.07   24.20
   4  -7   5  251.07   17.00
  -4  -7   5  298.67   23.70
   4   7   5  247.88   24.70
   4   7   5  287.87   24.50
   4  -7  -5  225.48   21.60
   4  -7  -5  241.88   25.90
   4  -7  -5  292.57   33.40
   4   7   5  213.58   22.30
  -4  -7   5  219.58   29.70
   4  -7  -5  232.08   16.10
   4   7   5  290.17   29.00
  -4  -7   5  265.27   25.50
   4  -7  -5  235.98   22.00
   5  -7   5   33.10    9.90
   5  -7   5   53.59   17.10
   5   7  -5   45.20   16.90
  -5  -7  -5   68.79   15.40
   5  -7   5   50.49    9.80
   5  -7   5   62.59   10.10
  -5  -7  -5   34.30   14.80
  -5  -7  -5   24.60   15.60
   5  -7   5   53.89   18.40
   5   7  -5   56.69   16.50
   5   7  -5   60.19   17.30
  -5  -7  -5   71.69   17.60
  -5  -7  -5   38.20   17.00
  -5  -7   5   37.50   21.60
   5   7   5   43.50   17.70
  -5  -7   5   66.59   16.30
   5   7   5   56.49   14.60
   5  -7  -5   40.80   15.20
   5  -7  -5   47.10   17.80
   5  -7  -5   46.40   15.10
  -5  -7   5   61.39   18.10
  -5  -7   5   50.39   14.50
   5  -7  -5   48.90   10.70
  -5  -7   5   95.09   20.00
   5   7   5   68.49   16.50
   5  -7  -5   50.99   21.50
   5   7   5   29.30   16.00
   5   7   5   69.49   19.30
   6  -7   5  184.98   13.80
  -6  -7  -5  111.89   28.50
  -6  -7  -5  168.98   22.30
   6  -7   5  170.28   12.80
   6   7  -5  164.98   21.60
   6   7  -5  224.18   25.00
   6  -7   5  182.58   24.10
  -6   7   5  167.98   22.00
   6  -7   5  172.08   17.30
   6  -7   5  180.08   13.00
  -6  -7  -5  182.48   22.30
  -6  -7  -5  184.08   24.10
   6  -7   5  214.88   24.20
   6   7  -5  144.39   24.40
   6  -7  -5  160.98   22.90
   6  -7  -5  149.19   28.30
   6  -7  -5  191.08   17.00
  -6  -7   5  181.78   24.40
   6  -7  -5  160.28   20.40
  -6  -7   5  160.98   28.60
   6  -7  -5  176.28   20.10
   6   7   5  168.58   23.60
   6   7   5  154.58   21.20
   6   7   5  187.18   26.40
   6   7   5  208.08   27.00
  -6  -7   5  171.38   18.60
  -6  -7   5  187.48   23.70
  -6  -7   5  198.78   25.90
   6   7   5  173.88   18.50
   0   8   5  116.49   18.50
   0  -8  -5  105.89   20.20
   0   8   5   70.19   18.50
   0   8   5  120.09   18.00
   0  -8  -5   87.89   20.80
   0  -8   5  127.59   19.30
   0  -8   5  116.99   18.50
   0  -8   5   91.79   12.50
   0  -8  -5   74.09   18.20
   0   8  -5   82.69   13.40
   0  -8  -5   99.69   18.70
   0   8  -5   88.69   13.00
   0  -8  -5  130.19   21.00
   0   8   5   83.99   10.10
   1  -8   5  151.18   18.40
  -1  -8  -5  112.99   19.50
   1  -8   5  102.19   19.10
  -1   8   5  153.18   18.70
  -1  -8  -5  130.59   20.60
   1  -8   5  148.09   18.70
  -1   8   5  124.19   11.10
  -1   8   5  165.28   18.80
   1   8  -5  142.39   17.00
  -1  -8  -5  138.79   21.00
  -1  -8  -5  154.58   22.80
   1   8  -5  132.19   16.60
  -1  -8  -5  134.39   20.90
   1  -8   5  111.59   12.30
   1   8   5  177.78   21.30
  -1   8  -5  125.69   12.70
   1   8   5  143.79   21.10
  -1  -8   5  142.69   21.00
  -1  -8   5  154.98   21.30
  -1  -8   5  150.88   21.40
   1  -8  -5  115.89   19.10
   1  -8  -5  157.38   24.00
   1  -8  -5  124.39   19.40
  -1  -8   5  132.39   14.60
   1  -8  -5  136.99   12.90
   1   8   5  137.89   13.40
   1  -8  -5  124.69   20.70
   1  -8  -5  165.88   22.50
  -2  -8  -5   78.09   18.70
   2  -8   5   88.59   15.20
   2  -8   5   81.09   18.30
  -2  -8  -5   84.69   19.00
   2  -8   5   63.89   21.00
   2   8  -5  113.39   14.80
   2   8  -5   68.29   16.30
  -2   8   5   99.49   19.40
   2   8  -5   73.19   16.40
   2   8  -5   67.09   10.40
   2  -8   5   80.99   10.90
  -2   8   5   76.59   14.70
  -2  -8  -5  108.29   20.20
  -2  -8   5  110.89   18.90
   2   8   5  139.29   20.20
  -2  -8   5   90.09   14.60
  -2  -8   5   85.39   17.80
   2  -8  -5   54.89   17.70
   2  -8  -5   69.99   20.50
   2   8   5   81.59   21.10
   2  -8  -5   84.79   18.70
   2   8   5   69.09   17.80
   2   8   5   82.99   13.10
   2  -8  -5  103.49   18.10
  -2  -8   5   96.69   19.40
   2  -8  -5   98.89   18.10
   2  -8  -5   97.19    9.40
   3   8  -5   13.10    8.40
  -3   8   5   19.10    9.80
   3   8  -5   12.00   12.10
  -3   8   5   19.40    9.20
  -3   8   5   12.30   14.50
  -3  -8  -5    6.80   14.40
  -3  -8  -5   12.60   16.10
   3  -8   5   31.10   11.70
   3  -8   5   11.20    8.30
  -3  -8  -5   11.30   17.20
  -3  -8  -5   23.50   16.70
   3  -8   5   20.50   12.30
   3   8  -5   -0.20   13.50
   3  -8   5   -3.30   14.40
   3   8   5  -11.60   13.70
   3  -8  -5   -2.80   15.10
  -3  -8   5   -3.10   19.10
   3   8   5    5.00   13.90
   3   8   5   11.60   11.30
   3  -8  -5   12.60   13.50
   3  -8  -5   -5.40   16.70
   3  -8  -5    8.70   13.20
  -3  -8   5   32.10   17.30
  -3  -8   5  -24.80    9.80
  -3  -8   5   -3.00   12.90
   3  -8  -5    6.10    6.40
  -3  -8   5   17.60   16.70
   3   8   5   -1.40   13.70
   3  -8  -5    2.70   15.70
  -4  -8  -5  101.69   32.60
   4   8  -5  110.29   19.70
   4  -8   5  124.79   14.70
   4   8  -5  113.89   17.50
  -4   8   5  115.09   10.90
   4  -8   5  110.19   12.90
  -4  -8  -5  110.89   24.50
  -4  -8  -5  123.69   20.40
   4   8  -5  102.49   14.70
   4  -8   5  126.09   21.30
  -4  -8  -5  113.49   20.90
   4  -8   5   98.29   14.00
  -4   8   5  134.79   20.90
   4   8  -5   84.79   18.60
   4  -8  -5  128.79   19.90
  -4  -8   5  173.18   28.90
   4   8   5  117.39   21.30
   4   8   5  121.59   18.90
  -4  -8   5   73.29   16.40
   4   8   5  123.19   16.60
  -4  -8   5  138.99   19.00
   4   8   5  123.89   21.80
  -4  -8   5  156.88   22.10
   4  -8  -5  121.29   18.20
   4  -8  -5  103.69   21.60
   4   8   5   98.29   23.30
   4  -8  -5  129.99   25.50
  -4  -8   5  108.09   47.20
   5  -8   5    3.20   15.60
  -5  -8  -5    9.40   16.60
   5  -8   5   16.10    9.30
   5  -8   5   13.10    8.80
  -5  -8  -5   -4.70   11.60
  -5  -8  -5   43.30   18.30
  -5   8   5   -4.30   21.40
   5   8  -5   -4.00   12.60
   5  -8   5    5.30    9.90
   5   8  -5   12.90   15.30
   5  -8   5   26.60    9.90
  -5  -8  -5   20.00   15.40
  -5  -8  -5    3.00   14.30
   5  -8   5   14.90   18.00
   5   8  -5   40.70   17.10
  -5  -8   5    0.80   21.00
   5  -8  -5   10.50   14.40
  -5  -8   5   12.60   12.80
  -5  -8   5   34.40   19.20
   5  -8  -5   14.70   17.70
  -5  -8   5   11.00   26.90
  -5  -8   5  -12.40   12.70
   5  -8  -5   18.20    8.20
   5   8   5    4.60   13.30
   5  -8  -5  -13.10   13.30
   5   8   5    2.60   12.60
   5   8   5   16.50   15.00
   5   8   5   -0.10   26.80
   0  -9  -5   11.40   16.50
   0  -9  -5   47.30   20.80
   0  -9  -5   37.00   17.60
   0  -9   5   30.70   11.20
   0  -9   5   40.80   15.40
   0   9  -5   31.90   11.60
   0  -9   5   44.80   17.40
   0   9   5   30.40   14.40
   0  -9  -5   56.49   18.00
   0  -9  -5   25.20   17.60
   0  -9   5   43.30   17.40
   0   9   5   23.60    7.00
   0   9  -5   71.79   11.50
  -1  -9  -5    7.70   18.80
   1  -9   5   11.50    9.40
   1  -9   5   -0.40   12.00
  -1   9   5    3.60   11.10
  -1  -9  -5   20.30   16.50
  -1  -9  -5    5.10   16.50
   1  -9   5    4.00   13.40
   1   9  -5   -0.90    3.00
   1  -9   5  -19.40   13.10
  -1   9   5   -4.80   13.20
   1   9  -5    8.90   10.70
  -1  -9  -5    0.80   16.60
  -1   9   5  -10.60   17.00
   1   9   5    6.20    6.70
   1  -9  -5  -13.80   15.60
  -1  -9   5  -20.70   13.30
  -1   9  -5   -0.70    4.30
  -1   9  -5   15.00    7.20
   1  -9  -5   29.10   15.50
   1  -9  -5   -6.90   16.70
  -1  -9   5   -7.70   16.50
  -1  -9   5   -2.90   10.00
   1   9   5   12.40   14.20
   1   9   5   -5.40   16.50
   1   9   5   16.20   14.10
   1  -9  -5   11.10   14.80
   1  -9  -5   -5.80   15.50
  -1  -9   5   25.90   14.40
   2  -9   5   42.40   14.80
   2  -9   5   35.50   17.80
   2   9  -5   44.50   16.00
  -2  -9  -5   18.80   16.90
   2  -9   5   33.50   10.20
  -2   9   5   19.40   11.40
   2  -9   5   37.40   14.60
  -2  -9  -5   29.80   16.30
  -2  -9  -5   22.10   17.60
  -2   9   5   69.59   14.90
  -2   9   5   60.39   18.90
  -2  -9  -5   16.60   16.80
  -2  -9   5   40.90   16.50
   2   9   5   51.79   18.10
   2  -9  -5   56.39   21.30
  -2  -9   5   28.70   20.20
   2  -9  -5   38.00   17.90
   2   9   5   21.20   16.10
   2   9   5   47.50   16.80
  -2  -9   5   38.50   16.90
   2   9   5   26.60   10.30
   2  -9  -5   25.80   17.30
  -2  -9   5   30.30   12.80
   2  -9  -5   73.99   32.20
   2  -9  -5   25.00   17.60
   3  -9   5   54.29   14.90
  -3  -9  -5   39.00   19.30
  -3   9   5   46.50   10.80
   3  -9   5   39.80   14.20
   3  -9   5   46.80   19.00
   3   9  -5   60.09   17.90
  -3  -9  -5   57.19   22.40
   3  -9   5   38.40   10.50
  -3  -9  -5   33.50   17.00
   3   9  -5   68.99   18.20
   3   9  -5   46.90   15.00
  -3  -9  -5   23.40   16.40
  -3   9   5   21.70   17.20
   3   9   5   46.10   12.90
  -3  -9   5   32.40   16.80
  -3  -9   5   13.80   16.90
   3  -9  -5   48.10   18.50
   3   9   5   56.49   18.20
  -3  -9   5   56.79   14.20
   3  -9  -5   71.89   18.60
   3   9   5   62.09   17.40
   3  -9  -5   67.99   22.80
   3   9   5   39.60   18.80
   3  -9  -5   46.40   19.70
  -3  -9   5   50.59   20.80
  -3  -9   5   49.20   23.90
   3  -9  -5   34.90   17.30
   4   9  -5   61.69   18.30
   4  -9   5   35.10   18.10
  -4  -9  -5   38.10   27.80
   4  -9   5   30.50   13.10
   4   9  -5   74.19   16.80
   4  -9   5   19.60   12.00
  -4  -9  -5   49.00   18.00
   4   9  -5    3.70    6.70
   4   9  -5   43.20   17.10
  -4  -9  -5   51.29   23.00
  -4  -9  -5   67.09   19.50
   4  -9   5   33.80   10.80
  -4   9   5   44.90   17.00
   4  -9  -5   22.30   17.10
  -4  -9   5   24.90   14.30
   4  -9  -5   51.99   17.10
   4  -9  -5   28.60   21.00
   4   9   5   41.90   14.20
   4   9   5   58.59   31.40
   4  -9  -5   16.70   22.90
  -4  -9   5   27.40   16.40
   4   9   5   59.79   20.10
  -4  -9   5   20.60   26.50
  -4  -9   5   70.39   20.00
   4   9   5   54.89   17.00
   4  -9  -5   43.50   17.90
   0 -10  -5    4.80   16.60
   0  10   5    8.10   14.70
   0 -10   5    6.70   17.10
   0 -10   5   22.70   17.20
   0 -10   5   10.80   15.90
   0  10  -5   25.60   11.20
   0  10   5   -8.20    4.50
   0 -10  -5   30.30   17.60
   0 -10  -5   32.10   22.10
   0 -10  -5   41.10   18.10
   0 -10   5   11.50   16.90
   0  10   5   19.20   15.00
   0 -10  -5   -0.60   15.70
   1 -10   5    8.70   15.80
   1 -10   5   33.50   15.50
  -1 -10  -5   -3.90   16.00
   1  10  -5   -7.60   12.30
   1 -10   5    5.80   16.90
  -1 -10  -5  -17.60   16.00
  -1 -10  -5    9.80   18.50
  -1 -10  -5   30.20   22.70
   1 -10   5   21.60   10.70
  -1  10   5   13.90   13.50
   1 -10  -5   69.59   18.70
   1  10   5   31.70   16.60
   1 -10  -5    3.00   18.30
   1 -10  -5    2.00   15.60
   1 -10  -5   12.90   18.40
  -1 -10   5    1.40   10.50
  -1  10  -5   11.40    4.40
   1  10   5    4.50   15.90
  -1 -10   5   15.30   16.50
  -1 -10   5  -16.20   16.70
  -1 -10   5   53.09   18.00
  -1  10  -5    2.00    3.90
   1 -10  -5   23.10   17.80
   1  10   5  -11.50   17.50
   1  10   5  -10.70    4.40
   0   0   6  732.83   24.00
   0   0  -6  708.63   24.70
   0   0  -6  707.23   23.30
   0   0   6  706.03   24.70
   0   0  -6  675.53   23.70
   0   0   6  714.93   23.70
   0   0  -6  711.93   24.50
   0   0   6  732.23   24.30
  -1   0  -6  467.15   18.80
  -1   0  -6  480.95   21.00
   1   0   6  478.95   16.90
  -1   0  -6  454.95   18.40
   1   0   6  477.05   19.00
   1   0  -6  459.85   20.60
  -1   0   6  485.65   20.60
  -1   0   6  469.65   21.20
  -1   0   6  497.15   22.40
   1   0  -6  513.35   23.10
   1   0  -6  443.96   20.10
  -1   0  -6  468.15   18.80
  -1   0   6  447.16   20.10
   1   0   6  469.15   20.60
   1   0   6  470.05   20.10
   1   0  -6  442.46   19.90
   2   0   6 2057.59   44.30
  -2   0   6 2000.30   51.39
   2   0   6 1993.40   41.70
   2   0   6 2063.59   47.90
  -2   0   6 1995.90   46.40
   2   0  -6 2074.19   47.20
   2   0   6 2024.20   37.50
  -2   0  -6 2015.60   41.40
  -2   0  -6 2032.50   41.70
   2   0  -6 2092.29   48.10
   2   0  -6 2041.30   52.19
  -2   0  -6 2022.00   47.70
   2   0  -6 2006.70   47.50
   2   0   6 1922.41   43.50
  -2   0   6 2007.90   46.40
  -2   0  -6 2050.59   41.80
  -2   0   6 2080.69   48.10
  -3   0   6   64.39   10.80
   3   0  -6   79.79   12.20
  -3   0   6   66.49   11.70
   3   0   6   61.89   12.00
   3   0   6   54.89   10.00
   3   0  -6   72.09   12.50
   3   0  -6   70.29   12.30
   3   0   6   68.49    9.20
  -3   0  -6   58.09    8.60
   3   0   6   63.99   10.10
  -3   0   6   62.29   12.20
  -3   0  -6   58.79    7.30
  -3   0   6   76.99   14.60
  -3   0  -6   73.79   12.30
   3   0  -6   75.49   14.90
   4   0  -6   23.80   13.50
   4   0   6   42.00    9.20
  -4   0  -6   32.50   11.30
   4   0   6   33.60    9.20
   4   0   6   34.70   11.40
   4   0   6   35.20    9.30
  -4   0   6   42.90   10.80
  -4   0   6   31.90    9.10
   4   0  -6   32.40   11.40
   4   0  -6   67.79   13.60
   4   0  -6   46.60   12.20
  -4   0  -6   38.10    9.00
   4   0  -6   46.40   11.60
  -4   0  -6   47.20    4.90
  -4   0  -6   47.10    4.00
  -4   0   6   51.19   13.40
  -4   0   6   37.80   10.80
   5   0   6   46.80   11.70
  -5   0  -6   45.90   10.70
   5   0   6   39.20    9.80
   5   0   6   56.19   10.10
  -5   0   6   59.09    9.70
   5   0   6   40.20   13.10
   5   0  -6   35.50   15.80
  -5   0   6   35.20   16.70
  -5   0   6   59.19   12.70
  -5   0   6   54.39   12.40
   5   0  -6   50.19   13.90
   5   0  -6   28.20   12.20
   5   0  -6   67.89   13.80
   5   0  -6   26.50   12.90
   6   0  -6 1022.30   36.90
   6   0  -6 1032.70   47.00
   6   0   6  970.90   31.50
  -6   0   6  964.00   42.90
   6   0   6 1035.50   35.90
   6   0  -6 1030.80   41.60
   6   0   6 1032.20   30.50
   6   0   6 1023.40   30.30
  -6   0  -6 1069.29   36.20
   6   0   6  948.41   54.79
  -6   0   6 1037.30   33.60
   6   0  -6 1038.20   37.90
  -6   0   6 1025.30   33.80
  -6   0   6 1014.00   29.40
  -7   0  -6   96.89   15.20
   7   0   6  127.99   18.90
  -7   0   6  139.29   15.00
   7   0  -6  139.79   19.40
   7   0   6  111.29   12.30
  -7   0   6  139.29   11.60
   7   0  -6  156.18   20.80
   7   0   6  141.69   14.40
   7   0  -6  153.48   25.50
  -7   0   6  115.59   14.80
   7   0   6  164.38   15.10
   7   0  -6  107.09   17.30
   7   0   6  116.29   16.90
  -8   0   6    8.40    8.50
   8   0   6   19.90    7.70
   8   0   6    4.40    7.60
   8   0  -6   12.00   16.10
  -8   0  -6   -6.80   10.10
   8   0   6   26.30   14.80
  -8   0   6   14.50    9.60
   8   0  -6   15.80   15.60
   8   0  -6   31.20   15.90
   8   0   6   23.40   13.60
   8   0   6   27.50   11.30
   8   0   6   24.70   10.90
  -8   0   6   18.10   17.00
   8   0  -6    7.90   20.40
  -9   0  -6    6.30   12.40
   9   0   6   -1.20   14.10
  -9   0   6   -1.60   16.00
  -9   0   6   11.10    5.00
   9   0   6    7.80   11.20
   9   0  -6    7.50   14.50
  -9   0   6    7.80    6.80
   9   0   6   40.20   28.70
   9   0   6   15.60    5.10
   9   0  -6   17.20   15.40
   9   0  -6   26.50   17.50
   9   0  -6  -29.80   18.70
   0   1   6  227.28   16.90
   0   1  -6  246.48   17.10
   0  -1  -6  235.78   16.30
   0   1   6  252.07   16.80
   0  -1   6  247.28   15.70
   0   1   6  213.68   16.20
   0  -1   6  260.57   17.80
   0  -1  -6  215.18   19.00
   0  -1  -6  254.17   17.00
   0  -1  -6  262.77   16.10
   0   1   6  267.87   16.20
   0  -1   6  243.28   15.50
   0  -1   6  239.28   16.20
   0   1   6  224.68   18.20
   0   1  -6  257.87   16.10
   0   1  -6  244.48   16.00
  -1  -1  -6  344.97   16.60
   1  -1   6  329.37   18.50
  -1   1   6  309.97   17.80
   1  -1   6  311.97   15.60
  -1   1   6  330.67   18.20
  -1   1   6  347.07   20.60
  -1  -1  -6  338.37   15.00
  -1  -1  -6  347.77   18.00
   1   1  -6  299.77   18.60
   1   1  -6  322.57   17.30
  -1   1   6  324.97   18.10
  -1   1   6  340.97   20.60
  -1  -1  -6  321.17   18.40
  -1  -1  -6  350.06   17.10
   1   1  -6  308.27   17.40
   1  -1   6  312.37   16.70
   1   1   6  294.97   18.10
   1  -1  -6  308.27   18.00
  -1  -1   6  328.47   18.60
  -1   1  -6  345.97   18.10
   1   1   6  414.16   21.80
   1  -1  -6  358.26   18.40
  -1  -1   6  301.57   20.90
  -1  -1   6  318.37   17.90
   1   1   6  314.47   14.50
   1  -1  -6  330.97   20.70
   1  -1  -6  289.97   19.50
  -1   1  -6  295.87   15.00
   1   1   6  315.27   17.30
  -1   1  -6  326.77   10.80
   1   1   6  300.87   17.30
  -1  -1   6  327.87   18.00
  -2  -1  -6 1217.78   30.90
  -2  -1  -6 1218.38   31.00
  -2  -1  -6 1195.38   34.50
  -2   1   6 1286.57   38.90
   2  -1   6 1216.18   29.80
  -2  -1  -6 1233.18   31.60
   2   1  -6 1205.78   39.10
   2  -1   6 1148.99   29.30
   2   1  -6 1152.38   33.40
   2  -1   6 1182.38   33.20
   2  -1   6 1158.88   27.90
   2  -1   6 1247.28   25.90
   2   1  -6 1250.37   34.60
  -2   1   6 1200.88   34.50
  -2   1   6 1239.38   34.40
  -2  -1  -6 1207.88   24.00
   2   1  -6 1177.78   33.50
  -2   1   6 1242.78   33.50
  -2   1   6 1215.28   33.30
   2   1  -6 1221.38   31.20
  -2  -1   6 1241.48   34.80
   2   1   6 1199.18   34.90
   2  -1  -6 1202.68   33.70
   2  -1  -6 1226.18   34.60
  -2   1  -6 1188.78   33.30
   2  -1  -6 1327.67   35.80
   2   1   6 1207.78   35.30
  -2  -1   6 1194.88   38.20
   2   1   6 1202.48   32.70
   2   1   6 1205.08   31.30
   2  -1  -6 1216.18   38.20
  -2   1  -6 1208.38   26.50
   2   1   6 1228.78   32.10
  -2   1  -6 1213.28   25.70
  -2   1  -6 1218.48   26.80
  -2  -1   6 1162.08   33.50
  -3  -1  -6  422.26   19.50
  -3   1   6  435.96   22.00
   3  -1   6  421.16   13.90
   3  -1   6  426.46   20.90
   3   1  -6  399.66   21.20
   3   1  -6  421.16   21.00
  -3   1   6  417.16   25.20
   3   1  -6  409.76   26.30
  -3  -1  -6  449.46   17.70
  -3   1   6  410.66   21.00
   3   1  -6  399.26   21.30
   3  -1   6  404.46   16.40
   3  -1   6  424.26   16.60
   3  -1   6  422.76   15.70
  -3  -1  -6  401.06   16.60
  -3   1   6  402.56   20.90
  -3  -1  -6  412.46   21.60
   3   1  -6  465.45   21.20
  -3  -1   6  422.16   21.00
   3   1   6  446.16   20.10
  -3   1  -6  403.36   20.10
   3   1   6  398.66   21.90
   3  -1  -6  392.46   20.30
   3   1   6  416.26   19.60
  -3  -1   6  430.36   26.20
   3  -1  -6  390.96   25.50
  -3  -1   6  445.06   22.30
   3   1   6  396.16   21.50
   3  -1  -6  413.36   21.00
   3  -1  -6  448.36   21.60
   3   1   6  410.66   18.50
  -3   1  -6  423.56   15.30
  -4  -1  -6  298.97   15.70
   4   1  -6  288.37   25.60
  -4   1   6  261.57   22.40
   4  -1   6  277.67   10.50
   4  -1   6  295.47   14.40
   4  -1   6  281.17   14.50
   4  -1   6  258.87   19.30
  -4  -1  -6  306.17   19.90
   4   1  -6  289.27   21.70
   4   1  -6  284.07   19.80
  -4   1   6  274.87   18.30
   4  -1   6  328.77   16.10
  -4   1   6  277.57   18.70
  -4  -1  -6  310.77   19.40
   4   1  -6  280.37   19.60
  -4   1   6  303.07   19.00
   4   1  -6  287.27   19.60
  -4  -1   6  280.57   18.50
  -4   1  -6  253.37   19.60
   4  -1  -6  278.27   20.70
   4   1   6  293.07   17.70
   4   1   6  254.87   20.20
  -4  -1   6  315.67   23.80
   4  -1  -6  268.57   18.30
   4  -1  -6  268.07   24.80
   4   1   6  304.17   18.90
  -4  -1   6  270.17   18.70
   4   1   6  316.87   17.80
  -4   1  -6  257.77   14.90
  -4  -1   6  263.07   17.70
   4   1   6  290.17   18.50
   4  -1  -6  262.27   19.10
  -5   1   6  171.58   17.20
   5  -1   6  182.68   18.20
   5   1  -6  207.78   19.90
  -5  -1  -6  188.58   17.40
   5   1  -6  181.48   22.50
   5  -1   6  187.78   13.30
   5  -1   6  157.18   13.00
  -5  -1  -6  185.88    9.90
   5   1  -6  202.18   19.30
  -5   1   6  165.88   15.90
  -5   1   6  186.28   18.10
   5   1  -6  182.68   18.40
   5  -1   6  195.28   16.10
   5  -1   6  174.18    9.50
  -5   1  -6  196.08   16.10
   5  -1  -6  220.48   25.70
   5  -1  -6  261.17   21.60
  -5  -1   6  177.18   15.40
   5   1   6  158.88   18.00
   5   1   6  178.88   16.60
   5   1   6  178.48   17.40
   5  -1  -6  169.88   18.10
   5  -1  -6  189.68   17.90
   5   1   6  224.18   16.60
  -5  -1   6  172.88   17.40
   5   1   6  185.68   16.50
  -5  -1   6  183.28   18.00
   5  -1  -6  201.88   19.50
   6   1  -6  440.36   25.50
   6   1  -6  396.76   43.50
  -6   1   6  475.95   32.70
  -6  -1  -6  418.16   24.80
  -6   1   6  493.25   21.70
   6   1  -6  466.55   34.20
  -6   1   6  453.05   21.30
   6  -1   6  438.26   23.90
   6  -1   6  387.26   17.90
  -6   1   6  437.66   20.30
   6  -1   6  374.36   14.30
   6   1  -6  428.56   34.20
   6  -1   6  433.46   18.10
   6  -1   6  404.26   26.00
  -6  -1   6  416.46   24.10
  -6  -1   6  372.26   21.70
   6  -1  -6  407.46   26.60
  -6  -1   6  414.86   18.60
   6  -1  -6  382.96   27.30
   6   1   6  363.76   20.40
  -6   1  -6  374.26   22.10
   6   1   6  408.06   22.50
   6  -1  -6  357.06   25.20
  -6  -1   6  415.86   31.90
   6  -1  -6  411.46   33.00
   6   1   6  409.06   26.20
   6   1   6  448.36   28.60
   6   1   6  420.16   22.30
   7  -1   6  256.47   22.30
   7   1  -6  225.48   23.70
   7  -1   6  234.18   18.00
   7  -1   6  240.88   23.50
   7   1  -6  297.87   26.60
   7   1  -6  254.47   29.70
   7   1  -6  263.77   24.70
  -7   1   6  251.87   17.30
  -7   1   6  231.78   17.00
  -7  -1  -6  194.68   20.40
   7  -1   6  230.28   16.10
   7  -1   6  211.88   12.90
  -7   1   6  232.28   15.20
   7  -1   6  244.88   16.40
  -7  -1   6  227.08   20.40
   7   1   6  234.18   20.30
   7   1   6  265.17   25.80
  -7  -1   6  233.28   20.10
   7  -1  -6  250.47   21.90
   7   1   6  270.67   19.60
   7   1   6  226.58   22.40
   7  -1  -6  249.97   28.90
   7   1   6  251.07   17.20
   7  -1  -6  236.88   23.40
   7  -1  -6  219.68   23.70
  -7  -1   6  231.28   12.60
   8   1  -6   22.40   21.10
   8   1  -6   24.00   13.80
   8  -1   6   16.90    8.30
   8  -1   6    7.60    6.70
  -8   1   6   22.00   16.60
  -8   1   6    2.60    4.70
  -8   1   6   19.10    7.70
   8  -1   6   22.70    9.70
   8   1  -6   -5.40   14.50
   8  -1   6   28.00   15.90
   8  -1   6    6.80    8.80
   8  -1   6    6.20   12.20
   8  -1   6   23.00   10.10
   8   1  -6    8.70   16.40
   8  -1  -6   31.50   20.90
   8   1   6   22.60   12.10
  -8  -1   6   48.70   12.70
   8  -1  -6   16.90   15.70
   8  -1  -6   35.00   14.10
   8  -1  -6   18.20   16.70
   8   1   6   19.70    7.30
  -8  -1   6   28.90   17.10
   8   1   6   12.60   13.90
   8   1   6    5.20   14.20
   9  -1   6   57.19   11.70
   9   1  -6   31.00   17.80
   9  -1   6   32.60   16.40
   9   1  -6   16.10   22.60
  -9  -1  -6   50.39   26.70
  -9   1   6   52.39   20.30
   9   1  -6   42.80   18.10
   9  -1   6   41.30   11.40
   9  -1   6   47.40    8.20
   9  -1   6   54.19   16.40
  -9  -1   6   64.09   21.10
   9  -1  -6   40.80   15.60
   9   1   6   59.99   14.60
   9  -1  -6   29.70   17.20
   9   1   6   32.70   16.70
   9  -1  -6    6.70   24.80
  -9  -1   6   21.40   10.60
   9  -1  -6   63.99   17.40
   9   1   6   36.60   13.90
   9   1   6   28.10   17.30
   0   2  -6  330.37    9.30
   0  -2  -6  323.87   18.60
   0  -2  -6  348.97   18.60
   0  -2   6  339.87   17.40
   0   2   6  324.17   18.40
   0   2   6  368.56   19.00
   0  -2   6  332.27   16.90
   0  -2  -6  332.27   21.00
   0   2   6  322.27   20.50
   0  -2  -6  316.47   17.90
   0  -2  -6  325.97   18.80
   0   2  -6  335.87   15.80
   0   2  -6  362.96   18.50
   0   2   6  312.07   19.80
   0   2  -6  332.37   15.80
   0  -2   6  336.87   17.30
   0  -2  -6  311.07   18.20
   0   2   6  330.37   18.70
   1   2  -6  647.94   23.70
   1  -2   6  626.74   21.40
  -1   2   6  654.23   26.70
   1  -2   6  638.74   23.20
  -1   2   6  642.04   23.70
  -1  -2  -6  659.93   24.00
   1   2  -6  647.04   23.30
   1  -2   6  613.14   25.00
  -1  -2  -6  641.74   24.30
  -1  -2  -6  637.44   24.20
   1   2  -6  608.34   28.10
  -1   2   6  640.34   23.60
   1   2  -6  642.04   22.80
  -1   2   6  664.13   27.00
  -1   2   6  636.34   23.80
   1  -2   6  627.64   21.60
  -1  -2  -6  649.93   21.30
   1   2  -6  653.43   18.00
  -1  -2  -6  630.74   24.60
   1   2   6  655.23   24.40
  -1  -2   6  629.74   24.20
  -1  -2   6  669.43   28.90
  -1   2  -6  705.43   24.00
   1  -2  -6  631.84   27.00
   1   2   6  623.44   23.70
   1  -2  -6  634.24   26.20
   1  -2  -6  630.24   23.30
  -1   2  -6  626.64   19.60
  -1  -2   6  660.03   23.70
  -1  -2   6  671.43   24.20
   1  -2  -6  607.64   23.70
   1   2   6  662.63   24.10
  -1   2  -6  610.74   19.20
   1  -2  -6  676.23   24.70
   1   2   6  648.34   26.90
  -2  -2  -6  421.16   14.50
   2   2  -6  390.56   20.30
   2  -2   6  415.46   17.10
  -2   2   6  417.96   24.00
  -2   2   6  468.85   20.50
   2  -2   6  379.66   19.30
  -2  -2  -6  416.66   20.50
   2  -2   6  418.86   19.20
  -2  -2  -6  444.16   21.20
   2   2  -6  404.46   20.70
  -2  -2  -6  425.86   21.90
   2   2  -6  439.66   28.20
  -2   2   6  464.35   22.50
  -2  -2  -6  413.26   19.00
  -2   2   6  438.66   20.40
  -2   2   6  435.96   21.20
   2   2  -6  420.66   20.50
   2   2  -6  432.76   17.50
   2  -2   6  475.35   17.50
   2  -2  -6  381.66   20.20
   2   2   6  434.46   21.40
   2  -2  -6  441.66   23.00
   2  -2  -6  470.55   21.40
   2   2   6  438.46   22.30
  -2   2  -6  445.86   12.10
   2   2   6  430.06   20.40
   2   2   6  415.96   21.50
  -2   2  -6  461.65   19.60
   2  -2  -6  419.76   21.00
   2  -2  -6  410.26   25.20
   2   2   6  415.46   20.90
  -2  -2   6  451.25   21.20
  -2  -2   6  437.66   21.10
  -2  -2   6  508.85   28.20
  -3   2   6  233.68   17.50
   3  -2   6  246.88   12.80
   3  -2   6  278.17   18.10
  -3  -2  -6  237.18   16.30
   3  -2   6  255.27   11.00
  -3  -2  -6  244.88    7.50
   3   2  -6  261.37   17.20
  -3  -2  -6  246.98   17.60
   3   2  -6  231.28   18.30
  -3   2   6  252.77   17.60
   3   2  -6  257.97   24.30
  -3   2   6  228.38   21.50
  -3   2   6  260.17   18.40
   3   2  -6  236.88   20.10
   3   2  -6  241.08   17.40
  -3  -2  -6  280.67   17.10
  -3  -2  -6  272.07   18.90
  -3  -2   6  238.48   17.90
  -3  -2   6  267.77   22.60
   3   2   6  240.38   18.80
   3  -2  -6  254.27   23.60
   3   2   6  252.37   18.50
   3  -2  -6  248.58   18.30
  -3   2  -6  250.37   16.20
   3   2   6  241.38   19.00
   3  -2  -6  274.07   19.10
   3   2   6  235.78   18.20
   3  -2  -6  261.07   17.90
   3   2   6  276.97   19.10
   3  -2  -6  268.97   18.00
  -3  -2   6  248.08   18.20
   4  -2   6  173.08   13.10
   4   2  -6  157.88   20.60
  -4   2   6  166.88   17.20
   4  -2   6  177.38   11.60
  -4   2   6  166.58   19.50
  -4  -2  -6  178.98   17.10
  -4   2   6  152.28   14.30
   4  -2   6  175.38   13.40
   4  -2   6  189.38   17.70
   4   2  -6  176.78   17.90
   4   2  -6  121.29   16.00
   4   2  -6  182.58   17.50
  -4  -2  -6  168.48   14.90
   4   2  -6  188.38   17.80
  -4  -2  -6  169.38   17.20
  -4   2   6  165.68   15.60
  -4  -2  -6  180.78   15.30
   4  -2   6  168.18   12.10
   4   2   6  193.68   17.90
  -4   2  -6  168.68   16.80
   4  -2  -6  149.39   15.20
  -4  -2   6  174.38   17.30
   4  -2  -6  193.08   21.60
   4   2   6  173.68   17.40
   4   2   6  163.48   16.70
   4  -2  -6  144.59   15.40
   4  -2  -6  186.38   17.50
   4  -2  -6  167.18   16.20
  -4  -2   6  183.18   17.30
   4   2   6  196.18   17.60
  -4  -2   6  211.68   21.90
   4   2   6  178.68   17.70
   5   2  -6   59.49   13.70
  -5   2   6   89.89   17.10
  -5   2   6   63.39   11.70
   5  -2   6   69.69    9.60
   5   2  -6   70.99   19.20
  -5  -2  -6   64.19   13.20
  -5   2   6   61.49   11.60
   5   2  -6   69.09   14.30
   5   2  -6   72.69   14.70
   5  -2   6   71.69   10.30
   5  -2   6   87.29   14.00
   5  -2   6   79.19   10.20
  -5  -2  -6   76.09   10.30
   5  -2   6   65.99    9.50
  -5   2   6   82.89   12.20
  -5  -2  -6   52.59   10.10
   5   2   6   57.69   13.90
   5  -2  -6   78.89   13.80
   5   2   6   56.49   11.10
   5  -2  -6   62.39   14.00
   5  -2  -6   76.79   18.40
   5   2   6   83.89   14.20
  -5  -2   6   56.59   13.10
  -5  -2   6   86.09   14.30
   5   2   6   71.89   15.30
   5   2   6   70.99   13.40
  -5  -2   6   62.99   16.90
   5  -2  -6   75.99   14.50
   6  -2   6  117.19   14.40
  -6   2   6  111.59   12.80
  -6  -2  -6  105.29    9.70
   6   2  -6  130.29   17.90
  -6   2   6  130.09   21.50
   6  -2   6  107.99   13.60
   6  -2   6  114.49   10.00
  -6  -2  -6  116.09   14.80
   6   2  -6  109.69   17.90
   6   2  -6  103.49   21.70
  -6   2   6   89.19   12.10
  -6  -2  -6  127.49   17.20
   6   2  -6  106.19   18.50
   6  -2   6  113.89   16.70
   6  -2   6  104.09   12.70
   6  -2   6  107.09   10.80
  -6   2   6   94.99   11.70
   6  -2  -6  115.49   16.40
  -6  -2   6   93.49   14.70
  -6  -2   6  118.99   16.50
   6  -2  -6  113.59   17.80
  -6  -2   6   82.89   10.10
   6   2   6  112.59   16.10
   6   2   6   93.19   15.10
   6  -2  -6   93.19   21.00
   6  -2  -6  147.59   20.90
  -6  -2   6  136.19   21.50
   6  -2  -6  107.09   18.30
   6   2   6   79.79   16.00
   6   2   6  109.09   17.80
   7  -2   6  289.87   17.50
   7   2  -6  322.17   25.10
  -7   2   6  300.77   16.20
  -7  -2  -6  329.77   26.10
   7  -2   6  284.97   22.20
   7  -2   6  291.37   15.20
   7  -2   6  280.77   14.70
  -7  -2  -6  301.67    9.50
   7   2  -6  276.87   26.20
   7  -2   6  322.97   21.20
   7  -2   6  373.76   27.20
   7   2  -6  284.97   25.40
   7   2  -6  310.27   34.50
  -7   2   6  271.97   15.20
  -7   2   6  288.07   17.90
   7  -2  -6  320.97   24.40
  -7  -2   6  249.48   22.70
   7  -2  -6  275.07   26.50
   7  -2  -6  314.77   27.70
   7   2   6  276.67   17.40
   7   2   6  342.67   26.70
   7   2   6  284.37   22.60
   7  -2  -6  302.27   34.70
   7  -2  -6  303.77   24.70
  -7  -2   6  269.47   22.60
   7   2   6  315.97   27.10
   7   2   6  307.77   26.50
   8  -2   6   12.30    8.30
   8  -2   6  -20.80   12.80
   8  -2   6  -19.70    7.80
   8  -2   6  -10.50    7.50
  -8  -2  -6    2.60   13.30
   8   2  -6   10.20   15.60
  -8   2   6    8.30    5.90
   8   2  -6   21.80   20.60
   8   2  -6    2.30   14.30
  -8   2   6    2.80    4.30
   8  -2   6   -0.70    8.60
  -8   2   6    4.60    3.90
   8   2  -6   21.70   15.90
  -8   2   6   12.50   16.10
   8  -2   6    6.00   11.30
   8  -2  -6   -3.00   14.90
   8   2   6  -17.30   11.10
   8  -2  -6   -7.20   19.10
  -8  -2   6  -18.90   15.40
   8  -2  -6    9.40   15.30
   8   2   6  -11.60   12.00
   8   2   6    3.10    6.30
   8  -2  -6   -6.10   13.70
  -8  -2   6   -5.60   10.70
   8   2   6   -2.70   14.50
   8  -2  -6    6.30   13.50
   8   2   6    1.00   13.90
   9  -2   6   23.90    9.70
  -9   2   6   20.40   17.40
   9  -2   6   23.30    9.10
   9  -2   6   15.40   13.20
   9   2  -6  -13.20   15.20
   9   2  -6   16.90   24.60
  -9  -2  -6   19.40   15.10
   9  -2   6   20.80    8.90
   9  -2   6  -15.30    8.50
   9  -2   6   22.20   15.60
   9   2  -6   14.90   17.00
   9  -2  -6    2.50   15.90
   9  -2  -6    6.60   16.70
  -9  -2   6    9.60    7.40
   9   2   6  -15.10   12.20
  -9  -2   6   -4.10   16.00
   9  -2  -6  -29.20   23.60
   9   2   6   19.20   16.00
   9   2   6   -0.20   15.60
   9  -2  -6   12.30   15.10
   9   2   6   -5.60   12.90
   9  -2  -6   19.70   14.50
   0  -3  -6   80.29   12.90
   0   3  -6   80.29    4.50
   0   3  -6   94.19   11.30
   0  -3   6   74.19   15.10
   0   3   6   76.69   12.40
   0   3  -6   89.69   10.90
   0   3   6   94.49   12.80
   0   3   6   80.79   11.40
   0  -3  -6   77.09   11.00
   0  -3  -6   92.39   12.70
   0  -3   6   99.79   12.20
   0  -3   6   85.69   11.60
   0  -3  -6   73.09   12.00
   0   3   6   87.79   12.80
   0   3  -6   59.49   10.30
   0  -3   6   88.09   11.00
   0  -3  -6   90.09   13.20
   0  -3  -6   94.39   14.60
  -1   3   6   27.10   10.20
  -1  -3  -6   26.20    8.50
  -1   3   6   28.10   11.30
  -1   3   6   24.80   10.20
   1   3  -6    6.40    8.20
  -1  -3  -6   21.50   11.50
  -1   3   6   15.50    9.80
  -1  -3  -6   21.70   10.50
  -1  -3  -6   18.90   10.30
  -1   3   6   20.30    9.30
   1  -3   6    5.90   11.60
   1  -3   6   15.30    9.00
  -1  -3  -6   30.40   10.30
  -1  -3  -6   16.50   10.30
   1   3  -6   15.10    9.20
   1  -3   6   17.30    8.00
   1   3  -6   21.90    5.60
   1   3  -6   47.30   11.20
   1  -3   6   13.10    8.00
   1   3   6   30.20   10.50
  -1   3  -6   18.90    7.10
   1  -3  -6   26.10   11.80
   1  -3  -6   13.80    8.60
   1  -3  -6   12.20   10.00
   1   3   6   35.50   10.60
   1  -3  -6   39.40   11.90
   1  -3  -6   26.30   10.90
  -1   3  -6   22.00    7.90
  -1  -3   6   36.30   13.70
  -1  -3   6    8.90    9.50
   1   3   6   28.80   10.50
   1   3   6   17.20   10.30
  -1  -3   6   19.10   11.10
   2  -3   6  217.68   13.10
   2   3  -6  159.08   16.00
  -2  -3  -6  195.18   16.20
  -2  -3  -6  234.78   17.60
   2  -3   6  218.18   15.10
  -2  -3  -6  195.48   13.40
  -2   3   6  212.88   20.30
  -2  -3  -6  201.58   20.00
   2   3  -6  217.18   17.40
  -2   3   6  202.08   17.70
  -2   3   6  213.18   17.50
   2   3  -6  213.58   13.90
  -2   3   6  199.58   19.40
  -2   3   6  204.78   16.30
  -2  -3  -6  198.98   17.60
   2  -3   6  187.58   13.50
   2   3  -6  201.88   16.30
  -2  -3  -6  207.78   17.80
   2  -3  -6  220.38   17.60
  -2  -3   6  197.98   22.00
   2   3   6  195.98   17.40
   2  -3  -6  187.58   18.20
   2   3   6  199.28   17.10
  -2  -3   6  194.18   17.10
   2   3   6  199.38   17.40
   2   3   6  190.38   17.70
   2  -3  -6  197.98   15.60
   2  -3  -6  170.38   17.30
  -2   3  -6  204.18   15.00
   2  -3  -6  203.28   21.80
   2   3   6  195.38   16.90
  -2  -3   6  204.38   17.10
   3  -3   6  207.88   12.30
   3   3  -6  237.68   17.80
  -3   3   6  229.58   20.00
  -3  -3  -6  217.78   18.60
  -3  -3  -6  189.38   16.50
  -3   3   6  191.68   16.70
   3  -3   6  180.78   14.40
   3   3  -6  190.88   15.70
  -3  -3  -6  238.68   17.20
   3   3  -6  242.08   24.20
  -3  -3  -6  223.38   20.10
  -3   3   6  204.28   21.70
   3  -3   6  223.38   16.20
  -3   3   6  235.38   17.30
  -3  -3  -6  214.78   11.90
   3   3  -6  236.78   18.20
   3   3  -6  240.58   19.10
   3  -3   6  213.78    8.80
   3   3   6  241.58   19.10
  -3  -3   6  241.78   18.20
  -3   3  -6  198.98   15.30
   3  -3  -6  203.88   18.80
   3  -3  -6  199.28   16.40
   3   3   6  233.38   18.10
   3  -3  -6  199.88   17.40
   3  -3  -6  225.58   19.50
   3   3   6  215.68   18.90
  -3  -3   6  168.88   19.70
  -3  -3   6  208.58   18.20
   3   3   6  209.38   19.80
   3  -3  -6  215.48   23.90
  -4  -3  -6  136.59   15.00
  -4  -3  -6  142.09   15.20
   4   3  -6  154.58   16.50
  -4  -3  -6  144.39   17.00
   4  -3   6  130.19   13.80
   4  -3   6  134.59   10.70
   4  -3   6  134.59   10.40
  -4  -3  -6  161.78   17.60
   4   3  -6  142.99   20.30
  -4   3   6  136.79   13.70
   4   3  -6  152.48   15.70
  -4   3   6  146.49   14.40
  -4  -3  -6  132.39    9.50
   4   3  -6  141.09   17.90
  -4   3   6  133.89   15.60
  -4  -3  -6  134.89    8.80
   4   3  -6  142.49   16.10
  -4   3   6  154.48   19.70
   4  -3   6  140.59   14.20
  -4  -3   6  132.69   15.80
   4  -3  -6  149.09   15.80
   4  -3  -6  137.89   19.80
  -4   3  -6  108.99   12.90
  -4  -3   6  153.58   17.70
   4  -3  -6  115.79   14.90
   4   3   6  117.59   15.90
   4   3   6  138.29   16.40
   4   3   6  166.48   16.70
   4  -3  -6  153.58   16.10
  -4  -3   6  136.99   19.60
   4  -3  -6  123.29   14.80
   4   3   6  145.89   17.20
   4   3   6  140.89   15.00
   5   3  -6  573.24   27.70
   5   3  -6  556.64   29.70
   5  -3   6  554.14   26.80
  -5  -3  -6  537.05   23.40
   5  -3   6  532.55   20.80
   5   3  -6  593.54   62.29
   5  -3   6  539.75   26.10
  -5  -3  -6  514.15   23.90
   5  -3   6  526.65   15.90
   5  -3   6  560.74   16.20
  -5   3   6  528.75   21.40
  -5   3   6  548.75   26.90
  -5  -3  -6  533.45   14.10
   5  -3   6  543.45   24.10
  -5   3   6  506.45   21.40
  -5   3   6  588.14   34.00
  -5  -3  -6  564.24   29.40
   5   3  -6  577.84   46.20
   5  -3  -6  572.34   26.90
   5   3   6  552.34   26.70
   5   3   6  535.05   25.70
  -5  -3   6  527.15   27.00
   5  -3  -6  528.85   27.10
   5   3   6  494.35   44.40
   5  -3  -6  469.55   56.89
   5   3   6  545.75   28.80
   5  -3  -6  536.55   27.00
   5  -3  -6  545.45   27.20
  -5  -3   6  502.55   33.20
   5   3   6  569.44   25.00
  -6  -3  -6  381.46   26.40
   6   3  -6  404.26   27.20
   6   3  -6  399.66   26.70
  -6  -3  -6  349.27   19.20
   6  -3   6  418.46   25.40
   6  -3   6  350.46   13.00
   6   3  -6  355.46   25.70
   6  -3   6  382.96   22.00
  -6   3   6  337.47   16.60
  -6   3   6  370.26   17.50
  -6  -3  -6  363.86    9.90
   6  -3   6  367.46   20.40
   6  -3   6  368.56   13.50
  -6   3   6  337.27   21.70
   6   3  -6  349.37   34.70
   6  -3   6  369.86   23.30
  -6  -3  -6  361.96   20.00
   6   3   6  322.87   27.20
  -6  -3   6  345.07   25.70
   6  -3  -6  392.16   34.10
   6   3   6  330.27   29.30
   6   3   6  364.96   27.80
   6   3   6  356.36   20.70
   6  -3  -6  357.46   27.50
   6   3   6  375.26   23.60
   6  -3  -6  344.57   22.80
  -6  -3   6  343.67   32.00
   6  -3  -6  359.96   25.60
  -6  -3   6  360.66   18.10
   6  -3  -6  378.46   24.50
  -7  -3  -6  274.37   16.40
  -7  -3  -6  212.88   15.30
   7  -3   6  303.77   21.50
   7  -3   6  298.37   14.30
   7   3  -6  290.47   32.80
  -7   3   6  278.17   30.20
   7   3  -6  276.37   27.90
   7   3  -6  288.37   25.90
   7  -3   6  285.57   13.00
   7  -3   6  290.07   20.70
   7  -3   6  305.47   24.60
   7   3  -6  318.37   26.60
  -7   3   6  334.17   20.30
   7   3   6  330.47   28.30
   7  -3  -6  309.17   33.60
  -7  -3   6  300.67   23.30
   7  -3  -6  338.57   27.10
   7  -3  -6  304.27   23.90
  -7  -3   6  279.37   23.20
   7  -3  -6  286.87   27.50
  -7  -3   6  282.87   14.30
   7   3   6  297.17   28.10
   7  -3  -6  266.27   23.60
   7   3   6  306.27   25.00
   7   3   6  301.37   24.20
   7   3   6  310.67   18.20
  -7  -3   6  220.48   42.10
   8  -3   6   24.20   11.00
   8  -3   6   36.20   13.00
  -8   3   6   42.50   22.20
   8   3  -6   12.00   16.30
   8  -3   6   43.40    7.70
   8   3  -6   61.69   18.10
   8  -3   6   35.20    7.30
   8  -3   6   38.40   11.80
   8  -3   6   66.19   16.50
  -8  -3  -6   54.19   16.20
   8   3  -6   60.39   21.70
   8  -3  -6   11.80   16.10
   8   3   6   44.60    8.00
  -8  -3   6   30.40   14.00
   8  -3  -6   18.60   14.50
   8   3   6   32.50   15.50
   8   3   6   23.90   16.30
   8  -3  -6   20.90   15.20
   8   3   6   50.29   16.20
   8   3   6   51.09   17.50
  -8  -3   6   44.50   21.10
   8  -3  -6   38.90   14.80
   8  -3  -6   24.60   20.60
   0   4  -6   10.20    7.70
   0   4   6    8.20   10.30
   0  -4  -6    7.30    9.50
   0   4   6   -4.90    9.60
   0  -4  -6   -0.40    8.30
   0  -4  -6   12.60    9.70
   0  -4   6   -5.10    8.20
   0  -4  -6    2.90   10.00
   0  -4  -6  -16.40    9.50
   0  -4   6    6.40   10.20
   0   4   6    8.70    9.80
   0   4  -6   -7.10    8.00
   0   4   6   12.00    8.80
   0  -4  -6    6.90   10.30
   0  -4   6   -6.30   11.10
   0   4  -6   12.70    8.80
   1   4  -6  202.78   11.30
  -1  -4  -6  179.18   16.90
   1   4  -6  187.68   15.10
   1  -4   6  216.98   14.20
  -1  -4  -6  184.98   17.70
  -1  -4  -6  197.98   17.50
  -1  -4  -6  199.08   19.60
  -1   4   6  175.78   16.70
   1  -4   6  185.48   15.20
  -1  -4  -6  200.68   16.10
   1  -4   6  194.58   15.40
  -1   4   6  214.48   19.60
   1   4  -6  186.28   15.60
   1   4  -6  179.98   17.00
  -1   4   6  193.48   15.60
  -1  -4  -6  217.58   20.40
  -1   4   6  192.88   16.60
   1  -4  -6  207.38   17.80
  -1  -4   6  182.38   20.60
   1  -4  -6  186.98   17.90
  -1  -4   6  211.88   13.40
   1  -4  -6  197.08   20.00
   1  -4  -6  191.58   17.90
   1  -4  -6  169.38   15.90
  -1   4  -6  187.98   12.40
  -1  -4   6  186.28   16.90
   1   4   6  211.28   16.90
   1   4   6  211.58   17.10
  -1  -4   6  160.88   16.10
   1   4   6  200.78   19.30
  -1   4  -6  184.78   13.90
   1   4   6  196.28   18.30
  -1   4  -6  193.68   13.60
   2   4  -6   69.29    9.30
  -2   4   6   55.99   11.60
   2   4  -6   61.49   11.30
   2   4  -6   66.99   13.30
  -2   4   6   48.80   11.40
  -2  -4  -6   57.89   12.70
   2  -4   6   52.69    9.10
  -2   4   6   54.69   12.70
   2   4  -6   60.49   12.70
   2  -4   6   83.69   10.30
  -2   4   6   92.39   11.60
  -2  -4  -6   84.29   13.30
  -2  -4  -6   70.39   12.40
  -2  -4  -6   76.29   13.30
   2  -4   6   57.89    9.90
  -2  -4  -6   69.89   10.90
  -2  -4  -6   49.80   13.00
   2   4   6   48.10   12.80
   2   4   6   68.49   13.00
   2  -4  -6   61.99   13.80
  -2  -4   6   62.89    9.00
   2  -4  -6   64.49   15.30
  -2   4  -6   74.89    9.80
   2  -4  -6   67.59   13.30
  -2  -4   6   64.69   16.40
   2  -4  -6   75.09   11.60
   2   4   6   62.59   12.90
  -2  -4   6   98.69   14.70
   2   4   6   60.49   13.00
   2  -4  -6   60.79   13.00
  -2  -4   6  109.09   15.40
   2   4   6   70.99   13.00
   3   4  -6  178.88   17.20
   3  -4   6  150.48   17.30
   3  -4   6  163.38    7.70
  -3   4   6  165.48   16.40
   3  -4   6  164.58   11.90
   3  -4   6  189.48   14.60
  -3   4   6  162.28   17.40
  -3  -4  -6  159.78   14.30
   3  -4   6  161.28   12.60
  -3  -4  -6  179.68   17.80
  -3   4   6  178.48   16.70
  -3  -4  -6  153.48   16.40
   3   4  -6  183.98   18.30
  -3  -4  -6  153.78   16.80
  -3   4   6  178.18   21.40
  -3  -4  -6  180.88   18.10
   3   4  -6  181.18   16.20
   3   4  -6  177.08   16.80
  -3  -4  -6  180.88   17.70
   3   4   6  152.88   18.00
  -3  -4   6  163.48   15.40
   3  -4  -6  152.58   14.50
   3   4   6  197.98   18.70
  -3  -4   6  187.08   17.70
   3  -4  -6  176.28   21.50
   3  -4  -6  142.69   16.60
   3  -4  -6  177.28   17.00
   3   4   6  190.88   19.10
  -3  -4   6  180.98   18.20
  -3   4  -6  189.88   14.20
   3  -4  -6  148.29   17.40
   3   4   6  182.38   19.40
   3   4   6  150.58   16.90
  -3  -4   6  141.19   19.30
   4  -4   6   21.80    6.20
  -4   4   6   13.20   11.10
   4   4  -6   42.10   12.40
  -4   4   6   12.10   13.40
  -4   4   6   17.30   10.20
   4  -4   6   28.40    7.30
   4   4  -6   22.00   11.20
  -4   4   6   19.00    9.90
   4   4  -6   30.40   11.50
   4  -4   6    3.20   10.70
  -4  -4  -6   42.10   12.50
  -4  -4  -6   14.50   11.80
  -4  -4  -6   20.40   11.50
   4   4  -6   26.70   13.10
  -4  -4  -6   30.70   12.40
  -4  -4  -6   15.00    7.30
   4  -4   6   38.90    9.90
   4   4   6   24.00   10.50
  -4  -4   6   -0.50    9.50
  -4  -4   6   29.90   14.30
[truncated: 352,620 more chars]
