# Supplementary material for: Crystal structure of serotonin
Source: Acta Crystallogr E Crystallogr Commun. 2022 Mar 10;78(Pt 4):365–8. doi: 10.1107/S2056989022002559 (PMC8983975; doi:10.1107/S2056989022002559)
Supplement: Supplementary file 2 [file e-78-00365-Isup2.hkl]

data_I                                                                          
_shelx_title ' umd2406h_a.res in P2(1)2(1)2(1)'                                 
_shelx_refln_list_code          4                                               
_shelx_F_calc_maximum       61.80                                               
_exptl_crystal_F_000       376.00                                               
_reflns_d_resolution_high  0.8197                                               
                                                                                
loop_                                                                           
 _space_group_symop_operation_xyz                                               
 'x, y, z'                                                                      
 '-x+1/2, -y, z+1/2'                                                            
 '-x, y+1/2, -z+1/2'                                                            
 'x+1/2, -y+1/2, -z'                                                            
                                                                                
_cell_length_a     8.2248                                                       
_cell_length_b     8.7542                                                       
_cell_length_c    13.0712                                                       
_cell_angle_alpha  90.000                                                       
_cell_angle_beta   90.000                                                       
_cell_angle_gamma  90.000                                                       
                                                                                
_shelx_F_squared_multiplier     1.000                                           
                                                                                
loop_                                                                           
 _refln_index_h                                                                 
 _refln_index_k                                                                 
 _refln_index_l                                                                 
 _refln_F_squared_calc                                                          
 _refln_F_squared_meas                                                          
 _refln_F_squared_sigma                                                         
 _refln_observed_status                                                         
   2   0   0        983.79        923.45         6.88 o                         
   4   0   0        129.65        127.19         1.89 o                         
   6   0   0         71.20         66.48         2.60 o                         
   8   0   0          8.42         12.03         2.20 o                         
  10   0   0          9.00         11.03         3.46 o                         
   1   1   0       1230.15       1108.81         6.06 o                         
   2   1   0          2.97          1.38         0.41 o                         
   3   1   0       1014.20        935.46         4.86 o                         
   4   1   0          7.86          7.46         0.77 o                         
   5   1   0        251.03        258.19         2.31 o                         
   6   1   0        145.70        158.97         1.91 o                         
   7   1   0          0.96          0.58         1.05 o                         
   8   1   0          0.27          1.21         1.46 o                         
   9   1   0          4.55          5.54         1.71 o                         
   0   2   0         11.42         18.22         0.83 o                         
   1   2   0         75.56         77.25         1.12 o                         
   2   2   0          2.31          2.17         0.75 o                         
   3   2   0        750.97        751.64         4.17 o                         
   4   2   0         11.81         12.82         0.71 o                         
   5   2   0        352.95        382.21         3.01 o                         
   6   2   0        227.84        228.00         2.50 o                         
   7   2   0          0.29         -0.11         0.98 o                         
   8   2   0         89.64         84.69         2.01 o                         
   9   2   0          9.33          9.31         1.47 o                         
   1   3   0        178.83        191.02         1.83 o                         
   2   3   0         48.49         54.71         1.33 o                         
   3   3   0         56.30         48.25         1.19 o                         
   4   3   0          0.69         -0.16         0.67 o                         
   5   3   0          1.50          1.18         0.75 o                         
   6   3   0         23.94         21.92         1.37 o                         
   7   3   0         28.96         28.18         1.55 o                         
   8   3   0          0.00         -0.40         1.22 o                         
   9   3   0         10.44         10.39         1.46 o                         
   0   4   0        338.88        336.82         3.31 o                         
   1   4   0        634.97        615.39         3.57 o                         
   2   4   0        392.15        404.79         2.56 o                         
   3   4   0        666.53        661.95         4.54 o                         
   4   4   0         67.04         68.37         1.62 o                         
   5   4   0         64.67         72.35         1.94 o                         
   6   4   0          7.15          5.41         1.04 o                         
   7   4   0          6.76          8.23         1.29 o                         
   8   4   0         28.04         24.72         1.43 o                         
   9   4   0          1.45          1.23         1.13 o                         
   1   5   0        261.68        255.11         2.27 o                         
   2   5   0        156.85        148.43         1.80 o                         
   3   5   0        136.02        117.67         1.69 o                         
   4   5   0         49.43         48.32         1.38 o                         
   5   5   0         40.58         38.16         1.42 o                         
   6   5   0         13.47         16.97         1.38 o                         
   7   5   0         19.36         19.70         1.29 o                         
   8   5   0         39.88         40.02         1.72 o                         
   0   6   0         29.61         31.98         1.37 o                         
   1   6   0        218.32        208.21         2.35 o                         
   2   6   0        568.17        561.32         3.77 o                         
   3   6   0          0.25         -0.02         1.08 o                         
   4   6   0        161.52        147.64         1.93 o                         
   5   6   0         28.02         31.46         1.41 o                         
   6   6   0          1.93          0.66         1.55 o                         
   7   6   0          0.82          0.59         1.11 o                         
   8   6   0          5.65          3.42         1.42 o                         
   1   7   0         23.23         24.18         1.23 o                         
   2   7   0        143.71        154.27         2.54 o                         
   3   7   0         20.50         20.14         1.47 o                         
   4   7   0          0.06         -1.03         1.12 o                         
   5   7   0         31.43         29.23         1.22 o                         
   6   7   0          6.78          5.65         1.13 o                         
   7   7   0         16.91         16.98         1.37 o                         
   0   8   0         22.42         20.56         2.08 o                         
   1   8   0        392.92        402.22         3.84 o                         
   2   8   0        131.81        121.49         2.35 o                         
   3   8   0        112.22        114.44         2.70 o                         
   4   8   0         42.63         45.79         2.00 o                         
   5   8   0          2.94          3.02         1.53 o                         
   6   8   0         41.85         41.97         2.10 o                         
   1   9   0          3.55          5.44         0.98 o                         
   2   9   0          0.19          0.64         0.94 o                         
   3   9   0         10.21          8.94         1.45 o                         
   4   9   0          7.19          7.71         1.52 o                         
   5   9   0          0.93         -1.37         1.49 o                         
   0  10   0        122.56        135.11         4.01 o                         
   1  10   0          9.37          7.85         1.44 o                         
   2  10   0          7.39          5.75         1.41 o                         
   3  10   0         14.90         15.28         2.42 o                         
   1   0   1         17.19         13.91         0.48 o                         
   3   0   1        129.96        122.44         1.09 o                         
   4   0   1         91.18         94.32         1.54 o                         
   5   0   1        366.81        374.79         3.15 o                         
   6   0   1         47.14         45.79         1.31 o                         
   7   0   1         24.65         24.42         1.52 o                         
   8   0   1         18.49         18.77         1.58 o                         
   9   0   1          2.33          2.41         1.60 o                         
  10   0   1          5.12          5.68         1.65 o                         
  -9   1   1          1.32          2.99         1.49 o                         
  -8   1   1         34.54         34.65         1.81 o                         
  -7   1   1          7.08          8.83         0.94 o                         
  -6   1   1         63.48         64.56         1.47 o                         
  -5   1   1        231.74        217.16         1.96 o                         
  -4   1   1         31.07         30.29         0.94 o                         
  -3   1   1         90.76         86.23         0.93 o                         
  -2   1   1       2828.55       2622.00        14.85 o                         
   0   1   1          9.23          9.56         0.68 o                         
   2   1   1       2827.45       2657.03        15.95 o                         
   3   1   1         91.04         86.79         1.22 o                         
   4   1   1         30.99         31.51         0.89 o                         
   5   1   1        231.62        215.15         2.16 o                         
   6   1   1         63.23         61.76         1.43 o                         
   7   1   1          7.07          6.88         1.23 o                         
   8   1   1         34.56         33.90         1.58 o                         
   9   1   1          1.33          0.05         1.41 o                         
  -9   2   1         40.18         42.99         2.09 o                         
  -8   2   1          6.95          6.96         1.12 o                         
  -7   2   1         19.81         20.79         1.10 o                         
  -6   2   1         30.94         32.76         1.31 o                         
  -5   2   1         13.02         14.11         0.84 o                         
  -4   2   1        462.62        452.64         2.77 o                         
  -3   2   1       1199.47       1241.94         6.49 o                         
  -2   2   1        841.37        838.89         4.46 o                         
  -1   2   1       1939.05       1780.49         8.78 o                         
   0   2   1       2073.14       1901.16         7.85 o                         
   1   2   1       1938.23       1767.15         9.46 o                         
   2   2   1        840.95        838.84         5.33 o                         
   3   2   1       1198.76       1248.97         6.58 o                         
   4   2   1        462.39        444.94         3.02 o                         
   5   2   1         12.96         13.55         0.99 o                         
   6   2   1         31.01         33.04         1.39 o                         
   7   2   1         19.81         20.06         1.20 o                         
   8   2   1          6.92          7.17         1.26 o                         
   9   2   1         40.25         46.20         2.13 o                         
  -9   3   1          2.06          0.77         0.94 o                         
  -8   3   1         21.63         20.45         1.26 o                         
  -7   3   1         15.81         15.57         1.19 o                         
  -6   3   1         14.31         16.07         0.99 o                         
  -5   3   1         12.79         13.64         0.78 o                         
  -4   3   1        134.11        132.27         1.48 o                         
  -3   3   1         34.07         38.02         0.95 o                         
  -2   3   1         60.14         58.22         1.06 o                         
  -1   3   1       1289.45       1243.88         6.49 o                         
   0   3   1        141.24        139.35         1.38 o                         
   1   3   1       1290.34       1248.71         6.19 o                         
   2   3   1         60.14         58.03         1.28 o                         
   3   3   1         34.06         39.75         1.15 o                         
   4   3   1        134.23        135.50         2.02 o                         
   5   3   1         12.72         12.17         0.92 o                         
   6   3   1         14.33         15.39         1.23 o                         
   7   3   1         15.77         13.81         1.33 o                         
   8   3   1         21.59         25.03         1.58 o                         
   9   3   1          2.05          2.02         1.20 o                         
  -9   4   1          4.95          2.15         1.19 o                         
  -8   4   1         11.01          8.17         1.25 o                         
  -7   4   1         41.84         43.24         1.80 o                         
  -6   4   1        122.14        119.39         1.92 o                         
  -5   4   1         24.10         21.85         0.99 o                         
  -4   4   1        168.59        174.93         2.06 o                         
  -3   4   1        268.05        272.63         2.35 o                         
  -2   4   1        288.40        297.96         2.35 o                         
  -1   4   1        955.55        976.70         5.23 o                         
   0   4   1         13.78         16.28         0.86 o                         
   1   4   1        955.59        978.11         5.15 o                         
   2   4   1        288.20        307.72         2.47 o                         
   3   4   1        268.47        278.18         2.39 o                         
   4   4   1        168.61        177.73         2.24 o                         
   5   4   1         24.16         25.19         1.28 o                         
   6   4   1        122.24        120.10         2.13 o                         
   7   4   1         41.81         42.56         1.69 o                         
   8   4   1         11.01          7.73         1.34 o                         
   9   4   1          4.97          4.14         1.28 o                         
  -8   5   1          3.09          5.19         1.29 o                         
  -7   5   1         17.24         20.01         1.44 o                         
  -6   5   1         13.19         18.34         1.61 o                         
  -5   5   1         40.06         38.01         1.50 o                         
  -4   5   1         20.76         20.34         1.18 o                         
  -3   5   1         64.97         68.47         1.47 o                         
  -2   5   1        310.95        313.72         2.72 o                         
  -1   5   1         70.44         76.73         1.57 o                         
   0   5   1        383.83        401.88         3.01 o                         
   1   5   1         70.63         80.23         1.56 o                         
   2   5   1        310.87        314.26         2.26 o                         
   3   5   1         64.90         69.50         1.48 o                         
   4   5   1         20.71         19.10         1.08 o                         
   5   5   1         40.01         37.21         1.55 o                         
   6   5   1         13.19         15.24         1.67 o                         
   7   5   1         17.31         18.78         1.54 o                         
   8   5   1          3.09          3.87         1.41 o                         
  -8   6   1         13.61         17.55         1.46 o                         
  -7   6   1         16.04         16.41         1.36 o                         
  -6   6   1          9.46         13.08         1.21 o                         
  -5   6   1          7.31         10.22         1.32 o                         
  -4   6   1        281.73        280.66         2.70 o                         
  -3   6   1        500.82        495.72         3.83 o                         
  -2   6   1         72.12         72.76         1.64 o                         
  -1   6   1        270.52        264.98         2.50 o                         
   0   6   1         28.42         22.09         0.77 o                         
   1   6   1        270.60        268.01         2.59 o                         
   2   6   1         72.01         72.36         1.55 o                         
   3   6   1        500.43        502.77         4.25 o                         
   4   6   1        281.92        282.72         3.05 o                         
   5   6   1          7.36          5.93         1.03 o                         
   6   6   1          9.48         14.12         1.29 o                         
   7   6   1         16.00         14.96         1.63 o                         
   8   6   1         13.59         12.64         1.51 o                         
  -7   7   1         10.91         11.72         1.32 o                         
  -6   7   1          1.48          0.13         1.22 o                         
  -5   7   1         16.04         16.29         1.06 o                         
  -4   7   1         90.21         88.02         2.38 o                         
  -3   7   1        307.86        295.10         2.73 o                         
  -2   7   1         71.13         66.01         1.76 o                         
  -1   7   1         74.54         76.17         1.74 o                         
   0   7   1         15.94         16.46         1.01 o                         
   1   7   1         74.62         74.17         1.89 o                         
   2   7   1         70.94         69.59         1.66 o                         
   3   7   1        307.97        299.99         3.56 o                         
   4   7   1         90.05         87.77         2.35 o                         
   5   7   1         16.02         13.46         1.11 o                         
   6   7   1          1.49          2.14         1.10 o                         
   7   7   1         10.91         13.54         2.95 o                         
  -6   8   1         34.27         42.12         2.03 o                         
  -5   8   1          4.03          3.59         1.46 o                         
  -4   8   1         39.77         38.98         1.85 o                         
  -3   8   1          0.73         -0.13         1.25 o                         
  -2   8   1         39.30         42.23         1.53 o                         
  -1   8   1        287.93        280.61         3.08 o                         
   0   8   1         15.79         16.06         1.47 o                         
   1   8   1        288.13        284.92         3.39 o                         
   2   8   1         39.28         44.97         1.69 o                         
   3   8   1          0.73          2.07         1.46 o                         
   4   8   1         39.68         41.23         1.99 o                         
   5   8   1          4.03          5.74         1.55 o                         
   6   8   1         34.28         38.58         2.14 o                         
  -5   9   1          3.55          4.09         1.51 o                         
  -4   9   1          4.66          9.59         1.74 o                         
  -3   9   1         12.28         13.14         1.54 o                         
  -2   9   1         18.62         18.50         1.43 o                         
  -1   9   1          6.30          5.36         1.41 o                         
   0   9   1          5.31          3.95         1.37 o                         
   1   9   1          6.29          7.04         1.12 o                         
   2   9   1         18.61         20.01         1.82 o                         
   3   9   1         12.32         15.88         1.59 o                         
   4   9   1          4.67          4.66         1.46 o                         
   5   9   1          3.54          1.80         1.61 o                         
  -3  10   1          9.09         12.16         1.64 o                         
  -2  10   1         31.14         33.89         2.12 o                         
  -1  10   1          7.41          5.81         1.75 o                         
   0  10   1         21.86         28.34         2.25 o                         
   1  10   1          7.43          7.83         1.37 o                         
   2  10   1         31.06         34.52         2.36 o                         
   3  10   1          9.10         11.59         1.65 o                         
   0   0   2         71.26         64.21         1.43 o                         
   2   0   2        643.03        637.66         2.97 o                         
   3   0   2        184.59        168.53         1.68 o                         
   4   0   2          1.56          1.62         0.66 o                         
   5   0   2         18.70         15.31         0.75 o                         
   6   0   2         38.64         37.65         0.94 o                         
   7   0   2         81.60         87.01         2.02 o                         
   8   0   2         13.63         12.59         1.57 o                         
   9   0   2          0.07          1.11         1.37 o                         
  -9   1   2          3.62          2.17         1.41 o                         
  -8   1   2         40.18         42.81         1.95 o                         
  -7   1   2         81.27         84.49         2.34 o                         
  -6   1   2         33.99         33.95         0.98 o                         
  -5   1   2         25.53         24.87         0.76 o                         
  -4   1   2         72.19         76.59         1.12 o                         
  -3   1   2        221.75        215.87         1.82 o                         
  -2   1   2       1739.91       1683.02         7.39 o                         
   0   1   2       1129.36       1013.91         4.12 o                         
   2   1   2       1740.43       1674.35         7.67 o                         
   3   1   2        222.12        218.16         1.91 o                         
   4   1   2         72.16         77.48         1.18 o                         
   5   1   2         25.53         22.79         0.89 o                         
   6   1   2         34.06         34.33         1.30 o                         
   7   1   2         81.26         82.86         2.08 o                         
   8   1   2         40.09         41.64         1.68 o                         
   9   1   2          3.62          1.83         1.46 o                         
  -9   2   2         45.45         43.26         2.10 o                         
  -8   2   2         24.20         25.48         1.22 o                         
  -7   2   2         14.31         15.14         1.06 o                         
  -6   2   2         16.51         15.39         0.89 o                         
  -5   2   2         18.62         16.36         0.74 o                         
  -4   2   2        349.23        367.44         2.52 o                         
  -3   2   2        298.11        289.78         2.17 o                         
  -2   2   2       3817.84       3602.40        21.43 o                         
  -1   2   2        800.12        742.07         3.58 o                         
   0   2   2         86.98         90.88         1.12 o                         
   1   2   2        800.46        746.25         3.59 o                         
   2   2   2       3818.90       3636.65        18.17 o                         
   3   2   2        297.43        297.19         2.81 o                         
   4   2   2        348.87        368.92         2.91 o                         
   5   2   2         18.71         16.53         0.80 o                         
   6   2   2         16.48         15.91         1.31 o                         
   7   2   2         14.30         16.33         1.27 o                         
   8   2   2         24.26         26.63         1.70 o                         
   9   2   2         45.39         40.64         2.59 o                         
  -9   3   2         27.62         27.35         1.80 o                         
  -8   3   2         27.63         25.38         1.63 o                         
  -7   3   2         13.94         14.00         0.99 o                         
  -6   3   2        138.48        141.50         1.83 o                         
  -5   3   2         45.01         48.78         1.37 o                         
  -4   3   2        569.36        581.02         3.98 o                         
  -3   3   2        199.61        186.85         1.98 o                         
  -2   3   2        263.38        257.93         2.14 o                         
  -1   3   2        213.41        205.68         1.69 o                         
   0   3   2        782.88        767.01         3.91 o                         
   1   3   2        213.50        206.59         1.66 o                         
   2   3   2        263.01        256.96         2.33 o                         
   3   3   2        199.90        186.18         2.00 o                         
   4   3   2        569.08        586.71         3.96 o                         
   5   3   2         44.97         47.21         1.37 o                         
   6   3   2        138.27        142.50         1.86 o                         
   7   3   2         13.96         15.69         1.39 o                         
   8   3   2         27.61         25.75         1.57 o                         
   9   3   2         27.58         29.42         2.05 o                         
  -9   4   2         16.96         17.22         2.32 o                         
  -8   4   2         23.06         23.25         1.61 o                         
  -7   4   2        113.80        109.07         1.94 o                         
  -6   4   2          4.00          2.00         0.78 o                         
  -5   4   2         47.34         48.58         1.24 o                         
  -4   4   2         54.68         55.10         1.23 o                         
  -3   4   2         76.58         83.63         1.33 o                         
  -2   4   2        613.92        631.21         3.91 o                         
  -1   4   2        171.06        166.33         1.77 o                         
   0   4   2        958.85       1030.69         5.16 o                         
   1   4   2        171.22        163.58         1.56 o                         
   2   4   2        614.60        641.01         4.00 o                         
   3   4   2         76.57         82.48         1.58 o                         
   4   4   2         54.66         54.28         1.47 o                         
   5   4   2         47.30         49.91         1.52 o                         
   6   4   2          4.01          5.13         1.03 o                         
   7   4   2        113.89        118.04         2.70 o                         
   8   4   2         23.14         24.12         1.71 o                         
   9   4   2         16.96         15.82         1.84 o                         
  -8   5   2         12.80          8.12         1.32 o                         
  -7   5   2          9.68          9.69         1.10 o                         
  -6   5   2         93.04         95.35         2.10 o                         
  -5   5   2        435.90        437.68         3.48 o                         
  -4   5   2        108.85        104.93         2.33 o                         
  -3   5   2         84.11         77.10         1.90 o                         
  -2   5   2        250.35        244.36         2.54 o                         
  -1   5   2          1.92          0.58         0.74 o                         
   0   5   2        341.55        368.59         2.69 o                         
   1   5   2          1.89          1.80         0.71 o                         
   2   5   2        250.22        248.25         2.48 o                         
   3   5   2         84.12         82.14         1.76 o                         
   4   5   2        108.66        102.01         2.00 o                         
   5   5   2        435.78        437.30         4.21 o                         
   6   5   2         93.03         97.91         2.16 o                         
   7   5   2          9.66         11.38         1.49 o                         
   8   5   2         12.83         11.45         1.65 o                         
  -8   6   2          4.73          6.12         1.19 o                         
  -7   6   2          4.45          3.18         1.05 o                         
  -6   6   2         24.98         24.38         1.63 o                         
  -5   6   2         50.36         51.69         1.89 o                         
  -4   6   2         77.33         76.13         1.73 o                         
  -3   6   2         25.52         27.16         1.22 o                         
  -2   6   2          2.17          1.70         0.96 o                         
  -1   6   2        320.15        333.98         2.98 o                         
   0   6   2        139.02        141.31         1.61 o                         
   1   6   2        319.84        325.79         2.89 o                         
   2   6   2          2.21          2.05         0.60 o                         
   3   6   2         25.41         25.18         1.20 o                         
   4   6   2         77.17         75.59         1.88 o                         
   5   6   2         50.36         53.72         1.71 o                         
   6   6   2         25.00         23.95         1.51 o                         
   7   6   2          4.44          2.88         1.22 o                         
   8   6   2          4.72          3.44         1.37 o                         
  -7   7   2          9.73          8.56         1.23 o                         
  -6   7   2          0.08         -1.28         1.28 o                         
  -5   7   2         48.32         44.43         2.10 o                         
  -4   7   2         32.00         34.05         1.85 o                         
  -3   7   2         22.44         23.01         1.30 o                         
  -2   7   2          9.72          8.63         1.18 o                         
  -1   7   2        339.68        327.63         2.98 o                         
   0   7   2         17.80         17.73         1.17 o                         
   1   7   2        339.51        319.00         3.15 o                         
   2   7   2          9.68          9.52         1.12 o                         
   3   7   2         22.46         22.22         1.52 o                         
   4   7   2         32.06         31.32         1.26 o                         
   5   7   2         48.35         49.87         1.63 o                         
   6   7   2          0.09          0.05         1.30 o                         
   7   7   2          9.70         13.79         1.73 o                         
  -6   8   2         17.47         19.65         1.59 o                         
  -5   8   2         15.14         18.86         1.74 o                         
  -4   8   2          5.55          7.57         1.38 o                         
  -3   8   2          2.29          1.77         1.13 o                         
  -2   8   2         33.83         32.50         1.47 o                         
  -1   8   2         55.14         56.22         1.72 o                         
   0   8   2         48.56         51.90         1.61 o                         
   1   8   2         55.19         58.37         1.80 o                         
   2   8   2         33.90         32.28         1.51 o                         
   3   8   2          2.26          2.32         1.53 o                         
   4   8   2          5.57          7.57         1.59 o                         
   5   8   2         15.09         16.68         1.76 o                         
   6   8   2         17.44         18.32         1.25 o                         
  -5   9   2         29.44         39.22         2.13 o                         
  -4   9   2         19.93         22.84         1.69 o                         
  -3   9   2          7.30          5.77         0.95 o                         
  -2   9   2         10.80          8.98         1.21 o                         
  -1   9   2          1.03          0.65         0.76 o                         
   0   9   2        137.17        134.47         3.22 o                         
   1   9   2          1.01         -0.08         1.24 o                         
   2   9   2         10.78          9.48         1.50 o                         
   3   9   2          7.30          6.05         1.55 o                         
   4   9   2         19.95         23.57         1.74 o                         
   5   9   2         29.52         36.46         2.13 o                         
  -3  10   2         16.73         24.42         2.32 o                         
  -2  10   2          5.65          7.01         1.32 o                         
  -1  10   2         63.68         66.01         3.03 o                         
   0  10   2         56.70         54.78         2.37 o                         
   1  10   2         63.64         72.76         2.48 o                         
   2  10   2          5.61          4.07         1.41 o                         
   3  10   2         16.68         19.24         1.84 o                         
   1   0   3       2268.80       2117.29         8.93 o                         
   2   0   3        143.92        139.04         1.28 o                         
   3   0   3        232.47        238.00         2.75 o                         
   4   0   3          5.90          4.29         0.71 o                         
   5   0   3          7.34          5.75         0.76 o                         
   6   0   3          2.31          2.09         0.61 o                         
   7   0   3         17.61         15.73         1.10 o                         
   8   0   3          1.70          0.69         1.00 o                         
   9   0   3         16.92         18.92         1.92 o                         
  -9   1   3         64.23         66.83         2.36 o                         
  -8   1   3         31.21         28.50         1.19 o                         
  -7   1   3        118.02        117.08         2.00 o                         
  -6   1   3         33.40         34.10         1.12 o                         
  -5   1   3         60.65         62.12         1.54 o                         
  -4   1   3        249.42        255.44         2.11 o                         
  -3   1   3       1658.23       1591.47         7.25 o                         
  -2   1   3        392.74        369.26         2.35 o                         
  -1   1   3        824.16        767.47         3.65 o                         
   0   1   3        226.54        188.23         1.41 o                         
   1   1   3        823.42        766.40         3.74 o                         
   2   1   3        392.48        373.50         2.43 o                         
   3   1   3       1658.48       1601.52         8.26 o                         
   4   1   3        249.55        261.33         2.09 o                         
   5   1   3         60.61         62.74         1.33 o                         
   6   1   3         33.42         33.10         1.24 o                         
   7   1   3        118.14        122.01         2.40 o                         
   8   1   3         31.28         32.27         1.57 o                         
   9   1   3         64.18         72.22         2.71 o                         
  -9   2   3         20.06         18.14         1.89 o                         
  -8   2   3          6.52          6.20         1.23 o                         
  -7   2   3          7.41          6.93         0.96 o                         
  -6   2   3         13.77         13.73         0.87 o                         
  -5   2   3         20.77         23.35         0.93 o                         
  -4   2   3        579.49        582.28         3.71 o                         
  -3   2   3        226.66        223.90         1.99 o                         
  -2   2   3        852.01        833.55         4.11 o                         
  -1   2   3       1233.61       1176.09         5.47 o                         
   0   2   3       1828.69       1696.77         7.60 o                         
   1   2   3       1233.91       1187.97         5.67 o                         
   2   2   3        852.22        838.97         4.77 o                         
   3   2   3        226.78        225.15         2.51 o                         
   4   2   3        579.90        579.70         3.87 o                         
   5   2   3         20.67         22.74         1.04 o                         
   6   2   3         13.80         13.19         1.04 o                         
   7   2   3          7.39          6.77         1.35 o                         
   8   2   3          6.52          7.55         1.54 o                         
   9   2   3         20.08         18.08         1.80 o                         
  -9   3   3         10.23         11.35         1.53 o                         
  -8   3   3         71.29         69.16         1.85 o                         
  -7   3   3         49.51         47.16         1.33 o                         
  -6   3   3        160.37        159.32         2.62 o                         
  -5   3   3        161.80        163.27         2.26 o                         
  -4   3   3       1061.01       1053.60         5.42 o                         
  -3   3   3        629.35        662.84         3.71 o                         
  -2   3   3        728.43        778.82         4.22 o                         
  -1   3   3         70.12         73.61         1.15 o                         
   0   3   3          5.45          5.93         0.65 o                         
   1   3   3         70.15         73.02         1.21 o                         
   2   3   3        727.84        780.45         4.33 o                         
   3   3   3        629.29        668.89         4.15 o                         
   4   3   3       1060.46       1051.79         6.15 o                         
   5   3   3        162.09        165.80         2.21 o                         
   6   3   3        160.45        162.86         2.29 o                         
   7   3   3         49.49         47.71         1.51 o                         
   8   3   3         71.35         69.99         2.40 o                         
   9   3   3         10.24          7.18         1.47 o                         
  -9   4   3          1.84          2.39         1.08 o                         
  -8   4   3         13.86         15.65         1.66 o                         
  -7   4   3          0.89          0.47         0.76 o                         
  -6   4   3         49.41         51.03         1.80 o                         
  -5   4   3         11.06         11.44         1.15 o                         
  -4   4   3         18.62         19.38         0.77 o                         
  -3   4   3        234.02        222.00         2.17 o                         
  -2   4   3        221.39        222.52         2.24 o                         
  -1   4   3         29.63         32.28         0.94 o                         
   0   4   3         13.75         10.00         0.80 o                         
   1   4   3         29.70         32.21         0.96 o                         
   2   4   3        221.03        221.16         2.19 o                         
   3   4   3        234.01        224.03         2.36 o                         
   4   4   3         18.68         19.26         1.11 o                         
   5   4   3         11.06         12.55         1.10 o                         
   6   4   3         49.33         52.31         1.85 o                         
   7   4   3          0.89          2.07         0.85 o                         
   8   4   3         13.93         17.55         2.02 o                         
   9   4   3          1.84         -0.39         1.40 o                         
  -8   5   3         13.71         10.54         1.06 o                         
  -7   5   3        120.66        116.62         2.09 o                         
  -6   5   3         96.96         90.79         1.98 o                         
  -5   5   3         90.04         89.96         1.73 o                         
  -4   5   3         55.52         55.37         1.27 o                         
  -3   5   3         70.00         72.94         1.57 o                         
  -2   5   3         65.66         66.92         1.34 o                         
  -1   5   3         79.10         90.53         1.50 o                         
   0   5   3         13.15         16.24         0.87 o                         
   1   5   3         79.19         95.64         1.47 o                         
   2   5   3         65.52         66.79         1.64 o                         
   3   5   3         70.11         71.78         1.70 o                         
   4   5   3         55.50         53.88         1.60 o                         
   5   5   3         90.05         91.80         2.07 o                         
   6   5   3         96.91         93.96         2.11 o                         
   7   5   3        120.62        120.19         2.45 o                         
   8   5   3         13.70         15.45         1.58 o                         
  -8   6   3          4.29          2.06         0.92 o                         
  -7   6   3          5.38          5.46         1.28 o                         
  -6   6   3         27.68         28.51         1.71 o                         
  -5   6   3          1.49          1.79         1.08 o                         
  -4   6   3        125.60        122.50         1.71 o                         
  -3   6   3        102.80        102.29         2.74 o                         
  -2   6   3          8.25          6.58         1.08 o                         
  -1   6   3          6.83          9.10         0.88 o                         
   0   6   3         21.60         26.47         1.15 o                         
   1   6   3          6.81          7.11         0.91 o                         
   2   6   3          8.21          6.47         1.04 o                         
   3   6   3        102.78         99.60         2.00 o                         
   4   6   3        125.69        124.68         2.43 o                         
   5   6   3          1.47         -0.02         1.13 o                         
   6   6   3         27.60         29.46         1.58 o                         
   7   6   3          5.37          6.18         1.25 o                         
   8   6   3          4.30          6.40         1.78 o                         
  -7   7   3          2.60          3.88         1.13 o                         
  -6   7   3          3.44          3.04         1.15 o                         
  -5   7   3         87.82         86.82         2.42 o                         
  -4   7   3          1.26         -1.42         1.42 o                         
  -3   7   3          9.23          9.68         1.16 o                         
  -2   7   3        193.51        186.57         2.68 o                         
  -1   7   3         40.49         41.85         1.65 o                         
   0   7   3         22.28         23.68         1.27 o                         
   1   7   3         40.51         43.54         1.60 o                         
   2   7   3        193.49        186.29         2.13 o                         
   3   7   3          9.29          8.83         1.10 o                         
   4   7   3          1.28          1.34         1.38 o                         
   5   7   3         87.69         88.71         2.43 o                         
   6   7   3          3.43          3.93         1.39 o                         
   7   7   3          2.59          3.08         1.35 o                         
  -6   8   3         11.10         10.54         1.52 o                         
  -5   8   3         14.46         19.97         1.70 o                         
  -4   8   3          1.47          3.82         1.47 o                         
  -3   8   3          2.19          2.90         1.20 o                         
  -2   8   3         24.01         22.57         1.47 o                         
  -1   8   3         76.10         74.68         1.82 o                         
   0   8   3        437.27        445.39         3.95 o                         
   1   8   3         75.84         76.73         1.91 o                         
   2   8   3         24.03         23.47         1.77 o                         
   3   8   3          2.19          1.09         1.32 o                         
   4   8   3          1.47          3.38         1.47 o                         
   5   8   3         14.40         17.33         1.11 o                         
   6   8   3         11.09         11.55         1.52 o                         
  -5   9   3         13.08         14.10         2.08 o                         
  -4   9   3         15.92         18.53         1.70 o                         
  -3   9   3         33.65         38.56         1.81 o                         
  -2   9   3         12.16         13.75         1.46 o                         
  -1   9   3         83.01         89.40         2.56 o                         
   0   9   3          0.02          1.17         1.01 o                         
   1   9   3         83.09         88.50         2.27 o                         
   2   9   3         12.13         11.42         1.59 o                         
   3   9   3         33.57         37.94         2.10 o                         
   4   9   3         15.91         12.91         1.98 o                         
   5   9   3         13.08         10.41         2.04 o                         
  -2  10   3         33.94         33.14         2.10 o                         
  -1  10   3          8.76         10.18         1.72 o                         
   0  10   3          1.44          4.33         1.47 o                         
   1  10   3          8.72          6.75         1.52 o                         
   2  10   3         33.93         36.09         2.16 o                         
   0   0   4        273.23        290.75         2.93 o                         
   1   0   4        203.05        194.34         1.68 o                         
   2   0   4        436.46        458.12         2.77 o                         
   3   0   4          1.94          2.61         0.68 o                         
   4   0   4         38.47         31.68         1.07 o                         
   5   0   4         11.50         13.00         0.95 o                         
   6   0   4         74.97         70.09         1.89 o                         
   7   0   4         71.57         75.93         1.54 o                         
   8   0   4         19.19         15.44         1.61 o                         
   9   0   4         95.95         96.33         2.92 o                         
  -9   1   4          6.16          3.26         1.68 o                         
  -8   1   4         65.76         65.41         1.94 o                         
  -7   1   4         24.40         26.00         1.14 o                         
  -6   1   4         47.16         50.25         1.37 o                         
  -5   1   4        381.66        378.20         2.55 o                         
  -4   1   4        187.84        195.34         1.77 o                         
  -3   1   4       1576.29       1598.55         7.20 o                         
  -2   1   4        289.88        277.70         1.88 o                         
  -1   1   4        423.62        416.57         2.48 o                         
   0   1   4         27.71         32.31         0.98 o                         
   1   1   4        423.52        413.32         2.43 o                         
   2   1   4        290.23        276.27         2.34 o                         
   3   1   4       1576.43       1601.93         7.87 o                         
   4   1   4        187.74        197.46         2.35 o                         
   5   1   4        381.72        381.83         3.14 o                         
   6   1   4         47.26         51.35         1.43 o                         
   7   1   4         24.41         23.55         1.16 o                         
   8   1   4         65.71         69.75         2.42 o                         
   9   1   4          6.15          4.42         1.20 o                         
  -9   2   4         32.49         34.78         1.92 o                         
  -8   2   4         21.59         22.22         1.48 o                         
  -7   2   4         15.87         15.17         1.14 o                         
  -6   2   4         53.92         52.92         1.19 o                         
  -5   2   4         16.30         16.86         0.77 o                         
  -4   2   4        583.57        585.22         3.44 o                         
  -3   2   4        177.83        164.13         1.56 o                         
  -2   2   4         18.91         18.71         0.80 o                         
  -1   2   4        209.64        219.43         1.78 o                         
   0   2   4         20.45         17.38         0.75 o                         
   1   2   4        209.97        220.70         1.90 o                         
   2   2   4         18.87         18.10         0.96 o                         
   3   2   4        178.19        167.27         1.98 o                         
   4   2   4        583.76        587.10         4.09 o                         
   5   2   4         16.25         15.89         1.18 o                         
   6   2   4         53.89         54.31         1.38 o                         
   7   2   4         15.88         16.19         1.29 o                         
   8   2   4         21.55         23.07         1.85 o                         
   9   2   4         32.51         34.86         2.28 o                         
  -9   3   4          8.72          8.12         1.27 o                         
  -8   3   4         45.31         45.59         1.95 o                         
  -7   3   4         43.31         42.80         1.43 o                         
  -6   3   4        339.95        339.23         3.00 o                         
  -5   3   4         51.17         49.43         1.30 o                         
  -4   3   4         75.44         76.21         1.28 o                         
  -3   3   4        167.28        169.81         1.64 o                         
  -2   3   4         53.01         58.39         1.17 o                         
  -1   3   4        104.22        102.26         1.28 o                         
   0   3   4         57.57         59.32         1.13 o                         
   1   3   4        104.21        101.27         1.45 o                         
   2   3   4         52.97         60.02         1.42 o                         
   3   3   4        167.49        169.40         2.05 o                         
   4   3   4         75.34         75.06         1.71 o                         
   5   3   4         51.05         50.95         1.55 o                         
   6   3   4        339.86        340.03         3.23 o                         
   7   3   4         43.25         44.90         1.11 o                         
   8   3   4         45.36         50.55         2.43 o                         
   9   3   4          8.70          6.57         1.59 o                         
  -8   4   4         21.29         23.10         1.78 o                         
  -7   4   4         93.17         94.18         2.93 o                         
  -6   4   4        102.79         97.40         2.22 o                         
  -5   4   4        287.57        287.60         2.59 o                         
  -4   4   4        177.08        180.33         1.85 o                         
  -3   4   4         39.89         44.63         1.28 o                         
  -2   4   4         33.26         41.65         1.23 o                         
  -1   4   4        731.13        777.47         4.05 o                         
   0   4   4        159.84        171.92         1.78 o                         
   1   4   4        730.91        776.86         4.43 o                         
   2   4   4         33.19         43.07         1.30 o                         
   3   4   4         39.94         42.74         1.35 o                         
   4   4   4        176.98        182.86         2.35 o                         
   5   4   4        287.35        289.73         3.11 o                         
   6   4   4        102.74        100.41         2.10 o                         
   7   4   4         93.26         93.90         2.05 o                         
   8   4   4         21.24         17.41         1.79 o                         
  -8   5   4         10.67          7.48         1.46 o                         
  -7   5   4         37.27         35.52         1.86 o                         
  -6   5   4          2.48          3.03         0.77 o                         
  -5   5   4        171.97        157.38         2.12 o                         
  -4   5   4         71.58         72.63         1.66 o                         
  -3   5   4          8.95          9.73         0.99 o                         
  -2   5   4         13.00         14.66         0.89 o                         
  -1   5   4          9.97         10.28         0.84 o                         
   0   5   4        201.15        201.45         2.02 o                         
   1   5   4          9.94         10.45         0.82 o                         
   2   5   4         12.92         13.46         0.94 o                         
   3   5   4          9.03          9.12         1.08 o                         
   4   5   4         71.45         72.68         1.95 o                         
   5   5   4        172.10        163.19         2.55 o                         
   6   5   4          2.47          2.94         1.13 o                         
   7   5   4         37.25         37.92         1.58 o                         
   8   5   4         10.67         13.89         1.42 o                         
  -7   6   4          4.13          1.82         1.20 o                         
  -6   6   4         16.63         13.88         1.25 o                         
  -5   6   4         23.21         24.85         1.89 o                         
  -4   6   4         69.06         70.78         1.73 o                         
  -3   6   4         35.16         31.76         1.48 o                         
  -2   6   4         42.46         39.49         1.40 o                         
  -1   6   4        113.15        111.89         1.83 o                         
   0   6   4        148.02        137.86         1.99 o                         
   1   6   4        112.92        113.28         1.65 o                         
   2   6   4         42.55         43.79         1.57 o                         
   3   6   4         35.06         33.76         2.22 o                         
   4   6   4         69.18         68.36         2.24 o                         
   5   6   4         23.16         24.06         1.55 o                         
   6   6   4         16.64         16.37         1.59 o                         
   7   6   4          4.13          4.46         1.57 o                         
  -7   7   4         59.65         61.14         1.91 o                         
  -6   7   4         42.56         43.64         1.60 o                         
  -5   7   4         31.98         35.50         1.93 o                         
  -4   7   4         46.84         37.98         1.85 o                         
  -3   7   4         49.96         48.01         1.73 o                         
  -2   7   4         52.30         52.77         1.76 o                         
  -1   7   4          9.89          9.94         1.16 o                         
   0   7   4          0.49          0.78         0.88 o                         
   1   7   4          9.95         10.13         1.17 o                         
   2   7   4         52.31         48.43         1.70 o                         
   3   7   4         49.94         45.18         1.77 o                         
   4   7   4         46.89         48.07         2.62 o                         
   5   7   4         31.90         33.15         1.69 o                         
   6   7   4         42.59         42.83         1.86 o                         
   7   7   4         59.71         62.24         2.19 o                         
  -6   8   4         49.95         50.18         2.32 o                         
  -5   8   4         71.92         77.71         2.16 o                         
  -4   8   4          0.74          1.40         1.02 o                         
  -3   8   4          0.44         -0.23         1.16 o                         
  -2   8   4         81.79         87.64         2.19 o                         
  -1   8   4         14.75         15.57         1.34 o                         
   0   8   4         48.30         49.67         1.21 o                         
   1   8   4         14.75         14.92         1.29 o                         
   2   8   4         81.75         81.29         2.43 o                         
   3   8   4          0.44          0.44         1.00 o                         
   4   8   4          0.75          0.51         1.24 o                         
   5   8   4         72.01         76.05         2.14 o                         
   6   8   4         49.92         50.52         2.21 o                         
  -4   9   4          1.16          0.52         1.58 o                         
  -3   9   4         88.41         96.40         3.09 o                         
  -2   9   4        104.03        107.34         2.70 o                         
  -1   9   4         84.05         83.59         2.64 o                         
   0   9   4         66.43         63.11         2.19 o                         
   1   9   4         84.17         82.81         2.23 o                         
   2   9   4        103.96        104.49         3.01 o                         
   3   9   4         88.39         94.87         2.68 o                         
   4   9   4          1.15          1.92         1.58 o                         
  -2  10   4          6.47          5.86         1.49 o                         
  -1  10   4          2.60         -0.58         1.49 o                         
   0  10   4         29.56         28.43         2.08 o                         
   1  10   4          2.59          2.40         1.13 o                         
   2  10   4          6.51          8.00         1.56 o                         
   1   0   5        179.48        195.82         1.73 o                         
   2   0   5         24.91         23.02         0.90 o                         
   3   0   5         47.28         42.72         1.05 o                         
   4   0   5        259.18        286.89         2.67 o                         
   5   0   5          0.53          1.10         0.79 o                         
   6   0   5          0.36          1.08         0.86 o                         
   7   0   5         25.77         26.20         1.33 o                         
   8   0   5          1.34          1.06         0.94 o                         
   9   0   5         35.26         32.49         2.32 o                         
  -9   1   5          7.87         10.17         1.61 o                         
  -8   1   5        172.69        176.92         3.47 o                         
  -7   1   5         77.60         80.15         2.00 o                         
  -6   1   5         46.66         45.54         1.46 o                         
  -5   1   5         74.10         73.86         1.47 o                         
  -4   1   5        119.77        119.92         1.59 o                         
  -3   1   5        334.77        347.37         2.47 o                         
  -2   1   5        682.04        693.48         3.61 o                         
  -1   1   5        376.68        378.10         2.51 o                         
   0   1   5          0.11          1.61         0.77 o                         
   1   1   5        376.50        373.94         2.63 o                         
   2   1   5        681.65        685.83         3.83 o                         
   3   1   5        334.68        348.01         2.88 o                         
   4   1   5        119.71        117.14         1.83 o                         
   5   1   5         74.11         75.69         1.72 o                         
   6   1   5         46.50         45.30         1.54 o                         
   7   1   5         77.59         82.67         2.37 o                         
   8   1   5        172.74        182.18         2.51 o                         
   9   1   5          7.87          6.12         1.37 o                         
  -9   2   5         28.72         26.49         1.66 o                         
  -8   2   5         63.38         67.39         2.06 o                         
  -7   2   5         11.49         10.31         0.99 o                         
  -6   2   5         39.87         40.72         1.10 o                         
  -5   2   5        232.31        224.71         2.33 o                         
  -4   2   5        340.01        348.35         2.52 o                         
  -3   2   5        302.25        296.16         2.05 o                         
  -2   2   5        104.71        121.42         1.43 o                         
  -1   2   5         97.66        100.77         1.35 o                         
   0   2   5        243.15        247.04         1.91 o                         
   1   2   5         97.48         98.82         1.62 o                         
   2   2   5        104.52        127.72         2.36 o                         
   3   2   5        301.91        287.74         2.73 o                         
   4   2   5        339.93        351.15         3.15 o                         
   5   2   5        232.47        229.01         2.81 o                         
   6   2   5         39.95         43.05         1.66 o                         
   7   2   5         11.50         12.50         1.27 o                         
   8   2   5         63.34         68.65         3.02 o                         
   9   2   5         28.75         31.70         2.20 o                         
  -9   3   5         36.78         38.77         2.74 o                         
  -8   3   5         24.29         26.25         1.88 o                         
  -7   3   5         29.20         28.74         1.20 o                         
  -6   3   5         55.29         55.81         1.26 o                         
  -5   3   5        536.57        522.72         3.78 o                         
  -4   3   5         88.76         87.14         1.61 o                         
  -3   3   5        466.59        484.42         3.05 o                         
  -2   3   5         40.06         44.11         0.96 o                         
  -1   3   5          9.11          8.84         0.78 o                         
   0   3   5        414.73        430.14         2.72 o                         
   1   3   5          9.03          9.76         0.89 o                         
   2   3   5         40.08         40.92         1.26 o                         
   3   3   5        466.45        485.87         3.59 o                         
   4   3   5         88.65         88.09         1.93 o                         
   5   3   5        536.94        527.08         4.08 o                         
   6   3   5         55.19         56.62         1.75 o                         
   7   3   5         29.12         26.63         1.42 o                         
   8   3   5         24.24         25.92         2.15 o                         
   9   3   5         36.74         40.31         2.44 o                         
  -8   4   5         44.45         44.20         2.17 o                         
  -7   4   5         17.47         17.08         1.47 o                         
  -6   4   5         37.18         36.45         0.93 o                         
  -5   4   5         83.03         76.32         1.40 o                         
  -4   4   5          7.95          8.65         0.84 o                         
  -3   4   5        203.30        198.01         1.97 o                         
  -2   4   5         57.12         55.44         1.06 o                         
  -1   4   5        180.65        187.91         1.78 o                         
   0   4   5         73.26         76.62         1.39 o                         
   1   4   5        180.68        189.09         1.92 o                         
   2   4   5         56.99         53.28         1.39 o                         
   3   4   5        203.35        198.05         2.29 o                         
   4   4   5          7.97          9.57         1.23 o                         
   5   4   5         83.01         79.44         2.05 o                         
   6   4   5         37.24         38.29         1.55 o                         
   7   4   5         17.45         12.48         1.39 o                         
   8   4   5         44.39         45.68         1.91 o                         
  -8   5   5         17.37         11.22         1.44 o                         
  -7   5   5         44.80         44.83         2.12 o                         
  -6   5   5        138.53        132.97         2.04 o                         
  -5   5   5         20.47         24.12         1.11 o                         
  -4   5   5         29.28         28.04         1.18 o                         
  -3   5   5         38.55         41.16         1.25 o                         
  -2   5   5         32.43         30.60         1.04 o                         
  -1   5   5         90.00         94.17         1.51 o                         
   0   5   5          9.52         10.86         0.97 o                         
   1   5   5         89.72         92.04         1.57 o                         
   2   5   5         32.40         30.94         1.22 o                         
   3   5   5         38.56         39.35         1.39 o                         
   4   5   5         29.37         29.44         1.56 o                         
   5   5   5         20.52         22.51         1.52 o                         
   6   5   5        138.48        139.26         2.81 o                         
   7   5   5         44.76         46.62         1.75 o                         
   8   5   5         17.38         19.60         1.64 o                         
  -7   6   5          2.22          2.40         1.01 o                         
  -6   6   5         50.96         46.71         1.99 o                         
  -5   6   5         85.32         78.31         1.76 o                         
  -4   6   5         29.62         33.34         1.29 o                         
  -3   6   5         93.71         94.25         1.81 o                         
  -2   6   5        188.73        192.01         2.38 o                         
  -1   6   5         60.76         62.96         1.45 o                         
   0   6   5         63.57         54.23         1.44 o                         
   1   6   5         60.85         64.78         1.47 o                         
   2   6   5        188.94        195.65         2.58 o                         
   3   6   5         93.47         92.64         2.33 o                         
   4   6   5         29.60         31.34         1.73 o                         
   5   6   5         85.34         77.42         2.26 o                         
   6   6   5         51.01         51.82         1.94 o                         
   7   6   5          2.21          1.61         1.30 o                         
  -6   7   5         66.16         67.54         1.93 o                         
  -5   7   5         17.39         19.60         1.46 o                         
  -4   7   5        102.80         99.68         1.85 o                         
  -3   7   5         27.48         25.61         1.46 o                         
  -2   7   5         26.44         25.07         1.39 o                         
  -1   7   5          7.75          7.38         1.13 o                         
   0   7   5         68.32         66.24         1.59 o                         
   1   7   5          7.78          6.64         0.86 o                         
   2   7   5         26.45         25.70         1.53 o                         
   3   7   5         27.46         26.69         1.61 o                         
   4   7   5        102.85         95.48         3.07 o                         
   5   7   5         17.38         20.88         1.58 o                         
   6   7   5         66.19         66.76         2.17 o                         
  -5   8   5          3.98          4.76         1.25 o                         
  -4   8   5         41.38         42.69         1.70 o                         
  -3   8   5          2.23          5.27         1.18 o                         
  -2   8   5         32.82         31.81         1.62 o                         
  -1   8   5         57.29         50.97         1.73 o                         
   0   8   5         37.89         37.26         1.78 o                         
   1   8   5         57.35         53.03         1.78 o                         
   2   8   5         32.93         35.48         1.64 o                         
   3   8   5          2.24          0.86         1.21 o                         
   4   8   5         41.32         47.02         2.11 o                         
   5   8   5          3.99          2.89         1.48 o                         
  -4   9   5         13.01         14.55         1.61 o                         
  -3   9   5         19.78         16.83         1.60 o                         
  -2   9   5         13.85         13.99         1.61 o                         
  -1   9   5          0.69          0.58         0.89 o                         
   0   9   5         17.37         15.13         1.38 o                         
   1   9   5          0.70          1.40         1.24 o                         
   2   9   5         13.86         13.81         1.72 o                         
   3   9   5         19.83         18.40         1.78 o                         
   4   9   5         12.99         15.23         1.93 o                         
  -1  10   5          5.23          3.44         1.78 o                         
   0  10   5          2.81          4.33         1.25 o                         
   1  10   5          5.23          3.15         1.69 o                         
   0   0   6        243.95        268.98         3.22 o                         
   1   0   6        155.86        177.69         1.88 o                         
   2   0   6        698.01        766.60         4.13 o                         
   3   0   6         21.96         24.94         1.05 o                         
   4   0   6         17.37         16.49         0.78 o                         
   5   0   6         18.53         18.49         1.22 o                         
   6   0   6        381.96        386.02         3.61 o                         
   7   0   6         52.78         50.09         1.90 o                         
   8   0   6          7.16          5.78         1.13 o                         
   9   0   6          3.39          3.50         1.26 o                         
  -9   1   6         15.68         17.06         1.70 o                         
  -8   1   6          7.22          4.96         0.94 o                         
  -7   1   6         86.17         89.62         1.89 o                         
  -6   1   6        157.53        161.47         2.83 o                         
  -5   1   6         68.94         68.82         1.50 o                         
  -4   1   6        101.51        109.47         1.59 o                         
  -3   1   6        147.71        158.81         1.71 o                         
  -2   1   6        420.22        457.63         2.67 o                         
  -1   1   6        125.08        123.99         1.66 o                         
   0   1   6         97.18         92.58         1.57 o                         
   1   1   6        125.21        122.23         2.07 o                         
   2   1   6        420.63        459.44         3.05 o                         
   3   1   6        147.54        158.08         2.08 o                         
   4   1   6        101.28        105.53         1.84 o                         
   5   1   6         68.95         72.86         2.10 o                         
   6   1   6        157.48        151.00         2.44 o                         
   7   1   6         86.20         91.12         2.18 o                         
   8   1   6          7.21          9.20         1.54 o                         
   9   1   6         15.70         14.96         1.93 o                         
  -9   2   6          3.01          4.90         1.37 o                         
  -8   2   6          0.52          0.85         0.95 o                         
  -7   2   6        116.13        112.75         1.96 o                         
  -6   2   6         42.16         41.51         1.25 o                         
  -5   2   6         25.12         26.93         1.12 o                         
  -4   2   6         62.20         64.73         1.38 o                         
  -3   2   6         91.61         94.79         1.39 o                         
  -2   2   6        151.84        161.95         1.71 o                         
  -1   2   6        229.45        242.32         2.03 o                         
   0   2   6        126.58        125.91         1.50 o                         
   1   2   6        229.43        243.96         2.26 o                         
   2   2   6        152.15        165.76         2.10 o                         
   3   2   6         91.59         96.14         1.89 o                         
   4   2   6         62.23         66.66         1.75 o                         
   5   2   6         25.07         26.71         1.54 o                         
   6   2   6         42.16         40.03         1.69 o                         
   7   2   6        116.02        111.53         2.66 o                         
   8   2   6          0.52         -1.29         1.29 o                         
   9   2   6          3.02          0.99         1.53 o                         
  -8   3   6         13.33         15.71         1.53 o                         
  -7   3   6        114.86        108.66         2.06 o                         
  -6   3   6        142.19        138.06         1.69 o                         
  -5   3   6        203.81        204.75         2.04 o                         
  -4   3   6         52.71         52.85         1.19 o                         
  -3   3   6         83.12         81.70         1.53 o                         
  -2   3   6         70.12         77.62         1.44 o                         
  -1   3   6          7.42          7.88         0.80 o                         
   0   3   6         34.05         31.71         0.93 o                         
   1   3   6          7.35          8.79         1.00 o                         
   2   3   6         70.18         74.78         1.77 o                         
   3   3   6         83.40         80.75         1.93 o                         
   4   3   6         52.62         51.91         1.62 o                         
   5   3   6        204.07        204.52         3.16 o                         
   6   3   6        142.11        135.11         2.62 o                         
   7   3   6        115.00        112.55         2.39 o                         
   8   3   6         13.36         13.09         1.57 o                         
  -8   4   6         62.03         61.13         1.69 o                         
  -7   4   6         71.75         71.70         1.67 o                         
  -6   4   6         72.91         70.02         1.48 o                         
  -5   4   6         52.72         50.48         1.39 o                         
  -4   4   6          7.34          8.95         0.91 o                         
  -3   4   6         66.06         64.08         1.29 o                         
  -2   4   6         23.21         25.53         1.05 o                         
  -1   4   6         70.98         73.92         1.47 o                         
   0   4   6          0.57          1.12         0.87 o                         
   1   4   6         71.08         73.11         1.53 o                         
   2   4   6         23.15         27.04         1.24 o                         
   3   4   6         66.02         64.43         1.76 o                         
   4   4   6          7.35          8.32         1.13 o                         
   5   4   6         52.86         47.37         1.75 o                         
   6   4   6         72.91         68.21         2.09 o                         
   7   4   6         71.67         70.96         2.08 o                         
   8   4   6         62.04         64.99         2.37 o                         
  -8   5   6          5.98          5.57         1.51 o                         
  -7   5   6         48.66         47.01         1.97 o                         
  -6   5   6         61.83         60.89         1.54 o                         
  -5   5   6         25.63         23.68         1.16 o                         
  -4   5   6        389.32        363.63         3.17 o                         
  -3   5   6        114.25        121.09         1.74 o                         
  -2   5   6        121.14        121.21         1.60 o                         
  -1   5   6        101.62        101.78         1.50 o                         
   0   5   6        181.13        188.40         2.05 o                         
   1   5   6        101.72        105.08         1.75 o                         
   2   5   6        121.24        121.88         2.15 o                         
   3   5   6        114.08        124.32         2.16 o                         
   4   5   6        389.22        367.05         3.90 o                         
   5   5   6         25.59         25.38         1.66 o                         
   6   5   6         61.81         59.54         2.01 o                         
   7   5   6         48.69         43.16         1.83 o                         
   8   5   6          5.97          2.77         1.50 o                         
  -7   6   6         14.73         14.03         1.58 o                         
  -6   6   6         43.11         43.02         1.94 o                         
  -5   6   6         16.55         14.43         1.07 o                         
  -4   6   6         15.88         13.07         1.35 o                         
  -3   6   6         97.83         92.45         1.68 o                         
  -2   6   6         82.17         82.99         1.55 o                         
  -1   6   6        104.19        105.74         1.81 o                         
   0   6   6         40.08         33.27         1.24 o                         
   1   6   6        104.09        103.39         1.78 o                         
   2   6   6         82.11         80.90         1.94 o                         
   3   6   6         97.89         92.47         2.18 o                         
   4   6   6         15.91         11.10         1.44 o                         
   5   6   6         16.52         15.11         1.49 o                         
   6   6   6         43.16         41.94         1.89 o                         
   7   6   6         14.69         14.83         1.61 o                         
  -6   7   6          1.96          2.14         1.27 o                         
  -5   7   6         21.25         20.73         1.24 o                         
  -4   7   6         41.27         38.20         1.44 o                         
  -3   7   6         16.94         15.87         1.42 o                         
  -2   7   6          0.24          2.87         1.15 o                         
  -1   7   6         55.74         58.44         1.82 o                         
   0   7   6         71.06         67.88         2.39 o                         
   1   7   6         55.80         59.72         1.53 o                         
   2   7   6          0.25         -1.19         1.25 o                         
   3   7   6         16.98         17.23         1.60 o                         
   4   7   6         41.33         36.38         1.88 o                         
   5   7   6         21.21         22.54         1.73 o                         
   6   7   6          1.97          1.54         1.49 o                         
  -5   8   6         11.36         11.66         1.28 o                         
  -4   8   6          9.84         10.19         1.21 o                         
  -3   8   6         11.43          5.90         1.27 o                         
  -2   8   6         14.67         12.17         1.51 o                         
  -1   8   6          4.79          3.60         1.12 o                         
   0   8   6        108.63        104.97         2.22 o                         
   1   8   6          4.79          5.42         1.01 o                         
   2   8   6         14.73         15.17         1.46 o                         
   3   8   6         11.42          6.69         1.45 o                         
   4   8   6          9.87          9.32         1.51 o                         
   5   8   6         11.35         10.89         1.56 o                         
  -3   9   6          6.78          7.51         1.54 o                         
  -2   9   6          8.50         10.03         1.50 o                         
  -1   9   6         16.31         12.57         1.54 o                         
   0   9   6         30.42         29.26         1.65 o                         
   1   9   6         16.30         13.62         1.36 o                         
   2   9   6          8.49         12.92         1.53 o                         
   3   9   6          6.80          9.06         1.50 o                         
   1   0   7          3.10          2.68         0.82 o                         
   2   0   7         20.43         24.69         0.99 o                         
   3   0   7          0.13          0.82         0.81 o                         
   4   0   7         83.31         75.40         1.55 o                         
   5   0   7          5.13          6.24         1.23 o                         
   6   0   7         36.33         35.44         1.48 o                         
   7   0   7         75.90         75.84         2.04 o                         
   8   0   7          7.94          8.14         1.49 o                         
   9   0   7          1.24          0.63         1.12 o                         
  -8   1   7          0.19          0.68         1.06 o                         
  -7   1   7        103.28        104.12         2.56 o                         
  -6   1   7        125.62        127.54         2.41 o                         
  -5   1   7        279.68        284.43         2.64 o                         
  -4   1   7        217.44        219.23         1.91 o                         
  -3   1   7         30.51         32.35         1.02 o                         
  -2   1   7        116.99        125.20         1.58 o                         
  -1   1   7        374.67        393.92         2.78 o                         
   0   1   7        511.90        548.94         3.49 o                         
   1   1   7        374.39        392.58         2.81 o                         
   2   1   7        116.76        124.16         1.64 o                         
   3   1   7         30.55         32.08         1.04 o                         
   4   1   7        217.70        220.14         2.53 o                         
   5   1   7        279.60        283.75         3.04 o                         
   6   1   7        125.59        127.90         3.17 o                         
   7   1   7        103.38        102.23         2.50 o                         
   8   1   7          0.19          0.67         0.91 o                         
  -8   2   7          4.02          4.66         1.17 o                         
  -7   2   7          7.78          9.22         1.15 o                         
  -6   2   7         19.13         17.20         1.09 o                         
  -5   2   7        163.12        156.78         2.07 o                         
  -4   2   7          1.80          1.10         0.87 o                         
  -3   2   7          7.02          6.33         0.80 o                         
  -2   2   7         29.32         30.67         1.04 o                         
  -1   2   7        320.28        330.68         2.50 o                         
   0   2   7        418.23        436.04         2.91 o                         
   1   2   7        320.33        338.88         2.75 o                         
   2   2   7         29.34         32.85         1.53 o                         
   3   2   7          7.03          5.19         0.95 o                         
   4   2   7          1.82          1.87         1.05 o                         
   5   2   7        162.93        154.23         2.75 o                         
   6   2   7         19.16         18.05         1.71 o                         
   7   2   7          7.78          6.40         1.44 o                         
   8   2   7          4.04          3.79         1.50 o                         
  -8   3   7          1.32          2.47         0.97 o                         
  -7   3   7         31.04         29.98         1.31 o                         
  -6   3   7         25.30         28.28         1.24 o                         
  -5   3   7         99.15         99.10         2.01 o                         
  -4   3   7         36.09         42.95         1.02 o                         
  -3   3   7         91.75         87.43         1.37 o                         
  -2   3   7         80.03         79.99         1.53 o                         
  -1   3   7         44.00         45.60         1.17 o                         
   0   3   7        147.22        138.34         1.58 o                         
   1   3   7         43.85         45.24         1.37 o                         
   2   3   7         79.98         79.66         1.52 o                         
   3   3   7         91.83         87.95         2.17 o                         
   4   3   7         36.06         40.43         1.64 o                         
   5   3   7         99.22         95.87         2.49 o                         
   6   3   7         25.35         26.81         1.85 o                         
   7   3   7         31.14         30.58         1.70 o                         
   8   3   7          1.31          1.04         1.60 o                         
  -8   4   7         21.27         19.97         1.76 o                         
  -7   4   7         19.83         18.52         1.58 o                         
  -6   4   7          0.82          0.44         0.67 o                         
  -5   4   7          8.00          8.08         1.01 o                         
  -4   4   7         52.72         51.17         1.27 o                         
  -3   4   7        135.49        128.81         1.97 o                         
  -2   4   7         26.21         26.61         1.11 o                         
  -1   4   7         50.98         54.04         1.46 o                         
   0   4   7        104.15        108.75         1.89 o                         
   1   4   7         50.97         52.45         1.48 o                         
   2   4   7         26.18         26.76         1.46 o                         
   3   4   7        135.72        130.87         2.41 o                         
   4   4   7         52.65         48.80         2.32 o                         
   5   4   7          8.03          6.29         1.47 o                         
   6   4   7          0.83          1.48         1.33 o                         
   7   4   7         19.81         17.94         1.62 o                         
   8   4   7         21.26         21.07         2.08 o                         
  -7   5   7         26.71         25.60         1.33 o                         
  -6   5   7        114.50        114.95         1.94 o                         
  -5   5   7          9.16          8.83         1.08 o                         
  -4   5   7        150.31        146.28         2.46 o                         
  -3   5   7         23.87         21.50         1.21 o                         
  -2   5   7          1.20          1.29         0.93 o                         
  -1   5   7         40.73         38.77         1.23 o                         
   0   5   7         38.22         35.42         1.35 o                         
   1   5   7         40.77         37.62         1.26 o                         
   2   5   7          1.19          0.56         1.07 o                         
   3   5   7         23.88         19.29         1.33 o                         
   4   5   7        150.27        143.61         2.71 o                         
   5   5   7          9.22         12.22         1.60 o                         
   6   5   7        114.41        114.52         2.60 o                         
   7   5   7         26.77         21.17         1.73 o                         
  -7   6   7          3.30          2.75         1.01 o                         
  -6   6   7          1.42          1.00         0.86 o                         
  -5   6   7         19.67         18.64         1.33 o                         
  -4   6   7         24.65         25.08         1.32 o                         
  -3   6   7        173.41        161.17         2.34 o                         
  -2   6   7         45.85         42.43         1.38 o                         
  -1   6   7        121.52        120.00         2.44 o                         
   0   6   7         12.69         10.25         1.03 o                         
   1   6   7        121.49        119.93         2.05 o                         
   2   6   7         45.88         41.56         1.63 o                         
   3   6   7        173.50        161.99         2.81 o                         
   4   6   7         24.70         25.16         1.69 o                         
   5   6   7         19.62         20.01         1.61 o                         
   6   6   7          1.42         -1.25         1.35 o                         
   7   6   7          3.31          4.40         1.58 o                         
  -6   7   7          1.07          4.18         1.52 o                         
  -5   7   7         11.69         11.49         1.11 o                         
  -4   7   7         47.06         39.94         1.22 o                         
  -3   7   7        163.40        169.05         2.94 o                         
  -2   7   7        162.13        159.45         2.73 o                         
  -1   7   7         17.93         15.98         1.43 o                         
   0   7   7         53.23         51.22         1.60 o                         
   1   7   7         17.89         17.82         1.14 o                         
   2   7   7        162.15        155.68         2.93 o                         
   3   7   7        163.41        166.20         3.16 o                         
   4   7   7         47.10         40.42         1.86 o                         
   5   7   7         11.69         11.67         1.67 o                         
   6   7   7          1.07         -1.29         1.54 o                         
  -4   8   7          6.86          7.58         1.06 o                         
  -3   8   7          2.45          3.51         0.81 o                         
  -2   8   7         25.00         20.54         1.54 o                         
  -1   8   7          2.27          3.20         0.96 o                         
   0   8   7         34.57         35.04         1.59 o                         
   1   8   7          2.26          1.34         1.05 o                         
   2   8   7         24.95         23.38         1.65 o                         
   3   8   7          2.44          0.34         1.39 o                         
   4   8   7          6.89          7.18         1.85 o                         
  -3   9   7          1.81          0.44         1.28 o                         
  -2   9   7          6.31          4.46         1.44 o                         
  -1   9   7          1.23          1.70         1.41 o                         
   0   9   7         11.39         10.63         1.50 o                         
   1   9   7          1.23          0.13         0.98 o                         
   2   9   7          6.34          7.60         1.56 o                         
   3   9   7          1.81          6.01         2.01 o                         
   0   0   8         39.51         35.88         1.76 o                         
   1   0   8       1523.73       1576.22         7.64 o                         
   2   0   8         17.39         19.55         1.01 o                         
   3   0   8          3.56          3.64         0.89 o                         
   4   0   8        151.78        152.69         2.20 o                         
   5   0   8         80.99         80.42         1.99 o                         
   6   0   8         75.48         76.67         2.06 o                         
   7   0   8          7.73         11.55         1.45 o                         
   8   0   8         30.79         28.63         1.76 o                         
  -8   1   8          7.45         10.00         1.61 o                         
  -7   1   8         69.24         69.21         2.06 o                         
  -6   1   8          1.70          1.25         1.26 o                         
  -5   1   8         69.97         69.53         1.65 o                         
  -4   1   8        228.45        224.47         2.40 o                         
  -3   1   8        113.81        125.21         1.74 o                         
  -2   1   8         74.85         71.65         1.42 o                         
  -1   1   8        131.10        138.48         1.89 o                         
   0   1   8        299.52        316.61         2.59 o                         
   1   1   8        131.35        140.81         2.64 o                         
   2   1   8         74.87         73.09         1.48 o                         
   3   1   8        113.82        123.69         1.92 o                         
   4   1   8        228.47        224.55         2.94 o                         
   5   1   8         70.05         69.49         1.94 o                         
   6   1   8          1.70          1.35         1.38 o                         
   7   1   8         69.06         70.97         2.37 o                         
   8   1   8          7.46          8.05         1.39 o                         
  -8   2   8          3.19          2.10         1.29 o                         
  -7   2   8          3.02          2.65         0.91 o                         
  -6   2   8         21.09         20.55         1.08 o                         
  -5   2   8         95.30         91.60         1.75 o                         
  -4   2   8         46.06         43.58         1.32 o                         
  -3   2   8        127.96        129.25         1.92 o                         
  -2   2   8         58.13         60.29         1.36 o                         
  -1   2   8         11.63         12.11         0.90 o                         
   0   2   8        183.68        186.48         1.97 o                         
   1   2   8         11.61         11.54         0.65 o                         
   2   2   8         58.22         59.32         1.30 o                         
   3   2   8        128.23        131.20         2.10 o                         
   4   2   8         46.09         43.35         1.64 o                         
   5   2   8         95.23         92.43         2.35 o                         
   6   2   8         21.08         21.87         1.75 o                         
   7   2   8          3.01          1.88         1.19 o                         
   8   2   8          3.17          2.16         1.20 o                         
  -8   3   8         23.22         24.53         1.58 o                         
  -7   3   8         34.68         33.94         1.47 o                         
  -6   3   8         75.48         78.78         1.86 o                         
  -5   3   8         16.45         14.75         1.11 o                         
  -4   3   8         30.51         32.95         1.22 o                         
  -3   3   8         96.69        100.83         1.75 o                         
  -2   3   8        212.94        205.21         2.29 o                         
  -1   3   8         50.37         51.20         1.32 o                         
   0   3   8          2.64          4.67         0.94 o                         
   1   3   8         50.46         52.59         1.54 o                         
   2   3   8        212.95        203.01         2.82 o                         
   3   3   8         96.67        101.27         2.35 o                         
   4   3   8         30.59         34.48         1.86 o                         
   5   3   8         16.52         13.74         1.68 o                         
   6   3   8         75.34         77.98         2.58 o                         
   7   3   8         34.68         34.00         1.78 o                         
   8   3   8         23.25         26.50         1.92 o                         
  -7   4   8         37.64         38.07         1.41 o                         
  -6   4   8          8.02          5.25         1.04 o                         
  -5   4   8         13.04         10.68         1.15 o                         
  -4   4   8          9.81          9.97         1.06 o                         
  -3   4   8         18.55         19.37         1.24 o                         
  -2   4   8        116.18        111.17         2.32 o                         
  -1   4   8         46.27         48.45         1.37 o                         
   0   4   8         33.69         34.97         1.42 o                         
   1   4   8         46.42         49.55         1.65 o                         
   2   4   8        115.80        110.65         2.06 o                         
   3   4   8         18.53         17.41         1.54 o                         
   4   4   8          9.79          6.76         1.57 o                         
   5   4   8         12.99         10.31         1.80 o                         
   6   4   8          8.03          6.74         1.55 o                         
   7   4   8         37.61         32.86         1.84 o                         
  -7   5   8          9.51         10.10         1.27 o                         
  -6   5   8         27.68         27.21         1.31 o                         
  -5   5   8         36.85         37.03         1.39 o                         
  -4   5   8         15.67         19.64         1.29 o                         
  -3   5   8          3.11          5.26         1.09 o                         
  -2   5   8        168.33        165.74         2.21 o                         
  -1   5   8         92.70         94.69         2.10 o                         
   0   5   8        138.57        138.63         2.45 o                         
   1   5   8         92.58         90.22         1.95 o                         
   2   5   8        168.36        160.51         2.96 o                         
   3   5   8          3.11          4.91         1.32 o                         
   4   5   8         15.64         18.60         1.64 o                         
   5   5   8         36.91         35.82         1.93 o                         
   6   5   8         27.73         28.38         1.89 o                         
   7   5   8          9.52         12.80         1.65 o                         
  -6   6   8          8.11          6.35         1.43 o                         
  -5   6   8         22.69         20.30         1.42 o                         
  -4   6   8          3.53          1.69         1.17 o                         
  -3   6   8         36.63         33.82         1.57 o                         
  -2   6   8         68.66         70.86         1.99 o                         
  -1   6   8        136.16        128.73         2.26 o                         
   0   6   8         44.56         41.62         1.66 o                         
   1   6   8        136.27        126.35         2.46 o                         
   2   6   8         68.82         70.56         2.29 o                         
   3   6   8         36.69         33.13         1.76 o                         
   4   6   8          3.55          1.97         1.48 o                         
   5   6   8         22.63         20.69         1.87 o                         
   6   6   8          8.14          6.26         1.67 o                         
  -5   7   8         36.80         36.25         1.60 o                         
  -4   7   8          7.37          8.00         1.22 o                         
  -3   7   8          1.56          2.71         1.20 o                         
  -2   7   8         94.84         93.08         2.14 o                         
  -1   7   8         81.86         78.84         2.26 o                         
   0   7   8          6.56          5.66         1.23 o                         
   1   7   8         81.91         78.80         1.92 o                         
   2   7   8         94.82         93.62         2.45 o                         
   3   7   8          1.56          1.22         1.03 o                         
   4   7   8          7.39          7.63         1.57 o                         
   5   7   8         36.80         37.21         2.27 o                         
  -4   8   8          0.03          1.11         1.45 o                         
  -3   8   8         10.38          6.04         1.32 o                         
  -2   8   8         39.50         31.98         2.35 o                         
  -1   8   8         44.63         52.51         1.95 o                         
   0   8   8          0.01         -0.60         1.05 o                         
   1   8   8         44.65         46.36         1.84 o                         
   2   8   8         39.49         37.06         2.06 o                         
   3   8   8         10.41         10.47         1.78 o                         
   4   8   8          0.03         -0.60         1.70 o                         
  -1   9   8          2.65          1.11         1.10 o                         
   0   9   8          0.13          0.77         1.35 o                         
   1   9   8          2.63          1.34         1.01 o                         
   1   0   9        675.28        697.95         4.23 o                         
   2   0   9         69.24         69.21         1.61 o                         
   3   0   9         41.46         43.86         1.48 o                         
   4   0   9         42.79         45.66         1.37 o                         
   5   0   9          0.23         -0.47         1.11 o                         
   6   0   9         11.78          9.84         1.35 o                         
   7   0   9          0.01         -1.20         1.20 o                         
   8   0   9         23.81         19.55         2.06 o                         
  -8   1   9          1.23         -0.21         1.80 o                         
  -7   1   9         18.35         15.73         1.75 o                         
  -6   1   9          2.13          0.11         1.27 o                         
  -5   1   9         17.64         18.99         1.56 o                         
  -4   1   9         25.40         24.88         1.22 o                         
  -3   1   9         12.25         16.25         1.35 o                         
  -2   1   9        120.24        123.41         1.79 o                         
  -1   1   9         93.02         91.78         1.71 o                         
   0   1   9         31.51         36.86         1.17 o                         
   1   1   9         93.01         95.04         1.86 o                         
   2   1   9        120.44        123.83         1.91 o                         
   3   1   9         12.18         10.04         1.03 o                         
   4   1   9         25.34         25.57         1.52 o                         
   5   1   9         17.63         19.81         1.43 o                         
   6   1   9          2.14          1.60         1.23 o                         
   7   1   9         18.39         19.68         1.86 o                         
   8   1   9          1.22          0.30         1.15 o                         
  -8   2   9         11.55         14.29         1.76 o                         
  -7   2   9         14.77         17.03         1.49 o                         
  -6   2   9          1.49          2.76         0.97 o                         
  -5   2   9        132.27        127.55         2.51 o                         
  -4   2   9         79.98         79.61         1.79 o                         
  -3   2   9         80.40         80.87         1.86 o                         
  -2   2   9        267.61        269.15         2.50 o                         
  -1   2   9         31.77         30.86         1.25 o                         
   0   2   9        127.69        120.26         1.63 o                         
   1   2   9         31.85         30.83         0.92 o                         
   2   2   9        267.23        273.00         2.69 o                         
   3   2   9         80.37         80.30         1.57 o                         
   4   2   9         79.91         79.72         2.06 o                         
   5   2   9        132.36        130.16         2.88 o                         
   6   2   9          1.50          0.52         1.46 o                         
   7   2   9         14.76         16.21         1.75 o                         
   8   2   9         11.59         14.32         2.19 o                         
  -7   3   9          0.52          1.55         0.94 o                         
  -6   3   9          0.07         -0.09         0.93 o                         
  -5   3   9         35.62         34.37         1.45 o                         
  -4   3   9        235.99        227.70         2.72 o                         
  -3   3   9        126.12        128.04         2.17 o                         
  -2   3   9        177.02        177.36         2.22 o                         
  -1   3   9        107.96        108.72         1.81 o                         
   0   3   9          4.02          4.65         1.11 o                         
   1   3   9        107.90        111.17         2.17 o                         
   2   3   9        177.28        175.46         2.74 o                         
   3   3   9        126.40        123.89         2.89 o                         
   4   3   9        235.71        224.20         3.46 o                         
   5   3   9         35.57         36.02         2.00 o                         
   6   3   9          0.07          0.20         1.48 o                         
   7   3   9          0.52          0.64         1.62 o                         
  -7   4   9          9.35         11.95         1.39 o                         
  -6   4   9         18.54         18.85         1.19 o                         
  -5   4   9          9.91         10.75         1.08 o                         
  -4   4   9         40.54         43.22         1.29 o                         
  -3   4   9        160.34        155.43         2.29 o                         
  -2   4   9         72.49         73.11         1.71 o                         
  -1   4   9          3.01          3.54         0.96 o                         
   0   4   9        356.72        342.84         3.20 o                         
   1   4   9          3.01          2.51         1.26 o                         
   2   4   9         72.53         73.49         1.90 o                         
   3   4   9        160.29        158.57         3.18 o                         
   4   4   9         40.50         38.01         1.89 o                         
   5   4   9          9.91          7.82         1.58 o                         
   6   4   9         18.61         20.24         1.82 o                         
   7   4   9          9.36          8.70         1.85 o                         
  -6   5   9          7.97          8.40         1.13 o                         
  -5   5   9          7.31          7.77         1.26 o                         
  -4   5   9         29.62         30.39         1.50 o                         
  -3   5   9         67.44         67.54         1.89 o                         
  -2   5   9         64.41         66.49         1.71 o                         
  -1   5   9         37.99         34.44         1.44 o                         
   0   5   9        189.63        194.72         2.88 o                         
   1   5   9         38.03         37.54         1.62 o                         
   2   5   9         64.52         67.67         2.42 o                         
   3   5   9         67.48         66.22         2.33 o                         
   4   5   9         29.70         33.10         1.86 o                         
   5   5   9          7.32          8.95         1.63 o                         
   6   5   9          8.01          7.05         1.68 o                         
  -6   6   9          2.62          2.84         1.53 o                         
  -5   6   9          0.98          0.19         0.93 o                         
  -4   6   9         11.17          9.09         1.38 o                         
  -3   6   9         41.35         43.09         1.63 o                         
  -2   6   9         48.42         50.82         1.69 o                         
  -1   6   9          7.70          5.43         1.46 o                         
   0   6   9         70.05         77.12         2.19 o                         
   1   6   9          7.73          6.18         1.39 o                         
   2   6   9         48.36         47.80         1.98 o                         
   3   6   9         41.41         42.03         1.93 o                         
   4   6   9         11.18         10.49         1.65 o                         
   5   6   9          0.99          0.93         1.52 o                         
   6   6   9          2.65          3.07         1.73 o                         
  -5   7   9          2.65          3.07         1.02 o                         
  -4   7   9         28.61         33.52         1.80 o                         
  -3   7   9         46.66         45.55         1.87 o                         
  -2   7   9          4.32          2.86         1.15 o                         
  -1   7   9         12.70         13.63         1.45 o                         
   0   7   9        114.07        114.39         2.34 o                         
   1   7   9         12.73         10.09         1.34 o                         
   2   7   9          4.34          2.44         1.20 o                         
   3   7   9         46.49         46.54         2.27 o                         
   4   7   9         28.59         27.79         2.23 o                         
   5   7   9          2.65          2.47         1.89 o                         
  -3   8   9          1.36         -0.95         1.30 o                         
  -2   8   9          1.80          2.61         1.28 o                         
  -1   8   9         11.36         11.99         1.48 o                         
   0   8   9         97.56         94.41         2.64 o                         
   1   8   9         11.30         13.89         1.70 o                         
   2   8   9          1.81          2.19         1.65 o                         
   3   8   9          1.36          2.99         1.84 o                         
   0   0  10          3.13          2.44         1.36 o                         
   1   0  10        127.64        130.19         2.08 o                         
   2   0  10         23.20         25.73         1.22 o                         
   3   0  10        188.84        187.59         2.37 o                         
   4   0  10          0.70         -0.70         1.03 o                         
   5   0  10         20.12         18.97         1.44 o                         
   6   0  10          6.55          7.71         1.41 o                         
   7   0  10          0.26         -1.36         1.36 o                         
  -7   1  10         13.05          8.06         1.45 o                         
  -6   1  10         13.32         10.21         1.46 o                         
  -5   1  10          2.30          1.76         1.19 o                         
  -4   1  10          0.21          0.52         1.11 o                         
  -3   1  10        101.03        102.86         2.17 o                         
  -2   1  10         20.00         24.86         1.14 o                         
  -1   1  10         32.66         34.42         1.32 o                         
   0   1  10         94.18        103.92         1.86 o                         
   1   1  10         32.76         36.27         1.40 o                         
   2   1  10         20.10         25.54         1.18 o                         
   3   1  10        101.04         98.85         2.08 o                         
   4   1  10          0.21          1.00         1.18 o                         
   5   1  10          2.32          1.23         1.22 o                         
   6   1  10         13.33         12.77         1.46 o                         
   7   1  10         13.08         11.82         1.71 o                         
  -7   2  10          0.91          3.00         1.35 o                         
  -6   2  10          9.35         11.26         1.39 o                         
  -5   2  10         17.05         16.60         1.06 o                         
  -4   2  10         53.34         49.99         1.75 o                         
  -3   2  10        342.46        338.79         3.45 o                         
  -2   2  10          2.44          2.56         1.01 o                         
  -1   2  10         87.98         87.17         1.77 o                         
   0   2  10         75.42         69.90         1.44 o                         
   1   2  10         88.06         89.40         1.45 o                         
   2   2  10          2.42          2.22         0.82 o                         
   3   2  10        342.46        336.10         3.39 o                         
   4   2  10         53.37         49.48         1.90 o                         
   5   2  10         16.99         16.47         1.68 o                         
   6   2  10          9.36          7.08         1.63 o                         
   7   2  10          0.91         -1.28         1.31 o                         
  -7   3  10          0.44          2.12         1.15 o                         
  -6   3  10          4.57          3.25         1.20 o                         
  -5   3  10         10.52         10.49         1.17 o                         
  -4   3  10         21.11         20.65         1.43 o                         
  -3   3  10          8.45          7.28         1.16 o                         
  -2   3  10         26.52         24.79         1.24 o                         
  -1   3  10         13.04         11.82         1.06 o                         
   0   3  10        378.12        378.63         3.74 o                         
   1   3  10         13.04         13.72         1.35 o                         
   2   3  10         26.47         25.89         1.48 o                         
   3   3  10          8.40          7.00         1.62 o                         
   4   3  10         21.10         22.39         1.87 o                         
   5   3  10         10.53         10.17         1.65 o                         
   6   3  10          4.54          4.64         1.56 o                         
   7   3  10          0.44         -1.46         1.46 o                         
  -6   4  10          7.11          8.74         1.09 o                         
  -5   4  10         42.33         42.10         2.02 o                         
  -4   4  10          3.08          5.45         1.26 o                         
  -3   4  10         69.71         68.89         1.80 o                         
  -2   4  10        241.01        238.75         2.78 o                         
  -1   4  10        587.96        579.57         4.45 o                         
   0   4  10          1.08          1.79         1.25 o                         
   1   4  10        588.13        583.96         5.24 o                         
   2   4  10        241.05        241.44         3.09 o                         
   3   4  10         69.66         67.97         2.51 o                         
   4   4  10          3.08          2.66         1.63 o                         
   5   4  10         42.38         41.41         2.08 o                         
   6   4  10          7.11          8.04         1.91 o                         
  -6   5  10         22.52         25.19         1.65 o                         
  -5   5  10         13.01         16.54         1.48 o                         
  -4   5  10          1.14          3.13         1.26 o                         
  -3   5  10          8.12          6.65         1.31 o                         
  -2   5  10          0.37          0.22         1.11 o                         
  -1   5  10         57.33         54.52         1.58 o                         
   0   5  10          0.11         -0.05         1.37 o                         
   1   5  10         57.28         56.95         1.95 o                         
   2   5  10          0.37          1.60         0.76 o                         
   3   5  10          8.07          9.88         1.64 o                         
   4   5  10          1.15          4.33         1.55 o                         
   5   5  10         13.03         12.03         1.71 o                         
   6   5  10         22.49         24.36         2.21 o                         
  -5   6  10          5.82          7.03         1.42 o                         
  -4   6  10         29.58         32.48         1.64 o                         
  -3   6  10         10.12          9.94         1.31 o                         
  -2   6  10         23.10         24.31         1.36 o                         
  -1   6  10          5.88          6.20         1.34 o                         
   0   6  10         71.73         62.83         2.16 o                         
   1   6  10          5.87          4.64         1.19 o                         
   2   6  10         23.08         22.50         1.69 o                         
   3   6  10         10.09         10.05         1.57 o                         
   4   6  10         29.51         32.01         2.19 o                         
   5   6  10          5.82          5.63         1.80 o                         
  -4   7  10         12.70         15.03         1.71 o                         
  -3   7  10          2.87          2.30         1.19 o                         
  -2   7  10          3.72          3.01         1.09 o                         
  -1   7  10          7.75          5.30         1.36 o                         
   0   7  10         47.94         53.24         2.07 o                         
   1   7  10          7.70          4.59         1.27 o                         
   2   7  10          3.74          1.71         1.70 o                         
   3   7  10          2.87          1.14         1.43 o                         
   4   7  10         12.75         11.40         1.58 o                         
  -2   8  10         36.79         42.19         2.26 o                         
  -1   8  10         39.05         39.88         1.96 o                         
   0   8  10         10.04          7.16         1.61 o                         
   1   8  10         39.05         35.27         2.35 o                         
   2   8  10         36.81         39.49         2.58 o                         
   1   0  11        279.71        282.71         2.75 o                         
   2   0  11         11.49         12.54         1.23 o                         
   3   0  11         10.65          8.15         1.41 o                         
   4   0  11          3.46          1.77         1.14 o                         
   5   0  11          1.94          1.88         1.26 o                         
   6   0  11          0.95          1.34         1.24 o                         
   7   0  11          9.35          4.55         1.56 o                         
  -7   1  11          7.70          4.11         1.57 o                         
  -6   1  11          1.08          0.73         1.28 o                         
  -5   1  11         20.46         22.17         1.63 o                         
  -4   1  11         31.69         30.13         1.71 o                         
  -3   1  11         65.65         61.83         1.81 o                         
  -2   1  11         73.71         71.17         1.78 o                         
  -1   1  11          1.23          1.34         1.07 o                         
   0   1  11         12.34         13.90         1.13 o                         
   1   1  11          1.22          0.98         1.02 o                         
   2   1  11         73.66         69.45         1.88 o                         
   3   1  11         65.73         63.92         1.83 o                         
   4   1  11         31.75         28.16         1.40 o                         
   5   1  11         20.45         21.75         1.76 o                         
   6   1  11          1.10         -0.57         1.08 o                         
   7   1  11          7.67          6.80         1.59 o                         
  -7   2  11         17.99         21.49         2.12 o                         
  -6   2  11          4.90          2.37         1.03 o                         
  -5   2  11         47.80         46.68         1.86 o                         
  -4   2  11         14.08         12.60         1.67 o                         
  -3   2  11         26.08         27.29         1.55 o                         
  -2   2  11        329.26        321.64         3.15 o                         
  -1   2  11        221.25        227.90         2.65 o                         
   0   2  11         18.22         17.86         1.26 o                         
   1   2  11        221.19        220.02         2.26 o                         
   2   2  11        329.30        310.83         6.15 o                         
   3   2  11         26.16         29.18         1.70 o                         
   4   2  11         14.14         13.17         1.68 o                         
   5   2  11         47.75         51.28         2.18 o                         
   6   2  11          4.91          3.97         1.52 o                         
   7   2  11         18.01         21.20         1.97 o                         
  -6   3  11          1.09          1.48         0.99 o                         
  -5   3  11         30.82         31.86         1.71 o                         
  -4   3  11         38.72         41.54         1.71 o                         
  -3   3  11        113.80        114.71         2.56 o                         
  -2   3  11        127.14        118.13         2.50 o                         
  -1   3  11         64.08         60.71         1.78 o                         
   0   3  11         98.84         98.57         2.33 o                         
   1   3  11         64.12         63.89         2.06 o                         
   2   3  11        127.01        128.16         2.56 o                         
   3   3  11        113.64        116.16         3.49 o                         
   4   3  11         38.79         38.35         2.15 o                         
   5   3  11         30.79         33.56         2.25 o                         
   6   3  11          1.08          2.37         1.64 o                         
  -6   4  11         14.05         13.35         1.48 o                         
  -5   4  11         17.14         19.45         1.46 o                         
  -4   4  11         35.78         34.91         1.74 o                         
  -3   4  11         90.66         84.98         2.36 o                         
  -2   4  11          9.83         10.16         1.24 o                         
  -1   4  11          3.60          2.55         0.95 o                         
   0   4  11         62.08         71.41         2.24 o                         
   1   4  11          3.61          4.31         1.33 o                         
   2   4  11          9.85          9.69         1.42 o                         
   3   4  11         90.73         89.45         2.72 o                         
   4   4  11         35.80         33.24         2.07 o                         
   5   4  11         17.14         20.78         2.29 o                         
   6   4  11         14.02         15.31         2.16 o                         
  -5   5  11          7.34          5.04         1.38 o                         
  -4   5  11         11.20          9.71         1.62 o                         
  -3   5  11          0.14         -1.17         1.17 o                         
  -2   5  11         31.39         30.79         1.52 o                         
  -1   5  11         12.00         12.57         1.54 o                         
   0   5  11         60.04         61.71         2.22 o                         
   1   5  11         11.96         12.48         1.52 o                         
   2   5  11         31.33         29.56         1.92 o                         
   3   5  11          0.14         -1.51         1.51 o                         
   4   5  11         11.18         11.36         2.06 o                         
   5   5  11          7.31          5.49         1.76 o                         
  -4   6  11          2.96          3.94         1.60 o                         
  -3   6  11          1.64          1.79         1.26 o                         
  -2   6  11         27.49         31.14         2.31 o                         
  -1   6  11          5.36          4.93         1.40 o                         
   0   6  11         60.02         58.35         2.09 o                         
   1   6  11          5.35          3.48         1.22 o                         
   2   6  11         27.47         28.41         1.97 o                         
   3   6  11          1.62          0.39         1.46 o                         
   4   6  11          2.96          1.23         1.64 o                         
  -3   7  11          3.44          3.98         1.17 o                         
  -2   7  11          2.60          3.90         1.61 o                         
  -1   7  11          2.21          1.72         1.35 o                         
   0   7  11         45.49         56.07         2.28 o                         
   1   7  11          2.21          1.72         1.13 o                         
   2   7  11          2.60          1.42         1.44 o                         
   3   7  11          3.47          3.49         1.40 o                         
   0   0  12         62.51         70.81         2.65 o                         
   1   0  12        143.31        139.69         3.95 o                         
   2   0  12          0.14          0.53         1.10 o                         
   3   0  12          0.25          2.51         1.11 o                         
   4   0  12         32.93         34.92         1.74 o                         
   5   0  12         36.48         41.47         2.19 o                         
   6   0  12          0.06          1.41         1.51 o                         
  -6   1  12          4.35          2.66         1.53 o                         
  -5   1  12          3.33          2.63         1.01 o                         
  -4   1  12         73.21         82.98         2.22 o                         
  -3   1  12         23.30         20.82         1.52 o                         
  -2   1  12         59.38         58.82         1.89 o                         
  -1   1  12         70.80         70.16         2.56 o                         
   0   1  12          3.11          4.41         1.13 o                         
   1   1  12         70.80         78.75         2.22 o                         
   2   1  12         59.30         59.96         1.88 o                         
   3   1  12         23.32         20.08         1.57 o                         
   4   1  12         73.27         85.41         3.68 o                         
   5   1  12          3.35          2.13         1.22 o                         
   6   1  12          4.35          4.46         1.42 o                         
  -6   2  12          4.46          2.43         1.06 o                         
  -5   2  12         54.87         58.46         2.10 o                         
  -4   2  12         18.88         22.84         1.70 o                         
  -3   2  12         75.65         72.24         2.43 o                         
  -2   2  12          6.44          7.41         1.27 o                         
  -1   2  12         69.15         67.17         1.99 o                         
   0   2  12         59.06         56.55         1.55 o                         
   1   2  12         69.04         67.33         1.59 o                         
   2   2  12          6.43          9.17         1.45 o                         
   3   2  12         75.62         74.38         2.97 o                         
   4   2  12         18.83         19.54         1.88 o                         
   5   2  12         54.99         58.20         2.88 o                         
   6   2  12          4.48          2.10         1.53 o                         
  -5   3  12          2.46          2.93         1.13 o                         
  -4   3  12         47.41         47.77         1.83 o                         
  -3   3  12         22.48         20.98         1.56 o                         
  -2   3  12          2.59          2.03         1.12 o                         
  -1   3  12         35.05         36.04         1.62 o                         
   0   3  12        123.39        123.94         2.99 o                         
   1   3  12         34.98         35.55         1.71 o                         
   2   3  12          2.59          4.36         1.31 o                         
   3   3  12         22.53         21.53         2.00 o                         
   4   3  12         47.35         44.95         2.58 o                         
   5   3  12          2.44          3.22         1.76 o                         
  -5   4  12          0.66         -0.04         1.19 o                         
  -4   4  12         17.01         15.29         1.69 o                         
  -3   4  12         31.18         33.25         1.73 o                         
  -2   4  12         87.32         87.87         2.21 o                         
  -1   4  12         74.58         77.60         2.33 o                         
   0   4  12         61.73         66.60         2.21 o                         
   1   4  12         74.39         73.54         2.66 o                         
   2   4  12         87.32         86.31         2.50 o                         
   3   4  12         31.21         26.91         2.35 o                         
   4   4  12         16.99         17.75         2.13 o                         
   5   4  12          0.66         -0.49         1.98 o                         
  -4   5  12          3.34          2.85         1.59 o                         
  -3   5  12          8.03          7.11         1.26 o                         
  -2   5  12         14.32         13.31         1.59 o                         
  -1   5  12         68.88         72.18         2.23 o                         
   0   5  12         10.28         11.26         1.61 o                         
   1   5  12         68.91         73.08         2.56 o                         
   2   5  12         14.33         10.94         1.82 o                         
   3   5  12          7.99          7.79         1.75 o                         
   4   5  12          3.36          0.37         1.97 o                         
  -3   6  12         16.98         17.96         1.59 o                         
  -2   6  12         18.01         19.64         1.63 o                         
  -1   6  12         18.11         17.62         2.26 o                         
   0   6  12        100.65        100.63         2.88 o                         
   1   6  12         18.05         16.00         1.67 o                         
   2   6  12         17.98         18.23         2.00 o                         
   3   6  12         16.99         13.12         2.08 o                         
   0   7  12          6.44          5.31         1.52 o                         
   1   0  13         26.01         21.43         1.44 o                         
   2   0  13         36.72         31.17         1.59 o                         
   3   0  13          6.12          6.17         1.01 o                         
   4   0  13         12.43          9.47         1.25 o                         
   5   0  13          0.44          0.07         1.65 o                         
  -5   1  13         15.65         16.78         1.87 o                         
  -4   1  13         15.99         15.08         1.59 o                         
  -3   1  13         80.25         87.57         2.08 o                         
  -2   1  13         20.79         17.75         1.50 o                         
  -1   1  13         34.14         33.67         1.58 o                         
   0   1  13        158.77        152.34         2.79 o                         
   1   1  13         34.14         32.34         1.72 o                         
   2   1  13         20.76         18.63         1.53 o                         
   3   1  13         80.27         92.15         2.55 o                         
   4   1  13         15.94         14.73         1.86 o                         
   5   1  13         15.67         19.73         1.95 o                         
  -5   2  13         27.68         27.75         1.75 o                         
  -4   2  13          1.11          1.84         1.36 o                         
  -3   2  13         11.08         11.91         1.34 o                         
  -2   2  13          8.70          7.40         1.19 o                         
  -1   2  13         55.20         57.19         1.88 o                         
   0   2  13          5.80          5.41         1.28 o                         
   1   2  13         55.35         54.36         1.74 o                         
   2   2  13          8.73          4.29         1.41 o                         
   3   2  13         11.04         12.70         1.56 o                         
   4   2  13          1.11          1.09         1.73 o                         
   5   2  13         27.69         29.65         2.39 o                         
  -5   3  13         21.03         23.50         1.65 o                         
  -4   3  13         27.28         27.48         1.65 o                         
  -3   3  13          6.25          5.31         1.34 o                         
  -2   3  13         10.99         11.05         1.27 o                         
  -1   3  13         49.36         51.52         1.79 o                         
   0   3  13         28.15         29.11         1.80 o                         
   1   3  13         49.49         47.81         1.95 o                         
   2   3  13         10.95         10.01         1.71 o                         
   3   3  13          6.24          3.24         1.27 o                         
   4   3  13         27.30         29.06         2.46 o                         
   5   3  13         21.00         22.52         2.53 o                         
  -4   4  13         13.47         11.47         1.46 o                         
  -3   4  13         11.61         12.90         1.52 o                         
  -2   4  13         34.69         38.22         1.62 o                         
  -1   4  13         33.42         33.00         2.01 o                         
   0   4  13         53.88         58.09         2.29 o                         
   1   4  13         33.43         35.00         2.71 o                         
   2   4  13         34.61         37.35         2.03 o                         
   3   4  13         11.55         13.18         2.13 o                         
   4   4  13         13.46         11.34         2.06 o                         
  -3   5  13          1.98         -1.22         1.22 o                         
  -2   5  13         15.87         14.76         1.55 o                         
  -1   5  13         30.81         29.99         1.93 o                         
   0   5  13         43.32         43.08         2.20 o                         
   1   5  13         30.80         30.03         2.01 o                         
   2   5  13         15.87         12.08         2.12 o                         
   3   5  13          1.98          0.84         2.03 o                         
  -1   6  13         21.63         24.26         2.06 o                         
   0   6  13         17.00         12.73         1.58 o                         
   1   6  13         21.65         19.94         2.50 o                         
   0   0  14        147.73        147.54         5.56 o                         
   1   0  14         66.50         58.14         1.88 o                         
   2   0  14          0.89         -0.50         1.09 o                         
   3   0  14         13.66         14.47         1.67 o                         
   4   0  14         32.01         30.91         2.16 o                         
  -4   1  14          7.51          6.86         1.46 o                         
  -3   1  14          3.12          0.28         1.09 o                         
  -2   1  14         44.07         46.23         1.87 o                         
  -1   1  14         15.19         15.65         1.33 o                         
   0   1  14          3.10          2.41         1.01 o                         
   1   1  14         15.15         18.35         1.62 o                         
   2   1  14         44.02         48.51         1.95 o                         
   3   1  14          3.12          1.90         1.07 o                         
   4   1  14          7.51          4.17         1.73 o                         
  -4   2  14         22.42         22.89         2.09 o                         
  -3   2  14         15.77         16.41         1.37 o                         
  -2   2  14          5.81          6.23         1.20 o                         
  -1   2  14          0.40         -0.87         0.97 o                         
   0   2  14         13.00         11.14         1.54 o                         
   1   2  14          0.40          0.86         0.84 o                         
   2   2  14          5.78          5.92         1.43 o                         
   3   2  14         15.81         13.79         1.90 o                         
   4   2  14         22.44         16.64         2.26 o                         
  -3   3  14          1.31          1.71         1.37 o                         
  -2   3  14          9.34          6.40         1.20 o                         
  -1   3  14          5.10          3.05         1.01 o                         
   0   3  14          1.70          1.33         1.36 o                         
   1   3  14          5.09          3.98         1.48 o                         
   2   3  14          9.31          6.50         1.30 o                         
   3   3  14          1.31         -0.09         1.17 o                         
  -2   4  14         17.98         15.96         1.60 o                         
  -1   4  14          6.74          6.63         1.63 o                         
   0   4  14          0.30         -1.34         1.42 o                         
   1   4  14          6.75          4.56         1.58 o                         
   2   4  14         18.00         19.16         2.20 o                         
  -1   5  14         12.82         19.12         4.35 o                         
   0   5  14          9.99          9.66         1.80 o                         
   1   5  14         12.85          8.54         5.90 o                         
   1   0  15         38.50         40.75         2.13 o                         
   2   0  15         20.99         21.55         1.72 o                         
   3   0  15          0.00         -0.08         1.41 o                         
  -3   1  15          1.44          1.92         1.22 o                         
  -2   1  15         20.94         22.16         1.65 o                         
  -1   1  15         23.47         23.96         2.21 o                         
   0   1  15          0.82          0.58         1.00 o                         
   1   1  15         23.51         25.63         1.89 o                         
   2   1  15         21.00         22.62         1.68 o                         
   3   1  15          1.46         -1.32         1.32 o                         
  -2   2  15         19.02         21.24         1.66 o                         
  -1   2  15          1.76          0.54         0.96 o                         
   0   2  15          0.06         -1.04         1.04 o                         
   1   2  15          1.73          1.93         1.35 o                         
   2   2  15         19.04         18.26         1.94 o                         
  -1   3  15          2.15          4.50         1.26 o                         
   0   3  15          9.92         10.87         1.70 o                         
   1   3  15          2.14          2.59         1.62 o                         
                                                                                
